# Supplementary material for: Uncovering the Genome-Wide Transcriptional Responses of the Filamentous Fungus Aspergillus niger to Lignocellulose Using RNA Sequencing
Source: PLoS Genet. 2012 Aug 9;8(8):e1002875. doi: 10.1371/journal.pgen.1002875 (PMC3415456; doi:10.1371/journal.pgen.1002875)
Supplement: Table S1 — Genes annotated in the CBS 513.8 genome but not the ATCC 1015 genome. (XLS) [file pgen.1002875.s008.xls]

## Sheet: CBS only genes
Gene ID CBS 513.88	CADRE annotation				RPKM in CBS513.88
					Glucose 48 h	Straw 24 h	Glucose 5h
An04g04035	Product: hypothetical protein				1709.22	5503.61	3076.83
An17g01460	Title: strong similarity to EST SEQ ID NO:4056 from patent WO200056762-A2 - Aspergillus niger;				1451.1	2533.28	4014.55
An08g01530	Product: hypothetical protein				551.577	704.961	756.893
An13g00630	Title: similarity to protein CAP5 - Colletotrichum gloeosporioides; Remark: Metallothioneins (MTs) may play key roles because of their preferential binding to zinc especially in ageing.				439.724	1483.76	1263.91
An07g03030	Title: strong similarity to EST SEQ ID NO:4127 from patent WO200056762-A2 - Aspergillus niger; Remark: the A. niger EST from patent WO200056762-A2 is found in PATENTDNA:AAF11604 as EST SEQ ID NO:4127.; Similarity: the ORF overlaps with A. niger ESTs an_2812 (EMBLEST:BE759877), an_2694 (EMBLEST:BE759780),an_2624 (EMBLEST:BE759723) and an_017 (EMBLEST:BE760090).				408.842	419.91	106.421
An15g02040	Title: strong similarity to EST an_3318 -Aspergillus niger; Remark: the N-terminus of the ORF is identical to EST SEQ ID NO:4121 from patent WO200056762-A2.				376.264	60.3764	1144.51
An11g10090	Title: strong similarity to translation factor sui1p - Schizosaccharomyces pombe; Function: additional factor that functions in concert with eif-2 and the initiator trna in directing the ribosome to the proper start site of translation.; Remark: evidence for direct interaction between rent2 and human eIF4AI and Sui1, both are components of the translation initiation complex.; Similarity: belongs …				373.545	239.762	369.959
An04g10160	Title: weak similarity to apocytochrome b cob -Aspergillus japonicus [truncated ORF]; Remark: ORF is classified questionable due to the length of the protein; Remark: the predicted A. niger protein seems to be a fragment of A. niger cob which might be due to transpositional events as indicated by adjacent framgents of Tan1.; putative frameshift				292.166	427.566	1253.54
An13g02730	Title: strong similarity to EST an_3461 -Aspergillus niger; Remark: the ORF is putative 5' longer.				288.45	1013.32	409.707
An01g14810	Title: weak similarity to hypothetical protein SPAC19B12.02c - Schizosaccharomyces pombe; Similarity: the similarity of the ORF encoded protein to all hits is based on repetitive structures.				184.571	0.366504	0.371182
An18g01000	Title: strong similarity to EST an_2192 -Aspergillus niger; Similarity: the nucleotide sequence of the ORF shows strong similarity to the ESTs an_2192 and an_2204 of A. niger.				179.641	97.1517	106.461
An07g04695	Product: hypothetical protein				168.329	5.98419	61.538
An14g00820	Title: weak similarity to subunit K of the dimeric form of mitochondrial F1F0-ATP synthase Atp19 -Saccharomyces cerevisiae;				149.794	71.9873	137.473
An18g06810	Title: similarity to 6,7-dimethyl-8-ribityllumazine synthase Rib4 - Saccharomyces cerevisiae; Complex: RIB4 from S. cerevisiae forms a pentamer in vivo.; Pathway: RIB4 from S. cerevisiae is involved in the biosynthesis of riboflavin.; Phenotype: yeast rib4 mutants are auxotrophic for riboflavin.; (2.5.1.9)				138.134	98.4563	50.7043
An01g11630	Title: strong similarity to translocation complex component Sss1 - Saccharomyces cerevisiae; Function: Sss1 from S. cerevisiae is required for continued translocation of secretory precursor proteins through the ER membrane.; Function: overexpressed SSS1 from S. cerevisiae restores translocation in the sec61 mutant.; Localization: Sss1 from S. cerevisiae is firmly bound to the ER membrane and expo…				130.565	104.704	79.3044
An02g05620	Title: weak similarity to hypothetical protein encoded by An07g10060 - Aspergillus niger; Similarity: the predicted A. niger protein shows strong similarity to the five ESTs an_2860, an_2570,an_2857, AN06C0 and an_2883 of A. niger.; Similarity: the predicted A. niger protein shows weak similarity to the hypothetical protein YHR138c from S. cerevisiae, which is similar to yeast protease B inhibito…				109.443	69.1438	67.8086
An11g01690	Title: strong similarity to cytoplasmic ribosomal protein of the small subunit S30 - Saccharomyces cerevisiae; Remark: belongs to the S30E family of ribosomal proteins.; Remark: there are two genes for S30 in S. cerevisiae (RPS30B;YOR182c and RPS30A;YLR287c-a).; cytoplasm				98.678	222.293	229.793
An08g05510	Title: similarity to EST r4b11a1.f1 - Aspergillus nidulans;				91.7319	50.3604	92.9381
An01g00160	Title: similarity to regulator of unfolded protein response (UPR) Hac1 - Saccharomyces cerevisiae; Function: the S. cerevisiae homolog HAC1 encodes the transcription factor that upregulates unfolded protein response (UPR) induced genes.; Pathway: unfolded protein response pathway (UPR).; Remark: an intracellular signaling from the endoplasmic reticulum (ER) to the nucleus, called the unfolded pro…				77.537	41.0717	156.743
An01g02880	Title: strong similarity to cytoplasmic ubiquitin / ribosomal fusion protein Cep52 - Saccharomyces cerevisiae [putative frameshift]; cytoplasm; putative frameshift				62.0885	28.4821	43.0865
An01g07872	Product: hypothetical protein				51.8068	52.0353	52.205
An01g11330	Title: strong similarity to hypothetical protein CAD70322.1 - Neurospora crassa;				45.2594	2.3048	4.34524
An01g04920	Title: strong similarity to cytoplasmic ribosomal protein of the large subunit L29 - Saccharomyces cerevisiae; Complex: S. cerevisiae L29 is part of the 60S subunit of the ribosome.; Function: S. cerevisiae ribosomal protein L29 is involved in the biosynthesis of proteins.; Remark: an alternative name for S. cerevisiae L29 is YL34, or RPL29.; Remark: the original reference for the isolation of S.…				44.0235	99.3631	167.749
An12g02175	Product: hypothetical protein				43.5442	187.132	279.259
An17g00550	Title: weak similarity to dTDP-glucose 4,6-dehydratase protein_id CAB05932.1 - Streptococcus pneumoniae; (4.2.1.-)				42.6438	114.041	16.1881
An08g10140	Title: strong similarity to cytoplasmic ribosomal protein of the large subunit L31 - Saccharomyces cerevisiae; Remark: the L31 protein is known in many different organisms.; cytoplasm				41.8541	46.0297	89.087
An01g00750	Product: hypothetical protein				40.9818	3.72785	291.384
An07g06090	Title: strong similarity to EST an_3627 -Aspergillus niger; Similarity: the ORF shows similarity to A. niger ESTs an_3627 database entry EMBLEST:BE759275 and an_2936 entry EMBLEST:BE759984.				39.353	37.0371	29.5976
An01g01610	Title: strong similarity to appressorium formation specific CAP5 - Colletotrichum gloeosporioides; Induction: expression of C. gloeosporioides CAP5 is induced by avocado surface wax, Cu2+ and Cd2+.; Remark: C. gloeosporioides CAP5 is expressed in the conidium only during the process of appressorium formation and localises to the appressorium.; Remark: blastp shows significant similarity (57% iden…				38.6994	11.5886	25.1083
An09g00960	Product: hypothetical protein; putative sequencing error				37.9475	53.3745	14.3798
An06g01930	Title: strong similarity to cytoplasmic ribosomal protein of the small subunit S29 - Saccharomyces cerevisiae; Similarity: the ORF is longer than S29 of S. cerevisiae (94 compared to 56 amino acids).; Similarity: the ORF sequence is nearly idenical to EMBLEST:AN743 from Aspergillus niger which shows strong similarity to a s29 similar mRNA.; cytoplasm				36.979	106.639	143.76
An17g02390	Title: strong similarity to cytoplasmic ribosomal protein of the small subunit Rp10b - Saccharomyces cerevisiae [putative frameshift]; Remark: RP10B was previously confused with MFT1.; Remark: RP3B, PLC2, KRP-Y1 and RPS1B are alternative names for RP10B.; Remark: the ORF contains a putative sequencing error at position 2693.; Similarity: RP10B belongs to the S3AE family of ribosomal proteins.; cy…				36.1262	76.3697	105.049
An14g06620	Title: strong similarity to snRNP protein Smx4 -Saccharomyces cerevisiae; Function: SMX4 of S. cerevisiae is, as a component of the snRNP complex, involved in nuclear pre-mRNA splicing ; it coprecipitates with U4, U5 and U6 snRNAs.; Remark: SMX4 of S. cerevisiae is also called LSM3 or USS2.; Similarity: the ORF overlaps with A. niger ESTs an_2093 (EMBLEST:BE759322) and an_2787 (EMBLEST:BE759857).…				36.0196	39.8604	20.5786
An16g04450	Title: similarity to protein fragment SEQ ID NO:40331 from patent EP1033405-A2 - Zea mays; (3.6.1.-)				33.5796	79.6583	47.0275
An01g08510	Product: hypothetical protein; Remark: the N-terminal part shows similarity to many different proteins of various organisms.				33.1213	42.4465	38.4093
An01g09490	Title: strong similarity to nucleolar rRNA processing protein Gar1 - Saccharomyces cerevisiae; Function: GAR1 of S. cerevisiae is involved in 35S rRNA processing and required for pre-rRNA processing.; Function: GAR1 of S. cerevisiae is involved in cleavage of 33S precursor rRNA at A1 site to yield 32S rRNA and in cleavage of 32S precursor rRNA at A2 site to yield 20S and 27SA2 precursors.; Functi…				31.6616	27.4752	53.4997
An01g07980	Title: strong similarity to EST SEQ ID NO:4248 from patent WO200056762-A2 - Aspergillus niger;				29.9085	10.3456	14.3484
An15g05660	Title: questionable ORF;				29.2801	32.5294	1.5253
An18g06800	Title: strong similarity to proteasome 20S subunit Pre10 - Saccharomyces cerevisiae; Complex: the PRE10 protein of S. cerevisiae is the alpha7 subunit of the 20S core proteasome.; Function: the 20 S proteasome is the proteolytic core of the 26 S proteasome, the central protease involved in ubiquitin-mediated protein degradation in eukaryotes.; Remark: PRS1, YC1 and PRC1 are alternative gene names…				28.8943	20.9095	16.1614
An07g03880	Product: serine proteinase pepC-Aspergillus niger; Gene-ID: pepC; Mapping: pepC from A. niger is mapped to chromosome IV (LG IV); see list from DSM, PUBMED 9309173.; Remark: the proposed gene model of pepC from A. niger differs from the published sequence because an additional intron was introduced (based on cDNA data). This new model has higher homology with the P. citrinum alkaline serine prote…				28.6523	34.9493	24.6214
An16g04050	Title: weak similarity to surface lipoprotein from patent WO9504145-A1 - Borrelia burgdorferi; Remark: a clone selected by a screen with rabbit anti-serum against N40 contains a bicistronic operon (AAQ83837) encoding OspE (AAR69628) and OspF (AAR69629) surface lipoproteins.; Remark: a splice site was detected upstream of the START codon.				26.3787	16.4836	3.95791
An08g07485	Title: similarity to hypothetical protein CAD21183.1 - Neurospora crassa; Remark: the annotated protein is N-terminally shorter than the matching N. crassa protein.				26.2982	19.7028	14.99
An16g09160	Title: strong similarity to EST AN05D03 -Aspergillus niger; Similarity: another A. niger EST, namely EMBLEST:BE760254, confirms the expression of the predicted ORF.				26.2858	31.9786	13.8452
An01g12850	Title: strong similarity to EST an_3045 -Aspergillus niger;				26.1359	43.4377	25.8919
An03g02270	Title: similarity to dihydropyridine receptor Fgalpha1S - Rana catesbeiana; Complex: voltage-dependent calcium channels are multisubunit complexes, consisting of alpha-1, alpha-2,beta and delta subunits in a 1:1:1:1 ratio.; Function: the channel activity is directed by the pore-forming and voltage-sensitive alpha-1 subunit.; Function: voltage-sensitive calcium channels mediate the entry of calciu…				25.5859	1.81238	7.50678
An02g00957	Title: weak similarity to the transcription factor Pip2 - Saccharomyces cerevisiae;				24.7888	26.9159	15.4827
An12g01110	Title: similarity to cystathionine beta-lyase metC -Lactococcus lactis; Remark: the family of Cys/Met metabolism PLP-dependent enzymes includes enzymes involved in cysteine and methionine metabolism.; Similarity: shows similarity to different members belonging to the family of Cys/Met metabolism PLP-dependent enzymes.; (4.-.-.-)				24.7436	18.8939	11.7493
An15g06590	Title: weak similarity to hypothetical mitochondrial H+-transporting ATP synthase protein 6 homolog MURF4 -Leishmania tarentolae;				24.5395	36.8702	16.8289
An14g01685	Product: hypothetical protein				23.927	22.2867	20.1258
An18g00990	Title: strong similarity to EST an_1359 -Aspergillus niger;				23.2578	25.8635	37.1538
An11g11030	Title: strong similarity to cytoplasmic ribosomal protein of the large subunit L28 - Saccharomyces cerevisiae; Phenotype: mutations in L28 of S. cerevisiae can lead to resistance to cycloheximide, an inhibitor of eukaryotic protein synthesis.; Remark: L28 of S. cerevisiae is also called L28,CYH2, G3101, YGL103w, or YL29.; Similarity: the ORF overlaps with the A. niger EST seq id no:3836 of patent…				22.8082	46.9199	90.5773
An08g01750	Title: strong similarity to hypothetical protein EAA65867.1 - Aspergillus nidulans;				22.3666	37.3911	36.5579
An18g06820	Title: strong similarity to glutamine-fructose-6-phosphate transaminase Gfa1 -Saccharomyces cerevisiae; Catalytic activity: Gfa1p of S. cerevisiae catalyzes the formation of D-glucosamine-6-phosphate from the amido group of L-glutamine and fructose-6-phosphate: L-glutamine + D-fructose-6-phosphate <=> L-glutamate + D-glucosamine-6-phosphate.; Function: Gfa1p of S. cerevisiae is involved in the fi…				21.6441	16.4826	18.9556
An01g04140	Title: similarity to EST an_2919 - Aspergillus niger; Remark: the EST of A. niger can be found in EMBLEST:BE759969.; Similarity: the alignment of the predicted ORF sequence with the A. niger EST shows some gaps and missmatches.				21.581	39.2729	12.1854
An04g07435	Product: hypothetical protein				21.1819	9.23832	4.0233
An04g01230	Title: strong similarity to hypothetical ECM33 homolog SPCC1223.12c - Schizosaccharomyces pombe; Remark: a splice site was detected upstream of the START codon.				21.0467	13.4209	23.1517
An04g07440	Title: similarity to endoplasmic reticulum membrane protein Shr3 - Saccharomyces cerevisiae [truncated ORF]; Function: SHR3 of S. cerevisiae is a chaperone initiating ER-derived transport vesicle formation and thus allowing the ER-export of multiple amino acid permeases.; Remark: SHR3 of S. cerevisiae is also called D1022 and YDL212w.; Remark: SHR3 of S. cerevisiae is an integral membrane protein…				20.1672	12.3689	16.9904
An17g02180	Title: similarity to hypothetical eIF-3 p110 subunit - Caenorhabditis elegans;				20.1481	27.1668	16.5224
An08g10010	Product: hypothetical protein				20.0251	18.9768	7.38438
An02g08810	Product: hypothetical protein; Similarity: just strong repetitive similarities.				19.9715	37.1621	3.85458
An16g09280	Title: weak similarity to hypothetical protein AAF79893.1 - Arabidopsis thaliana;				19.9303	39.1588	22.2417
An09g02943	Product: hypothetical protein				19.8943	0.895272	2.2426
An11g11220	Product: hypothetical protein				19.5409	55.4841	22.4061
An18g04000	Title: similarity to hypothetical transmembrane protein SPAP14E8.05c - Schizosaccharomyces pombe;				19.0434	8.2152	15.2774
An02g14910	Title: similarity to human peptidase HPEP-14 from patent WO200042201-A2 - Homo sapiens [truncated orf]; Remark: N-terminally truncated due to contig border.; Remark: the N-terminal part of the gene is located on contig An02c0460.				18.4248	34.2198	7.86362
An18g03940	Title: similarity to mannosylphosphorylation protein Mnn4 - Saccharomyces cerevisiae; Function: the Mnn4 protein from S. cerevisiae may function as a positive regulator for mannosylphosphate transferase. It is required to mediate mannosylphosphate transfer in both the core and outer chain portions of N-linked oligosaccharides.; Remark: the ORF encoded protein is much shorter (299aa) than S. cerev…				18.0518	10.5972	19.9755
An02g04090	Product: hypothetical protein				17.8153	13.7203	6.31358
An18g00980	Title: weak similarity to integral membrane protein PTH11 - Magnaporthe grisea; Function: M. grisea Pth11 is a pathogenicity gene.; Function: M. grisea Pth11p is likely to be involved in host surface recognition.; Function: M. grisea pth11 mutants of strain 4091-5-8 are nonpathogenic due to a defect in appressorium differentiation.; Localization: in M. grisea, a Pth11-green fluorescent protein fu…				17.5766	58.1206	18.9818
An03g04810	Title: weak similarity to protein of relevant evolutionary and lymphoid interest PRELI - Homo sapiens; Function: PRELI might be involved in maturation of human tissue.; Similarity: PRELI is almost identical to human PX19,that is also in the blast hits list and shows similarity to fungal hypothetical proteins like that resulting from the present ORF.				16.8506	3.70525	10.1903
An09g05900	Title: similarity to hypothetical protein EAA58873.1 - Aspergillus nidulans; Remark: the ORF has an unusual exon/intron structure for A. niger.				16.0153	13.5872	6.23438
An07g04860	Title: similarity to hepatic glucose transport protein GLUT2 - Mus musculus; Function: in pancreatic beta-cells, the high Km glucose transporter GLUT2 catalyzes the first step in glucose-induced insulin secretion by glucose uptake.; Induction: the expression of GLUT2 is regulated by glucose at the transcriptional level.; plasma membrane				15.8715	7.68438	8.23396
An02g14430	Product: hypothetical protein				15.7837	1.10327	5.2
An15g06890	Product: hypothetical protein [truncated ORF]; Remark: ORF is N-terminal truncated due to contig end. Overlap with contig cmhx. 00.				15.2843	7.97187	5.0622
An07g07080	Product: hypothetical protein				15.0107	0.85871	23.548
An11g10780	Title: similarity to hypothetical conserved protein B8L3.060 - Neurospora crassa [truncated ORF]; Function: might be involved in transcriptional regulation as it is a zinc-finger protein.; Remark: the ORF is truncated due to the border of the contig.; Similarity: no similarity at the aminoterminal part.				14.8315	20.7837	10.7279
An12g10350	Title: strong similarity to hypothetical protein encoded by An15g07090 - Aspergillus niger;				14.755	1.56435	1.34057
An03g00220	Product: hypothetical protein				14.4389	1.5648	2.8256
An04g05680	Title: strong similarity to metal transporter Smf1 -Saccharomyces cerevisiae; Function: genetically S. cerevisiae SMF1 is implicated in Cu(2+), Mn(2+), Co(2+) and Cd(2+) homeostasis and, eventually, Fe(2+) uptake.; Function: in Xenopus oocyte assays S. cerevisiae SMF1 mediates H(+)-dependent Fe(2+) transport and uncoupled Na(+), Li(+), Rb(+), K(+) and Ca(2+) flux.; Regulation: S. cerevisiae BSD2 …				14.3477	9.08582	16.337
An04g01560	Title: strong similarity to subunit VIIc of cytochrome c oxidase - Bos primigenius taurus; Function: the cytochrome-c oxidase complex catalyzes the oxidation of four molecules of reduced cytochrome c in the intracristal (or intermembrane) space of mitochondria using one oxygen molecule and four protons from the mitochondrial matrix producing two molecules of water and lowering the concentration o…				13.9149	4.41044	26.5849
An11g10100	Title: strong similarity to hypothetical protein EAA60784.1 - Aspergillus nidulans;				13.6746	4.25627	8.54031
An09g03470	Title: strong similarity to hypothetical verprolin related protein encoded by B24P7.40 - Neurospora crassa; Similarity: the similarities of the ORF encoded protein to all matching proteins with lower scores are mainly based on repetitive structures.				13.1888	10.2847	4.97297
An02g08320	Title: weak similarity to integral membrane protein PTH11 from patent WO9913094-A2 - Magnaporthe grisea; Remark: the protein is only the half of the length of PTH11.				13.0834	14.7021	1.31376
An01g06930	Title: strong similarity to polyketide synthase FUM5 - Gibberella moniliformis; (2.3.1.-)				12.9653	7.45667	1.37116
An18g01790	Title: questionable ORF; Remark: the ORF is questionable due to its short lenght of only 91 amino acids.				12.8576	2.29825	5.03315
An07g10270	Title: strong similarity to cellular nucleic acid binding protein byr3p - Schizosaccharomyces pombe; Function: byr3 of S. pombe acts in the sexual differentiation pathway, and is required for efficient conjugation.; Function: byr3 of S. pombe is a double stranded DNA-binding protein.; Similarity: A. niger EST EMBLEST:BE758932 contains exons 6 and 7, and part of the putative 3'UTR.; Similarity: by…				12.6542	23.8499	35.4577
An11g02570	Product: hypothetical protein [truncated ORF]				12.4421	200.844	20.3669
An11g04450	Product: hypothetical protein; Remark: all homology proteins have a single repetitive block.				12.1877	7.76561	0.319294
An14g03960	Product: hypothetical protein				11.5262	7.22426	0.659938
An16g08150	Title: strong similarity to dipeptidyl-peptidase V DPP V - Aspergillus fumigatus; Catalytic activity: DPP V of A. fumigatus hydrolyses X-Ala, His-Ser, and Ser-Tyr dipeptides at a neutral pH optimum.; Localization: DPP V of A. fumigatus is a secreted protein.; extracellular/secretion proteins; (3.4.14.-)				11.3463	6.06695	2.38803
An04g01270	Title: weak similarity to hypothetical protein encoded by An11g03830 - Aspergillus niger; Similarity: the ORF shows similarity to another A. niger protein. The similarity, however, is restricted to a stretch of about 50 amino acids.				11.3152	22.1407	6.40127
An12g04460	Title: similarity to EST SEQ ID NO:4349 from patent WO200056762-A2 - Aspergillus niger;				11.3087	3.64263	1.00801
An15g04990	Title: similarity to EST an_2920 - Aspergillus niger; Remark: the EST an_2920 of A. niger has database entry code EMBLEST:BE759970.; Remark: the sequence of EST an_2920 of A. niger contains several undefinied bases (n).				11.1155	37.1857	3.40223
An08g00440	Title: strong similarity to hypothetical protein YOR021c - Saccharomyces cerevisiae; Remark: a splice site was detected upstream of the START codon.				10.9451	48.6141	14.2571
An13g02080	Title: strong similarity to ATP-hydrolyzing 5-oxoprolinase - Rattus norvegicus; Catalytic activity: 5-oxoprolinase catalyzes a reaction in which the endergonic cleavage of 5-oxo-L-proline to form L-glutamate is coupled to the exergonic hydrolysis of ATP to ADP and inorganic phosphate.; Remark: 5-oxoprolinase is composed of two strongly interacting, apparently identical subunits.; Remark: evolutio…				10.8671	4.52771	1.65288
An01g08465	Title: strong similarity to hypothetical protein SPAC19A8.09 - Schizosaccharomyces pombe;				10.8566	12.9709	11.2425
An13g00820	Title: similarity to protein fragment SEQ ID NO:23725 from patent EP1033405-A - Zea mays;				10.615	19.7782	16.3528
An06g01950	Title: similarity to hypothetical protein SPBC3B8.06 - Schizosaccharomyces pombe;				10.3022	2.27884	11.4821
An02g03560	Product: hypothetical protein				10.2323	0.757041	6.06482
An02g14680	Product: hypothetical protein; Remark: a splice site was detected upstream of the START codon.				10.1282	6.35103	4.47395
An13g02230	Title: strong similarity to EST AN04C06 -Aspergillus niger;				10.0051	7.49667	32.9872
An11g01620	Product: hypothetical protein				9.99402	4.65702	3.6015
An16g08270	Product: hypothetical protein				9.93197	1.11062	1.54659
An08g02350	Title: strong similarity to protein uvsC -Aspergillus nidulans; Function: the uvsC null mutant arrested at an earlier stage than the uvsC114 mutant, before the onset of meiosis; Function: the uvsC null mutant is sensitive to both UV and MMS.; Induction: transcription of uvsC from A. nidulans is induced by methyl-methane sulphonate (MMS).				9.8887	4.99538	7.13467
An02g11680	Title: strong similarity to translation initiation factor eIF-4A - Schizosaccharomyces pombe; Function: eIF-4A of S. pombe recognizes and binds to the 7-methylguanosine-containing (m7Gppp) cap during an early step in the initiation of protein synthesis and facilitates ribosome binding to a mRNA by inducing the unwinding of its secondary structures.; Remark: eIF-4A of S. pombe is also called mRNA …				9.77036	11.8965	12.9133
An12g05020	Title: similarity to hydrophobin HFBI - Trichoderma reesei; Function: hydrophobins lower the water surface tension, coat aerial hyphae with a hydrophobic layer and mediate attachment of hyphae to hydrophobic surfaces.; Localization: HFBI from T. reesei is secreted.				9.59417	5.48776	7.20109
An07g00130	Title: similarity to hypothetical conserved protein ynaD - Bacillus subtilis; Similarity: belongs to the Escherichia coli ribosomal-protein-alanine N-acetyltransferase rimJ family.				9.41802	1.16805	5.81046
An02g07500	Title: strong similarity to saccharopine dehydrogenase LYS1 - Candida albicans; Catalytic activity: N6-(L-1,3-dicarboxypropyl)-L-lysine + NAD(+) + H(2)O = L-lysine + 2-oxoglutarate + NADH.; Pathway: LYS1 from Candida albicans catalyzes the 8th step of the alpha-aminoadipate pathway of lysine biosynthesis.; (1.5.1.7)				9.25985	7.90724	18.4114
An17g02100	Title: strong similarity to ring-box protein 1 RBX1 - Homo sapiens; Complex: human ring-box protein 1 binds VHL protein,CUL1, CUL2 and Elongins B and C.; Complex: human ring-box protein 1 is a component of both the VHL and SCF/Cdc4 complexes.; Function: the yeast homolog of Rbx1 is a subunit and potent activator of the Cdc53-containing SCF/Cdc4 ubiquitin ligase required for ubiquitination of the …				9.19629	7.95995	15.4953
An02g02850	Title: similarity to intracellular microbial serine proteinase ISP-1 - Bacillus subtilis; Remark: alternate name for B. subtilis ISP-1: IspA.; Similarity: Only the c-terminal part of the ORF encoded protein shows similarity to the serine proteinase IspA from B. subtilis, the n-terminal part shows weak similarity to the mammalian transcription factors (e. g. NF-kappa-B2).; (3.4.21.-)				9.18046	2.86982	0.32587
An07g06470	Title: weak similarity to neurofibromatosis type 1 NF1 - Mus musculus;				9.17854	14.4228	0.91905
An02g05230	Title: similarity to protein fragment SEQ ID NO:65270 from patent EP1033405-A2 - Arabidopsis thaliana; Remark: the patent does not provide further information about the function of the protein.; Similarity: the predicted A. niger protein shows similarity to protein fragment SEQ ID NO: 65270 of patent EP1033405-A2 (AC# AAG51428) and peroxisomal membrane proteins of various species.				9.1039	7.47117	3.22307
An05g00410	Title: strong similarity to serine hydroxymethyl-transferase I Shm1 - Candida albicans; Catalytic activity: 5,10-methylenetetrahydrofolate + glycine + H(2)O <=> tetrahydrofolate + L-serine.; Cofactor: pyridoxal phosphate.; Function: the serine hydroxymethyltransferase, a pyridoxal phosphate-dependent enzyme, catalyses the interconversion of serine and glycine.; Pathway: the serine hydroxymethyltr…				8.99649	1.0714	9.06896
An02g06185	Product: hypothetical protein				8.77111	1.97096	12.1398
An07g04360	Product: hypothetical protein				8.44443	8.82758	1.301
An09g06500	Title: strong similarity to protein Sgt1 -Saccharomyces cerevisiae; Complex: Sgt1p physically associates with Skp1p in vivo and in vitro, and thus also associates with SCF (Skp1p/Cdc53p/F box protein) ubiquitin ligase.; Function: the S. cerevisiae Sgt1p is required for assembling the yeast kinetochore complex, CBF3, via activation of Ctf13p.; Remark: human SGT1 rescues an sgt1 null mutation in S.…				8.44066	6.51816	3.68176
An16g08180	Title: similarity to palmitylated serine/threonine kinase PKL12 - Mus musculus [putative frameshift]; Catalytic activity: PKL12 of M. musculus catalyzes the reaction of ATP + a protein = ADP + a phosphoprotein.; Function: PKL12 of M. musculus is a protein kinase that acts on both serine and threonine residues.; Remark: myristoylated and palmitoylated serine-threonine kinase, TGF-beta stimulated f…				8.41057	3.82104	3.65021
An15g00750	Title: strong similarity to elongation factor 1-gamma 1 Tef3 - Saccharomyces cerevisiae [truncated ORF]; Complex: elongation factor 1 is composed of four subunits: alpha, beta, delta, and gamma.; Function: elongation factor 1-gamma probably plays a role in anchoring the complex to other cellular components.; Remark: CAM1 and YPL048W are alternativ names for TEF3.; Remark: the ORF encoded protein …				8.27573	21.0794	12.423
An07g02730	Title: strong similarity to SUN family protein su1p - Schizosaccharomyces pombe; Function: Psu1 of S. pombe presumably plays an essential role in cell wall synthesis.; Phenotype: disruption of the gene for Psu1 in S. pombe revealed that it is essential for growth, and the null phenotype showed the swelling of cells followed by eventual lysis.; Remark: the ORF is rich in histidine and serine.; Rem…				8.26762	4.05174	6.61911
An12g08915	Product: hypothetical protein				8.22007	9.9225	9.55504
An13g01780	Title: weak similarity to protein fragment SEQ ID NO:52620 from patent EP1033405-A2 - Arabidopsis thaliana; Remark: new sequence determined DNA fragments (SDFs) from different plant species may be useful for protein identification and for aiding in the elucidation of signal transduction and metabolic pathways. its coding sequence has a use in the control of gene expression as a promoter,coding se…				8.0845	0.101897	0.0582137
An07g10395	Title: strong similarity to hypothetical protein EAA62284.1 - Aspergillus nidulans;				8.07405	9.84857	8.75468
An07g01470	Title: strong similarity to hypothetical v-snare binding protein SPAC56F8.08 - Schizosaccharomyces pombe;				7.91808	2.26518	1.84872
An09g06250	Title: strong similarity to vacuolar aminopeptidase Ysci - Saccharomyces cerevisiae; Function: the S. cerevisiae homolog aminopeptidase I is a vacuolar enzyme, which catalyzes the removal of amino acids from the NH2 terminus of peptides and proteins.; vacuole; (3.4.11.-)				7.7944	3.5323	4.32293
An18g05970	Title: strong similarity to EST an_1522 -Aspergillus niger;				7.72057	11.6469	5.27081
An03g00330	Product: hypothetical protein				7.71022	6.99689	1.86718
An05g01350	Product: hypothetical protein				7.70833	7.50859	6.17236
An18g04440	Title: strong similarity to capsular associated protein CAP10 - Filobasidiella neoformans; Function: Filobasidiella neoformans produces a thick extracellular polysaccharide capsule, which is well recognized as a virulence factor. CAP10 from Filobasidiella neoformans is required for capsule formation.; Remark: Filobasidiella neoformans=Cryptococcus neoformans.; cytoplasm				7.69919	2.287	1.39404
An11g01480	Title: weak similarity to hypothetical RNA polymerase - Pelargonium leaf curl virus;				7.69832	13.3823	4.33809
An13g02100	Title: weak similarity to transcription factor Cat8 - Kluyveromyces lactis;				7.53539	3.72036	1.20256
An06g01610	Title: strong similarity to heat shock protein hsp9p - Schizosaccharomyces pombe; Similarity: the ORF encoded protein shows the strongest similarity to the Awh11 heat shock protein from Emericella nidulans, functional studies about it are not published yet.				7.39701	8.12373	7.13009
An08g00300	Title: strong similarity to guanylate kinase Guk1 -Saccharomyces cerevisiae; Catalytic activity: guanylate kinases catalyze ATP + GMP <=> ADP + GDP.; Function: guanylate kinases catalyse the reversible transfer of the terminal phosphoryl group of ATP to the acceptor molecule GMP to recycle GMP and indirectly cGMP.; Phenotype: S. cerevisiae guk1 null mutants show adenine derepression, purine excre…				7.36664	5.13962	10.3103
An04g00620	Title: strong similarity to hydroxymethylglutaryl-coenzyme A reductase from patent EP1149919-A2 - Penicillium citrinum [truncated ORF]; Remark: C-terminally truncated ORF due to end of contig.				7.30442	1.54668	6.05913
An02g04640	Title: strong similarity to 3-hydroxy-3-methylglutaryl CoA lyase HMG-CoA lyase - Rattus norvegicus; Catalytic activity: (S)-3-hydroxy-3-methylglutaryl-CoA = acetyl-CoA + acetoacetate.; Pathway: synthesis and degradation of ketone bodies; valine, leucine and isoleucine degradation; butanoate metabolism.; Remark: rat liver, cannot produce ketone bodies from fatty acid oxidation but, since the tissu…				7.24769	5.23286	2.55239
An02g02080	Product: hypothetical protein				7.20996	19.5913	7.66446
An08g06485	Product: hypothetical protein				7.17452	4.72572	12.8141
An02g02030	Title: strong similarity to isopenicillin N epimerase cefD - Nocardia lactamdurans; Function: isopenicillin N epimerase of N. lactamdurans catalyzes the reversible isomerization between isopenicillin N and penicillin N and requires pyridoxal phosphate as a cofactor.; Pathway: isopenicillin N epimerase is involved in the biosynthesis of cephalosporin antibiotics.; Remark: expression of cefD of N. …				7.14798	9.31487	3.44424
An09g02945	Product: hypothetical protein				7.13641	0.379235	4.3467
An12g09000	Product: hypothetical protein				7.13087	1.26971	2.74335
An15g06240	Title: similarity to NADPH-protochlorophyllide oxidoreductase PorB - Hordeum vulgare; Catalytic activity: chlorophyllide A + NADP(+) <=> protochlorophyllide + NADPH.; Function: the PorB protein from Hordeum vulgare is involved in the phototransformation of protochlorophyllide (pchlide) to chlorophyllide (chlide).; Similarity: the ORF DNA sequence shows strong similarity to the Aspergillus niger E…				6.99004	8.64481	8.52232
An02g07510	Title: weak similarity to heavy neurofilament subunit NF-H - Rattus norvegicus;				6.96241	6.44799	2.43694
An14g04765	Product: hypothetical protein				6.9392	5.51005	3.97236
An02g04150	Title: similarity to hypothetical protein encoded by An16g01110 - Aspergillus niger [truncated ORF];				6.9392	3.45472	2.94179
An03g01680	Product: hypothetical protein; Similarity: 80% of the predicted protein is constituted by repetitive, low-complexity regions; these explain some BLASTP hits that cannot be considered significant.				6.92221	0.466787	0.484228
An01g00170	Title: similarity to hypothetical protein Fti1 -Saccharomyces cerevisiae; Remark: RAD52 Inhibitor (Fifty Two Inhibitor).				6.90384	16.3059	6.66749
An11g02810	Product: hypothetical protein				6.8674	7.67203	10.1687
An01g10830	Title: strong similarity to hypothetical protein YPL065w - Saccharomyces cerevisiae;				6.78636	7.23237	3.33912
An15g02660	Title: strong similarity to essential protein SEQ ID NO:22 from patent WO2003076464-A2 - Aspergillus fumigatus;				6.70401	1.14002	2.62554
An12g00300	Product: hypothetical protein				6.6836	0.799138	2.20665
An02g09500	Title: similarity to integral membrane protein PTH11 - Magnaporthe grisea; Function: Pth11 from M. grisea is involved in surface dependent signal transduction during plant infection. Pth11 can activate appressorium differentiation in response to inductive surface cues and repress differentiation on poorly inductive surfaces.; Remark: the filamentous ascomycete Magnaporthe grisea is the blast path…				6.56267	2.57148	6.72968
An09g01230	Title: questionable ORF; Remark: ORF classified questionable due to lenght below 100 aa and no significant blastp similarity.				6.55162	13.4921	11.3297
An04g00400	Title: similarity to growth regulation protein Whi2 - Saccharomyces cerevisiae; Function: in S. cerevisiae, the WHI2 gene is important for cell cycle arrest upon nutrient exhaustion,as WHI2 mutants continue to divide and become abnormally small when nutrients are depleted.				6.51398	6.483	5.08136
An13g00940	Title: strong similarity to hypothetical protein CAD21281.1 - Neurospora crassa;				6.50846	7.73154	4.51858
An14g02440	Title: similarity to EST SEQ ID NO:4362 from patent WO200056762-A2 - Aspergillus niger; Similarity: the ORF shows similarity to the EST of patent WO200056762-A2 from Aspergillus niger.				6.5049	0.125392	2.47147
An04g04400	Title: similarity to tankyrase2 TANK2 from patent WO200100849-A1 - Homo sapiens; Remark: human telomeres are maintained by telomerase , a reverse transcriptase that adds telomeric repeats to chromosome ends. In human tumors and immortalized cells,telomeres are often maintained at a constant length setting , indicating that telomerase-mediated telomere elongation is tightly regulated. Tankyrase, a…				6.50301	6.56594	1.08876
An07g07070	Title: questionable ORF; Remark: the ORF is questionable due to its suboptimal intron-exon structure and short lenght				6.42065	5.61677	5.22588
An18g06000	Product: hypothetical protein				6.40165	1.98986	2.57765
An14g02090	Product: hypothetical protein				6.20363	7.0036	3.41727
An15g00200	Title: similarity to 6-phosphofructo-2-kinase/fructose 2,6-bisphosphatase PFKFB4 - Homo sapiens; Remark: the H. sapiens PFKFB4 product encodes bifunctional enzyme 6-Phosphofructo-2-kinase/fructose 2,6-bisphosphatase (PFK-2/FBPase-2), responsible for the synthesis and breakdown of Fru-2,6-P2, a key metabolite in the regulation of glycolysis.; (2.7.1.105); (3.1.3.46)				6.0832	5.29039	4.07368
An07g06600	Title: strong similarity to prefoldin subunit 3 pfd3 - Homo sapiens; Function: prefoldin is a heterohexameric chaperone protein able to bind specifically to cytosolic chaperonin (c-cpn) and transfers target proteins to it.; Phenotype: deletion of the pfd3 gene in S. cerevisiae results in impaired functions of the actin and tue actin and tubulin-based cytoskeleton.; Remark: synonyms for prefoldin …				6.07277	6.5786	7.39725
An17g01570	Title: strong similarity to EST an_3450 -Aspergillus niger;				6.04666	17.1509	5.80102
An16g00070	Title: strong similarity to EST an_2627 -Aspergillus niger; Similarity: the nucleotide sequence of the ORF shows strong similarity to the EST an_2627 of A. niger (AC# BE759725).				5.99946	6.76956	17.6417
An18g06115	Product: hypothetical protein				5.95742	4.52924	12.1794
An09g06265	Product: hypothetical protein				5.95485	0.846398	1.14843
An13g01870	Title: similarity to hypothetical protein encoded by An04g06980 - Aspergillus niger;				5.95265	7.7601	5.90383
An13g01190	Title: similarity to cysteine-type peptidase Ulp1 -Saccharomyces cerevisiae; Function: the S. cerevisiae Ulp1 protein is a Ubl-specific protease, that cleaves proteins from Smt3 and SUMO-1 but not from ubiquitin.; Remark: protein function can be modulated by ligation to ubiquitin or to ubiquitin-like proteins. SUMO-1 (vertebrates) and Smt3 (S. cerevisiae) are ubiquitin-like proteins (Ubl proteins…				5.91541	13.5542	5.59183
An14g04020	Product: hypothetical protein				5.90114	2.15357	3.61568
An18g06490	Title: similarity to ribosome-associated DnaJ protein Sis1 - Cryptococcus curvatus; Induction: heat shock applied on C. curvatus for 1 h resulted in a pronounced but transient increase of the SIS1 mRNA.; Remark: Cryptococcus curvatus = Apiotrichum curvatum.; Remark: separated by a sucrose gradient Sis1 from C. curvatus was found in fractions together with ribosomes and with Hsp70.; cytoplasm				5.88594	6.76862	3.0253
An04g00550	Title: strong similarity to EST an_1834 -Aspergillus niger;				5.87163	15.6555	4.08478
An08g05770	Product: hypothetical protein				5.84969	4.79239	8.35061
An08g01090	Title: similarity to Ada Histone acetyltransferase complex component Ahc1 - Saccharomyces cerevisiae; Complex: in S. cerevisiae AHC1 is part of the 0. 8-MDa ADA complex which also contains the adapter proteins Ada2, Ada3, and Gcn5.; Function: S. cerevisiae AHC1 in high copy numbers suppresses the cold sensitivity caused by particular mutations in HTA1 which encodes histone H2A.; Remark: YOR023c i…				5.84052	5.76685	7.96278
An03g06180	Product: hypothetical protein				5.82597	0.928791	1.72452
An08g10580	Product: hypothetical protein				5.80664	4.2945	3.76995
An15g02570	Title: weak similarity to precursor of agglutinin isolectin 1 - Triticum aestivum;				5.80305	8.20391	9.73745
An07g09060	Title: strong similarity to hypothetical protein CAE76244.1 - Neurospora crassa;				5.80046	2.97368	1.11926
An12g07250	Title: similarity to hypothetical conserved protein - Thermotoga maritima; Similarity: protein is more than twice as long as protein from T. maritima and shows similarity twice to full length of T. maritima protein, stronger at N-terminus and weaker at C-terminus.				5.75532	1.29489	1.51975
An14g03400	Product: ornithine carbamoyltransferase argB-Aspergillus niger [putative sequencing error]; Catalytic activity: carbamoyl phosphate + L-ornithine = orthophosphate + L-citrulline.; Gene-ID: argB; Mapping: argB from A. niger is mapped to chromosome I; see list from DSM.; Pathway: urea cycle and metabolism of amino groups; arginine and proline metabolism.; Remark: putative sequencing error at positi…				5.74477	0.800093	4.44995
An15g00110	Title: strong similarity to mitochondrial FAD carrier protein Flx1 - Saccharomyces cerevisiae; Function: FLX1 from S. cerevisiae is involved in maintaining the balance of flavin nucleotides in mitochondria.; Function: FLXI from S. cerevisiae is a flavin adenine dinucleotide transporter, maintaining a normal ratio of FAD/FMN in mitochondria.; Localization: FLXI from S. cerevisiae is localized to t…				5.74214	4.53147	5.24898
An17g01150	Title: strong similarity to acyl-CoA dehydrogenase MCAD - Rattus norvegicus; Remark: manual BLASTP homologue PIR:DERTCM.; (1.3.99.3)				5.70487	25.8069	1.63568
An16g06810	Title: strong similarity to hypothetical protein YGR127w - Saccharomyces cerevisiae;				5.69299	4.21077	29.8598
An07g10060	Title: strong similarity to proteinase B inhibitor 2 Pbi2 - Saccharomyces cerevisiae; Similarity: the ORF overlaps with A. niger ESTs an_2186 (EMBLEST:BE759383) and an_2334 (EMBLEST:BE759511).				5.68841	6.63274	4.84807
An11g11210	Title: strong similarity to ATP-dependent RNA helicase ste13p - Schizosaccharomyces pombe; Function: the S. pombe homolog ste13 encodes a RNA helicase that is essential for nitrogen starvation-induced G1 arrest and initiation of sexual development.; nucleus				5.68806	8.63058	5.48512
An08g03390	Title: weak similarity to DNA-directed RNA polymerase II largest chain RBP1 - Nosema locustae; Similarity: the similarity is restricted to the N-terminal region of the A. niger protein.				5.66698	13.3807	48.9313
An02g04510	Title: strong similarity to protein required for completion of mitosis and maintenance of ploidy Mob1 -Saccharomyces cerevisiae; Complex: S. cerevisiae Mob1 binds the cell cycle-regulated protein kinase Dbf2p.; Function: Mob1p is part of a group of proteins, the mitotic exit network (MEN) required for the telophase/G1 transition, which includes Lte1, Tem1, Cdc5, Cdc15,Dbf2/Dbf20, and Mob1.; Induc…				5.61378	6.73498	3.60722
An12g03750	Product: hypothetical protein; Remark: the ORF has an unusual exon/intron structure for A. niger.				5.59997	0.117135	0.0669197
An17g00890	Title: strong similarity to phosphoprotein phosphatase PPT - Rattus norvegicus; Function: when expressed in E. coli, the catalytic domain of PPT of R. norvegicus exhibited protein phosphatase activity (dephosphorylation of phosphorylase a) that was inhibitable by okadaic acid.; Similarity: the predicted A. niger protein shows strong similarity to phosphoprotein phosphatase (PPT) of R. norvegicus,…				5.43945	6.09061	4.80182
An04g05290	Title: questionable ORF;				5.41521	4.05617	10.5365
An07g08430	Title: strong similarity to mitochondrial preprotein import complex subunit metaxin MTX - Homo sapiens [truncated ORF]; Complex: a yeast two-hybrid screen with metaxin 1 as bait has identified a novel protein, termed metaxin 2, as a metaxin 1-binding protein.; Function: in cell culture overexpression of human metaxin resulted in impaired mitochondrial import of natural and chimeric preproteins an…				5.40762	2.54381	10.7037
An08g01620	Title: similarity to hypothetical protein YER007c-a - Saccharomyces cerevisiae;				5.37922	6.45789	4.53187
An03g00690	Product: hypothetical protein				5.37922	0.101699	0
An15g04130	Title: similarity to appressorium differentiation protein pth11 - Magnaporthe grisea; Function: pth11 of M. grisea is not required for appressorium morphogenesis but is involved in host surface recognition; it represses differentiation on poorly inductive surfaces; Function: pth11 of M. grisea mediates appressorium differentiation in response to inductive substrate cues.; Localization: pth11 of M…				5.37879	2.63481	1.58367
An04g08190	Title: strong similarity to mitochondrial ATP synthase subunit 9 oliC31 - Aspergillus nidulans; Catalytic activity: ATP + H2O = ADP + orthophosphate.; Pathway: oxidative phosphorylation; photosynthesis.; Remark: a group of membrane-bound multi-subunit complexes in mitochondria, chloroplasts and bacteria in which ATP hydrolysis is coupled with transport of protons. In sealed vesicles the ATPase ac…				5.34161	2.36681	13.8174
An05g00080	Title: similarity to membrane protein Cbp3 -Saccharomyces cerevisiae; Function: CBP3 of S. cerevisiae is required for the assembly of the respiratory chain complex coenzyme QH2-cytochrome c reductase.; Remark: the N-terminal 30% are not conserved between the A. niger protein and CBP3 of S. cerevisiae.				5.31273	4.67219	8.85404
An02g06170	Title: questionable ORF; Remark: the ORF has an intron-exon structure, which is not typical for A. niger ORFs and is only 118 amino acids long.				5.29248	1.04061	5.98752
An02g11450	Product: hypothetical protein				5.27825	2.76193	1.89348
An01g03290					5.27696	3.8576	0.797948
An18g00150	Product: hypothetical protein				5.21388	0.716895	4.36185
An16g08300	Product: hypothetical protein				5.10554	0.401543	1.05382
An08g06220	Title: strong similarity to hypothetical protein SPAPJ691.03 - Schizosaccharomyces pombe;				5.10235	3.27979	8.81766
An05g00635	Product: hypothetical protein				5.08017	2.98941	2.43832
An14g00490	Title: strong similarity to hypothetical protein SPBC31F10.02 - Schizosaccharomyces pombe; Remark: novel protein similar to (predicted) human,plant, worm, yeast and archaea bacterial proteins.				5.07886	3.04213	6.23404
An08g07620	Title: similarity to hypothetical protein EAA63156.1 - Aspergillus nidulans [truncated ORF];				5.05358	4.34718	4.78971
An01g03810	Title: similarity to hypothetical HIT-like protein -Rhodococcus sp.; Similarity: the HIT (histidine triad) region binds one zinc ion in proteins lacking zinc fingers; the domain is poorly conserved in the predicted ORF.; Similarity: the N-terminal part of the predicted protein produces some BLASTP hits due to the high content of low-complexity regions.				5.02248	2.44968	2.59127
An14g04980	Title: strong similarity to splicing protein Prp19 -Saccharomyces cerevisiae; Complex: PRP19 of S. cerevisiae is a component of the spliceosome, the multiprotein complex responsible for pre-mRNA splicing; within the complex, PRP19 itself is in an oligomeric form.; Function: PRP19 of S. cerevisiae is also involved in an error-prone repair pathway which relies on a recombinational mechanism, compar…				5.00345	1.77866	2.85925
An18g04430	Title: similarity to soluble epoxide hydrolase sEH clone EH3.1 - Solanum tuberosum; Catalytic activity: an epoxide + H(2)O <=> a glycol.; (3.3.2.3)				4.95292	2.3817	1.53075
An12g10340	Title: weak similarity to hypothetical purine-cytosine permease homolog yxlA - Bacillus subtilis; Similarity: shows similarity to N-terminal half of purine-cytosine permease homolog yxlA of B. subtilis and to N-terminal half of hypothetical proteins of M. pneumoniae and M . genitalium. .				4.90836	1.28956	0.962498
An02g02520	Title: strong similarity to thiamin biosynthesis protein thi-4 - Neurospora crassa; Function: thi-4 is believed to be involved in the condensation of pyrimidine and thiazole precursors, which is necessary for the synthesis of thiamine.				4.87332	1.35575	1.83444
An12g00530	Title: similarity to myosin heavy chain - Gallus gallus;				4.87205	1.5573	8.07932
An16g09330	Title: weak similarity to hypothetical protein B5K2.180 - Neurospora crassa; Similarity: this gene also shows weak similarity to EST an_3407 from Aspergillus niger				4.86062	12.0766	4.19423
An15g04140	Title: strong similarity to polyketide synthase PKS1 - Cochliobolus heterostrophus; Function: PKS1 from C. heterostrophus encodes a multifunctional polyketide synthase with six catalytic domains: beta-ketoacyl synthase, acyltransferase,dehydratase, enoyl reductase, beta-ketoacyl reductase and acyl carrier protein.; Phenotype: PKS1 in race T of the fungal pathogen C. heterostrophus was inactivated…				4.85826	0.427583	1.09731
An07g09750	Title: strong similarity to ribonuclease (RNase) H1 Rnh1 - Mus musculus; Catalytic activity: RNase H1 of M. musculus cleaves RNA-DNA hybrids at the RNA:DNA junction generating a 3'-hydroxyl-terminated oligoribonucleotide and a 5'-monophosphate-terminated polydeoxyribonucleotide.; Function: RNase H1 of M. musculus binds to dsRNA and RNA-DNA hybrids.; Function: RNase H1 of M. musculus degrades spec…				4.81708	6.89734	4.99667
An16g08260	Product: hypothetical protein				4.81253	0.399823	0.913678
An02g04355	Title: weak similarity to hypothetical protein CAD37032.1 - Neurospora crassa;				4.80578	10.4053	4.24155
An12g09170	Product: hypothetical protein [truncated ORF]; Remark: N-terminal truncated ORF due to end of contig.				4.73957	1.60409	2.6838
An12g08250	Product: hypothetical protein				4.71689	2.17185	2.91752
An07g06560	Title: strong similarity to mitochondrial ATP synthase chain j - Schizosaccharomyces pombe; Function: mitochondrial ATP synthase chain j of S. pombe is one of the chains of the non-enzymatic component (CF(0) subunit) of the mitochondrial ATPase complex.; Similarity: the ORF overlaps with A: niger ESTs EMBLEST:BE759173 and EMBLEST:BE760809.; localisation:mitochondrion; (3.6.3.14)				4.70986	4.42451	5.73148
An15g07460	Title: strong similarity to oligopeptide transporter OPT1 - Candida albicans; Function: OPT1 of C. albicans was cloned from a C. albicans genomic library through heterologous expression in the S. cerevisiae di-/tripeptide transport mutant PB1X-9B. OPT1 restored oligopeptide transport in the mutant cells,as indicated by growth on the tetrapeptide Lys-Leu-Leu-Gly,sensitivity to toxic tetra- and pen…				4.70965	2.07807	5.91728
An09g03990	Title: similarity to subunit VIIa of cytochrome c oxidase Cox9 - Saccharomyces cerevisiae; Catalytic activity: 4 ferrocytochrome c + O(2) = 4 ferricytochrome c + 2 H(2)O.; Function: the small integral protein COX9 plays a role in holoenzyme assembly or stability of cytochrome c oxidase (respirarory chain complex).; Localization: mitochondrial inner membrane.; localisation:mitochondrion; (1.9.3.1)				4.69261	1.73	3.37687
An08g00170	Product: hypothetical protein				4.68232	10.6181	0.92044
An17g01160	Title: similarity to protein Bypasses Need for Spo12p Bns1 - Saccharomyces cerevisiae; Function: in S. cerevisiae BNS1 (Bypasses Need for Spo12p), which has homology to SPO12, and SPO13, can partially suppress the meiotic defect of spo12 mutants when overexpressed.; Remark: BNS1 of S. cerevisiae is also called YGR230w.; Remark: in S. cerevisiae the SPO12 gene regulates meiotic nuclear division; w…				4.67946	3.31657	2.84215
An02g09380	Title: questionable ORF;				4.67286	12.3682	8.52968
An01g02610	Title: strong similarity to EST an_2155 -Aspergillus niger;				4.54514	4.48953	0.16333
An08g01670	Product: hypothetical protein				4.54421	1.25843	4.69112
An09g04110	Title: strong similarity to GTP-binding protein lepA - Escherichia coli; Remark: LepA of E. coli is a membrane-bound GTP-binding protein.; Remark: the sequence of yeast Guf1p is almost identical with the sequence given in patent # US5674996-A (yeast checkpoint control protein MEC3, acc. # AAW26665) . the sequence in this patent is different from the sequence of public S. cerevisiae MEC3.; Remark:…				4.47713	2.98392	5.65407
An01g14160	Title: similarity to protein phosphatase 2C MP2C -Medicago sativa; Catalytic activity: a phosphoprotein + H(2)O <=> a protein + phosphate.; Function: the protein phosphatase MP2C from Medicago sativa functions as a negative regulator of mitogen activated protein kinase (MAPK) pathways.; (3.1.3.16)				4.46593	2.1604	4.31983
An11g04760	Title: similarity to hypothetical protein EAA54961.1 - Magnaporthe grisea;				4.4482	7.83787	3.77633
An14g04050	Title: strong similarity to pyridoxamine-phosphate oxidase Pdx3 - Saccharomyces cerevisiae; Catalytic activity: pdx3 of S. cerevisiae converts pyridoxamine 5'-phosphate + H2O + O2 = pyridoxal 5'-phosphate + NH3 + H2O2.; Induction: due to the presence of gcn4p binding sequences in the pdx3 promoter region it is assumed that transcription of this gene is under the general control of nitrogen.; Path…				4.41891	1.36581	2.91904
An09g06275	Product: hypothetical protein				4.41753	0.30159	1.29224
An12g01220	Title: questionable ORF;				4.37505	0.534219	2.75854
An04g07460	Title: strong similarity to ambiental pH regulatory system protein palFp - Aspergillus nidulans; Function: the A. nidulans palFp protein is part of the pal pH signalling pathway which includes palA, palB,the pacC transcription factor, mediating regulation of gene expression by ambient pH, and a membrane sensor palI.				4.36619	2.3497	1.36213
An02g06240	Title: similarity to ATP synthase subunit h Atp14 -Saccharomyces cerevisiae; Catalytic activity: ATP14 of S. cerevisiae catalyses the reaction ATP + H2O <=> ADP + phosphate.; Function: ATP14 of S. cerevisiae couples H+ transport via the inner mitochondrial membrane to ATP synthesis.; Phenotype: the ATP14 mutant of S. cerevisiae shows a high percentage of rho-cells arising spontaneously and no det…				4.36428	2.67334	4.66671
An12g07695	Product: hypothetical protein				4.36166	1.36126	0.233308
An01g03990	Product: hypothetical protein; Similarity: very weak similarity to a putative protein kinase of Myxococcus xanthus, that has a totally different length.				4.35606	1.35062	2.00432
An08g02940	Title: strong similarity to EST an_3396 -Aspergillus niger;				4.32729	5.85577	7.18406
An07g09820	Title: similarity to hypothetical protein CAD21149.1 - Neurospora crassa;				4.30731	4.86775	3.49315
An16g05610	Product: hypothetical protein				4.2749	0.56793	3.69884
An02g06570	Title: strong similarity to transcription factor ZFM1 - Homo sapiens; Remark: functional assays establish the ZFM1 protein as a transcriptional repressor. ZFM1 protein represses Gal4-GQC-mediated transcription, and this activity requires both a repression domain found in the N-terminal 137 amino acids of the protein, as well as a GQC interaction region.				4.21436	4.89741	3.29373
An07g04900	Title: strong similarity to EST an_2589 -Aspergillus niger; Remark: The EST sequence is from Aspergillus niger but deviates in several positions from the sequence of the genomic DNA.				4.17587	4.06962	5.56772
An09g04550	Title: weak similarity to protein phosphatase type 1 Gac1 - Saccharomyces cerevisiae [truncated ORF]; Remark: C-terminally truncated ORF due to contig border.				4.16122	14.2759	6.04436
An01g05000	Title: weak similarity to polyguluronate lyase alyPG - Corynebacterium sp.; Similarity: similarity is between the N-terminal regions of the predicted A. niger protein and the polyguluronate lyase gene of Corynebacterium sp. (aa 7-67).				4.12044	4.83338	1.89348
An18g00200	Product: hypothetical protein				4.09553	3.80266	0.65174
An18g03790	Title: similarity to protein involved in SCF dependent protein degradation Grr1 - Saccharomyces cerevisiae; Function: the S. cerevisiae Grr1 protein is involved in the ubiquitin-dependent degradation of regulatory proteins. This system needs the Skp1p-cullin-F-box protein (SCF) complex.; Remark: alternate names for S. cerevisiae Grr1: Cat80, Cot2, Ssu2 or YJR090C.; Remark: in comparison to the OR…				4.03745	3.37829	1.94972
An09g03480	Title: strong similarity to snRNA-associated sm-like protein Lsm2 - Saccharomyces cerevisiae; Complex: S. cerevisiae Lsm subunits form a heteromer with a dougnut shape.; Function: S. cerevisiae Lsm2 binds specifically to the 3'-terminal U-tract of U6 snRNA.; Remark: synonyms for S. cerevisiae Lsm2 are Smx5,Snp3 and YBL026w.; Similarity: S. cerevisiae Lsm2 belongs to the snRNP SM proteins family.;…				3.99431	6.7827	5.96542
An04g08430	Product: hypothetical protein				3.98251	1.83132	4.97864
An02g03600	Product: hypothetical protein				3.97522	5.39187	2.9192
An18g06400	Title: weak similarity to protein-tyrosine phosphatase ptp - Clostridium perfringens;				3.95396	2.22124	2.34764
An14g05390	Title: strong similarity to hypothetical protein CGI-35 - Homo sapiens;				3.89807	4.14127	3.01919
An05g00200	Title: strong similarity to ankyrin repeat-containing protein Akr1 - Saccharomyces cerevisiae; Function: yeast AKR1 affects the kinase cascade downstream of Gbetagamma.; Function: yeast AKR1 has a negative effect on signaling in the pheromone pathway.; Function: yeast AKR1 may be involved in coupling the activities of a Bem1p-Cdc24p-Cdc42p complex to an upstream signaling system, the pheromone-re…				3.8673	5.42339	3.50452
An07g04890	Product: hypothetical protein				3.8641	1.50186	3.55824
An02g11625	Title: weak similarity to RNA helicase GLH-2 -Caenorhabditis elegans; Remark: similarities are based on glycin/serin rich structures.				3.82822	1.32553	1.3489
An08g03220	Product: hypothetical protein				3.81895	0.341312	1.68181
An04g02250	Title: questionable ORF;				3.7424	6.77743	1.6041
An04g03470	Product: hypothetical protein				3.68565	2.87372	2.998
An03g05180	Title: weak similarity to hypothetical protein E2 -Human papillomavirus;				3.65496	0.47383	0.439888
An04g03195	Product: hypothetical protein				3.65388	1.56181	0.535358
An07g04780	Title: strong similarity to myosin II myo2p -Schizosaccharomyces pombe; Catalytic activity: ATP + H2O = ADP + orthophosphate.; Remark: overexpression of myo2+ results in the inhibition of cytokinesis; cells become elongated and multinucleate and fail to assemble a functional cytokinetic actin ring and are either aseptate or form aberrant septa.; Remark: these results suggest that a contractile ac…				3.63748	1.48132	1.01596
An17g01230	Title: weak similarity to polyketide synthase module 7 encoded by nidA5 - Streptomyces caelestis;				3.60393	1.98212	2.39925
An14g02580	Product: hypothetical protein				3.59278	0.437306	4.09343
An04g02040	Title: similarity to hypothetical protein 15E6.120 -Neurospora crassa;				3.58621	1.91657	2.10204
An11g05670	Product: hypothetical protein				3.55856	4.41909	4.5759
An11g10800	Title: similarity to hypothetical isochorismatase Ta0729 - Thermoplasma acidophilum; Function: isochorismatase, also known as 2,3 dihydro-2,3 dihydroxybenzoate synthase catalyses the conversion of isochorismate, in the presence of water, to 2 ,3-dihydroxybenzoate and pyruvate.; Similarity: belongs to a family of hydrolase enzymes.				3.55856	1.07847	3.04309
An01g03720	Title: strong similarity to protein phosphatase type1 regulatory subunit Sds22 - Saccharomyces cerevisiae; Function: SDS22 of S. cerevisiae is essential for the mitotic metaphase/anaphase transition, positively modulating protein phosphatase-1.; Remark: SDS22 of S. cerevisiae is also called EGP1 or YKL193c.; nucleus				3.53087	2.77357	12.132
An06g02110	Title: similarity to protein nompC - Drosophila melanogaster; Remark: closest manual Blastp hit nompC D. melanogaster shows an E. val of 5e-21.; Remark: nompC from Drosophila melanogaster encodes a new ion channel that is essential for mechanosensory transduction.				3.48208	5.4218	1.30569
An12g08980	Product: hypothetical protein				3.46917	0.606788	1.79306
An07g02130	Title: strong similarity to hypothetical protein CAD21228.1 - Neurospora crassa;				3.45641	2.90276	3.24204
An06g01940	Product: hypothetical protein				3.44168	1.27681	3.44661
An04g05440	Title: strong similarity to xanthine dehydrogenase XDH - Homo sapiens; Catalytic activity: xanthine + H(2)O + O(2) = urate + H(2)O(2).; Catalytic activity: xanthine + NAD(+) + H(2)O = urate + NADH.; Cofactor: FAD, molybdopterin, and two 2fe-2s centers.; Complex: homodimer.; Function: Xanthine dehydrogenase is a molybdenum iron-sulphur flavin hydroxylase which oxidizes a variety of purines, pterin…				3.43362	7.77767	4.39065
An09g05290	Title: strong similarity to exonuclease II SPAC17A5.14 - Schizosaccharomyces pombe; Function: exonuclease II (ExoII) from S. pombe is a 5'-->3' single-stranded DNA exonuclease.; Function: it is involved in DNA and/or RNA metabolism in vivo.; Similarity: ExoII is a homologue of the multifunctional S. cerevisiae Sep1 protein.; nucleus				3.41602	4.1585	4.39859
An11g02090	Title: strong similarity to hypothetical protein CAD70545.1 - Neurospora crassa;				3.41401	0.907117	1.17899
An16g05990	Title: strong similarity to EST an_3135 -Aspergillus niger;				3.39348	5.8608	2.20214
An14g03150	Product: hypothetical protein				3.37249	5.2591	4.11491
An18g05070	Title: strong similarity to 26S proteasome subunit 9 - Homo sapiens; cytoplasm				3.36848	1.93747	1.22464
An08g05180	Title: strong similarity to essential protein #901 from patent WO200286090-A2 - Aspergillus fumigatus; Remark: the protein is C-terminally about 1200 aminoacids shorter than the matching protein #901 from patent WO200286090-A2.				3.36015	2.26518	2.58821
An07g07960	Title: weak similarity to ORF5 protein from patent WO200037629-A2 - Aspergillus terreus; Remark: putative regulator element in A. terreus for lovastatin or monacolin J production.; Remark: weak similarity to A. terreus ORF5 protein patent WO200037629-A2.				3.29338	3.78438	4.75645
An01g07250	Title: strong similarity to 7.7 kD subunit of DNA-directed RNA polymerase II Abc10-alpha - Saccharomyces cerevisiae; Catalytic activity: nucleoside triphosphate + RNA(n) = pyrophosphate + RNA(n+1).; Function: catalyses DNA-template-directed extention of the 3'- end of an RNA strand by one nucleotide at a time.; Remark: ABC10 alpha of S. cerevisiae is also called RPB12 or RPC10.; nucleus; (2.7.7.6)				3.27133	6.74588	5.24315
An13g00330	Product: hypothetical protein [putative frameshift]; Remark: a putative sequencing error leads to a frameshift.; putative frameshift				3.27133	2.43166	0.403319
An07g09680	Title: strong similarity to hypothetical carboxymethylenbutenolide hydrolase YDL086w - Saccharomyces cerevisiae; Catalytic activity: 4-carboxymethylenbut-2-en-4-olide + H2O = 4-oxo-2-endioate (maleylacetate).; Function: EC 3. 1. 1. 45 catalyzed aromate degradation leads to maleylacetate, which is subsequently metabolized to TCA cycle substrates.; Function: EC 3. 1. 1. 45 is involved in the degrad…				3.25103	4.12471	2.12821
An02g02360	Title: strong similarity to chitin synthase with a myosin motor-like domain csmA - Aspergillus nidulans [truncated ORF]; Catalytic activity: UDP-N-acetyl-D-glucosamine + {(1 ,4)-(N-acetyl-beta-D-glucosaminyl)}(N) <=> UDP + {(1,4)-(N-acetyl-beta-D-glucosaminyl)}(N+1).; Remark: C-terminally truncated ORF due to the end of contig.; Remark: CsmA=asmA (PIR:JC5546).				3.24609	2.13593	2.61706
An11g01490	Title: weak similarity to protein 40A - Phage phi80; Similarity: shows similarity to the C-terminal half of the phage protein.				3.23844	7.42871	3.07327
An09g05020	Product: hypothetical protein				3.23506	6.19771	3.45924
An01g12590	Title: similarity to hypothetical protein 5C2.160 -Neurospora crassa; Similarity: shows also similarity to EST l3g02a1. r1 from Aspergillus nidulans.				3.21557	2.90835	7.54919
An16g03470	Title: weak similarity to hypothetical protein encoded by 12F11.190 - Neurospora crassa;				3.19968	2.69929	0.637486
An16g03740	Product: cAMP-dependent protein kinase regulatory subunit pkaR-Aspergillus niger; Function: pkaR from A. niger is involved in morphogenesis.; Gene-ID: pkaR; Remark: a splice site was detected upstream of the START codon.; deleted EC_number 2.7.1.37				3.19838	4.844	2.54891
An15g03720	Title: weak similarity to CYC1/CYP3 transcription activator Hap1 - Saccharomyces cerevisiae; Remark: Hap1 of S. cerevisiae binds to two classes of DNA elements, UAS1/CYC1 and UAS/CYC7, and permits differential transcriptional activation at these sites. in yeast, oxygen sensing and heme signaling are primarily mediated by the heme activator protein Hap1, which, in response to heme, activates the t…				3.18854	2.08978	1.95666
An11g07460	Product: hypothetical protein				3.18831	4.55	1.73295
An08g04900	Title: similarity to nuclear pore protein Nup57 -Saccharomyces cerevisiae; Complex: NUP57 of S. cerevisiae forms complex with Nsp1p, Nup49p, and Nic96p at nuclear pore; this complex participates in nucleocytoplasmic transport; in vitro,Nsp1p, Nup49p and Nup57p form a 1:1:1 stoichiometric complex to which Nic96p can also bind.; Function: NUP57 of S. cerevisiae is required for protein transport in …				3.17818	2.46023	3.70007
An11g07960	Title: strong similarity to glutaminase A gtaA -Aspergillus oryzae; Function: the A. oryzae glutaminase is an aminohydrolase that hydrolyses glutamin to glutamate and ammonia.; Remark: the purified A. oryzae glutaminase catalysed the hydrolysis not only of L-glutamine but also of D-glutamine.; (3.5.1.2)				3.17758	6.2478	1.52183
An05g00430	Title: similarity to hypothetical competence-damage inducible protein CinA - Streptococcus pyogenes;				3.16751	5.45911	3.49218
An04g05070	Product: hypothetical protein				3.16432	2.85588	1.39849
An15g06910	Title: similarity to educed expression in colorectal cancer protein rec - Homo sapiens; Remark: the predicted A. niger protein harbours a DHHC region PF01529 (aa 121-185) which is predicted to be a zink finger domain.				3.12687	2.33994	2.56551
An01g05060	Title: strong similarity to hypothetical protein EAA66142.1 - Aspergillus nidulans;				3.12183	1.84464	1.55351
An07g08080	Title: strong similarity to EST an_1127 -Aspergillus niger; Remark: A. niger EST an_1127 can be found in EMBLEST (AC:BE760196. 1).; Similarity: the ORF shows weak similarity to mitochondrial NADH dehydrogenases (EC 1. 6. 5. 3), but the ORF is 321 amino acids shorter.				3.11031	5.39606	2.04234
An18g05160	Title: strong similarity to phosphoacetylglucosamine mutase AGM1 - Candida albicans [truncated ORF]; Remark: fragment, but sequence so far obtained shows high similarity. Aminoterminus is lacking. Enzyme converts N-acetyl-D-glucosamine 1-phosphate to N-acetyl-D-glucosamine 6-phosphate.; (5.4.2.3)				3.09562	4.63352	13.6743
An09g05460	Title: strong similarity to pyruvate dehydrogenase (lipoamide) kinase PDK - Arabidopsis thaliana; Catalytic activity: ATP + [pyruvate dehydrogenase (lipoamide)] = ADP + [pyruvate dehydrogenase (lipoamide)] phosphate.; Remark: pyruvate dehydrogenase kinase in Arabidopsis functions as negative regulator of the mitochondrial pyruvate dehydrogenase complex.; localisation:mitochondrion; (2.7.11.2)				3.07105	1.2185	4.06076
An16g04470	Title: questionable ORF; Remark: ORF classified questionable due to lenght below 100 aa, an implausible gene structure with short,multiple Exons and no significant blastp similarity.				3.06202	7.48505	0.976095
An04g03640	Title: weak similarity to hypothetical protein SPAC4H3.11c - Schizosaccharomyces pombe; Similarity: the ORF shows weak (but specific) similarity to the A. niger protein An17g02290. The similarity between the two proteins, however, is restricted to a stretch of about 140 amino acids.				3.06152	1.75867	1.5425
An02g02700	Title: strong similarity to phosphoribosylglycinamide formyltransferase Ade8 -Saccharomyces cerevisiae; Catalytic activity: 10-formyltetrahydrofolate + 5'-phosphoribosylglycinamide <=> tetrahydrofolate + 5'-phosphoribosyl-N-formylglycinamide.; Pathway: the S. cerevisiae Ade8 gene product is involved in third step (the first of two transformylation reactions) in de novo purine biosynthesis.; Remar…				3.05643	4.07794	5.19593
An03g04770	Title: similarity to hypothetical protein CAD11383.1 - Neurospora crassa; Function: the forkhead-associated (FHA) domain is a putative nuclear signalling domain found in a variety of otherwise unrelated proteins.; Similarity: shows only partial similarity to forkhead-containing proteins.				3.0185	7.83727	1.90545
An18g04050	Product: hypothetical protein				3.01573	1.89746	2.64231
An18g03860	Product: hypothetical protein				2.99318	1.03537	1.86792
An14g00050	Title: similarity to tRNA-specific adenosine deaminase Tad2 - Saccharomyces cerevisiae; Function: S. cerevisiae homolog Tad2p and S. c. Tad3p together convert adenosine at pos. 34 of tRNA-Ala to inosine.				2.96164	4.85268	4.06181
An05g02320	Title: similarity to alpha-1,6-mannosyltransferase from patent JP09003097-A - Pichia pastoris; Function: the P. Pastoris enzyme is involved in sugar chain extension of glycoproteins.; (2.4.1.-)				2.95329	0.474317	0.812935
An08g00120	Title: questionable ORF; Remark: the ORF is questionable due to its suboptimal intron-exon structure.				2.94792	1.96658	0.177397
An06g02730	Title: similarity to zinc-finger transcription factor MTB-Zf - Homo sapiens [truncated ORF]; Remark: ORF is 3'truncated due to end of contig.; Similarity: human MTB-Zf contains two widely separated zinc-finger domains located near the N- and C-termini and the similarity is between the predicted A. niger protein fragment and the N-terminal region of MTB-Zf.; nucleus				2.93442	2.65589	3.6494
An18g04365	Title: weak similarity to deubiquitinating enzyme UBPY - Mus musculus;				2.93392	1.64377	1.14286
An02g13880	Title: strong similarity to myb-related protein cdc5p - Schizosaccharomyces pombe; Function: cdc5 might encode a transcription factor whose activity is required for cell cycle progression and growth during G2.; Phenotype: a cdc5 mutant arrests with a 2N DNA content and a single interphase nucleus.; Similarity: cdc5 contains a region sharing significant homology with the DNA binding domain of the …				2.93296	3.39225	2.60366
An01g02920	Title: similarity to hypothetical protein PA5145 -Pseudomonas aeruginosa;				2.932	1.05296	0.744426
An06g00705	Product: hypothetical protein				2.9216	7.50407	1.53005
An11g03360	Title: questionable ORF; Remark: the ORF is questionable due to its suboptimal intron-exon structure and short lenght				2.92121	2.08863	0.596618
An02g06070	Title: strong similarity to carotenoid biosynthesis protein cgrA - Mucor circinelloide; Function: crgA of M. circinelloides is involved in the regulation of carotenoid biosynthesis by light.; Similarity: the ORF shows similarity to RING finger proteins/transcription regulators from several species with diverse cellular function.				2.90632	1.09385	0.549499
An06g01860	Title: strong similarity to hypothetical protein SPAC31G5.18c - Schizosaccharomyces pombe;				2.90142	5.51591	1.82924
An02g02645	Product: hypothetical protein				2.89737	2.22761	1.34566
An15g07100	Product: hypothetical protein				2.89471	0.265609	0
An07g05550	Title: weak similarity to signal peptide containing protein HSPP-56 SEQ ID NO:56 from patent WO200000610-A2 -Homo sapiens; Remark: the predicted ORF shows also similarities to several different proteins due to the presence of an internal poly-glutamic acid stretch.				2.83573	4.42772	1.96744
An02g09770	Product: hypothetical protein				2.82983	0.127282	1.62054
An18g05370	Product: hypothetical protein				2.82925	5.5629	2.80732
An07g09880	Title: similarity to cholesterol 7alpha-monooxygenase CYP7 - Oryctolagus cuniculus; Catalytic activity: CYP7 of O. cuniculus c catalyses cholesterol + NADPH + O(2) <=> 7-alpha-hydroxycholesterol + NADP(+) + H(2)O.; Function: cholesterol 7alpha-monooxygenase is a key enzyme in a series of metabolic changes for the production of bile acids from cholesterol.; (1.14.13.17)				2.81322	3.1535	2.80735
An08g08100	Title: similarity to hypothetical transcriptional regulator CAF32162.1 - Aspergillus fumigatus [truncated ORF]; Remark: N-terminal truncated ORF due to end of contig.; Remark: the protein shows weak similarity to different zinc finger containing transcription activators in different organisms.				2.79103	1.78026	1.37164
An18g02830	Title: strong similarity to hypothetical conserved protein B13N20.310 - Neurospora crassa;				2.77232	2.55235	1.87136
An02g13190	Title: strong similarity to hypothetical protein 7C14.090 - Neurospora crassa;				2.7346	1.49591	0.75585
An06g01460	Title: similarity to hypothetical protein SPAC19G12.11 - Schizosaccharomyces pombe;				2.72291	1.61538	2.88726
An09g03370	Title: weak similarity to hypothetical protein encoded by F16G20.170 - Arabidopsis thaliana;				2.70322	2.41956	2.2434
An01g14790	Title: strong similarity to NodL - Rhizobium meliloti; Function: the nodL gene encodes a chitooligosaccharide O-acetyltransferase.; Remark: Rhizobia secrete specific lipo-chitooligosaccharide signals (LCOs) called Nod factors that are required for infection and nodulation of legumes.				2.68903	4.74366	0.952756
An07g04050	Product: hypothetical protein				2.68009	7.94104	1.16032
An01g04390	Product: hypothetical protein				2.67908	0.853723	1.94575
An04g00650	Product: hypothetical protein				2.65737	5.56571	4.47754
An14g06530	Title: similarity to nucleoporin Nup192 -Saccharomyces cerevisiae; Function: NUP192 of S. cerevisiae is a large yeast nucleoporin involved in mRNA export.; Remark: the systematic name for NUP192 of S. cerevisiae is YJL039C.; Similarity: the ORF and NUP192 of S. cerevisiae show local similarity (N-terminally).; Similarity: the S. pombe protein SPCC290. 03c shows strong similarity to the ORF.; nucl…				2.65148	2.53482	3.0036
An02g06990	Product: hypothetical protein				2.64112	12.7092	8.549
An16g04590	Title: strong similarity to EST an_2591 -Aspergillus niger; Remark: the Exon-Intron structure of the predicted A. niger protein is in accordance with the A. niger ESTs an_2591 and an_0945.				2.63334	6.2972	4.13725
An08g02650	Product: hypothetical protein				2.62605	1.94944	5.92979
An04g05110	Title: similarity to protein fragment SEQ ID NO:12845 from patent EP1033405-A2 - Arabidopsis thaliana; Remark: the matching coding sequence was isolated by RT-PCR on all of the mRNA from A. thaliana.; Remark: there are no further informations about the patent available.				2.62126	0.40607	0.548742
An15g01400	Title: similarity to U1 snRNP 70K protein -Arabidopsis thaliana; Similarity: the ORF encoded protein is very repetitive. It has arginine-rich regions and shows similarities to proteins which may be able to bind RNA. The ORF DNA sequence is similar to the E. nidulans EST p0h09a1. r1.				2.60201	2.99658	2.40091
An15g05450	Title: strong similarity to NADPH-dependent carbonyl reductase S1 - Candida magnoliae; Catalytic activity: R-CHOH-R' + NADP(+) <=> R-CO-R' + NADPH.; Remark: the carbonyl reductase from Candida magnoliae is also described in patent WO9835025-A1.; Similarity: the ORF encoded protein shows also strong similarity to the functionally less characterized dehydrogenases Sou2 and Sou1 from C. albicans. C.…				2.57996	30.1522	6.72677
An07g09240	Title: strong similarity to hypothetical protein SPCC16A11.07 - Schizosaccharomyces pombe; Remark: the ORF shows local strong similarity to SPCC16A11. 07 of S. pombe: 88 N-terminal amino acids of the ORF are excluded from the alignment.				2.5783	2.38416	1.91408
An18g03410	Title: weak similarity to protein NUMB-R - Homo sapiens; Similarity: the ORF DNA sequence shows strong similarity to the EST an_2652 from Aspergillus niger.				2.56012	2.84047	1.24788
An16g07850	Title: strong similarity to small nuclear ribonucleoprotein G snRPG - Homo sapiens; Function: snRPG of H. sapiens is associated with small nuclear ribonucleoproteins (sn-RNP) U1, U2 U4/U6 and U5, necessary for mRNA splicing.; Remark: in humans, snRNPs represent the major targets for the so-called anti-Sm auto-antibodies which are diagnostic for systemic lupus erythematosus (SLE).; Similarity: the…				2.54993	5.29224	3.72364
An04g04140	Product: hypothetical protein				2.53379	6.64262	0.569241
An11g06580	Title: similarity to cdc2/CDC28-like kinase 2 Clk2 -Mus musculus; Function: Clk2 of M. musculus is a protein kinase constituent of a network of regulatory mechanisms that enable SR proteins to control RNA splicing.; Remark: Phosphorylated serine- and arginine-rich (SR) proteins are components of the spliceosomal complex,and have been implicated in the control of alternative splicing.; Similarity:…				2.52948	1.57281	0.491775
An14g03770	Title: strong similarity to RNA helicase 1 HRH1 -Homo sapiens; Remark: expression of human HRH1 in a S. cerevisiae prp22 (RNA helicase) mutant can partially rescue its temperature-sensitive phenotype.; nucleus				2.51844	3.06292	2.32457
An16g03520	Title: strong similarity to DNA mismatch repair protein Msh2 - Saccharomyces cerevisiae; Complex: heterodimer of MSH2 and MSH6.; Function: MSH2 of S. cerevisiae is involved in post-replicative DNA-mismatch repair. Msh2 of S. cerevisiae binds to mismatch-containing DNA.; Similarity: MSH2 of S. cerevisiae belongs to the DNA mismatch repair muts family.; nucleus				2.49074	1.96757	1.42183
An01g12560	Product: hypothetical protein				2.48657	3.53104	1.39659
An04g08050	Title: strong similarity to hypothetical protein encoded by An02g13120 - Aspergillus niger;				2.47387	2.43208	0.587844
An04g07595	Title: similarity to protein encoded by ORF1 of transposon Ant1 - Aspergillus niger;				2.45127	1.24648	2.02953
An13g00200	Product: hypothetical protein				2.43522	1.11981	2.38252
An08g07310	Title: strong similarity to hypothetical protein all4736 - Nostoc sp.;				2.4175	0.998198	1.60898
An08g03840	Title: strong similarity to 3-dehydroshikimate dehydratase qa-4 - Neurospora crassa; Remark: The qa-4 gene of Neurospora crassa encodes 3-dehydroshikimate dehydratase, which catalyzes the third step of the quinic acid (qa) catabolic pathway.; (4.2.1.-)				2.40961	1.56881	0.927634
An18g05990	Title: weak similarity to hypothetical protein SC4G6.36 - Streptomyces coelicolor; Similarity: the Gly/Arg/Glu-rich domain in the N-terminal half of the ORF shares homology with a similar domain of the 70K U1 small nuclear ribonucleoprotein of Drosophila melanogaster.				2.37238	1.57177	0.260696
An05g01150	Product: hypothetical protein				2.35749	7.97763	0.91989
An02g03230	Title: strong similarity to nucleoporin-interacting component Seh1 - Saccharomyces cerevisiae; Complex: the Seh1 protein from S. cerevisiae interacts with Nup84, Nup85, Nup120 and Sec13.; Function: the Seh1 protein from S. cerevisiae required for correct nuclear pore biogenesis.; Localization: the Seh1 protein from S. cerevisiae is localized at the nuclear pore complex.; Remark: alternate names f…				2.34573	1.41783	2.21044
An04g07555	Product: hypothetical protein				2.34344	2.1332	3.29049
An04g06750	Title: similarity to hypothetical transmembrane protein - Candida albicans;				2.33611	0.314609	0.215684
An14g00520	Title: similarity to root-specific homeotic protein HRS1 - Helianthus annuus; Remark: expression was completely lacking in leaves and flowers.; Remark: in common sunflower Hahr1 expression was primarily found in dry seeds, hypocotyls and roots at stages associated with early developmental events.				2.33281	2.38393	0.784412
An11g04980	Title: similarity to RAN-binding protein Kap123 -Saccharomyces cerevisiae [truncated ORF]; Remark: Yrb4p and Pse1p specifically bind to Gsp1p-GTP, protecting it from GTP hydrolysis and nucleotide exchange. The GTPase block of Gsp1p complexed to Yrb4p or Pse1p is released by Yrb1p, which contains a Gsp1p binding domain distinct from that of Yrb4p.; Remark: putative N-terminal truncated ORF due to …				2.30964	4.65338	10.3657
An12g07990	Product: hypothetical protein; Similarity: shows unspecific matches to Glu-rich domains of various proteins from diverse species.				2.30949	2.01464	0.191828
An18g03340	Title: strong similarity to hypothetical protein SPCC1494.08c - Schizosaccharomyces pombe;				2.27106	3.02169	2.05717
An11g02785	Title: strong similarity to hypothetical SNARE protein - Schizosaccharomyces pombe;				2.26232	2.58476	2.47258
An11g01310	Title: strong similarity to septum-promoting GTPase spg1p - Schizosaccharomyces pombe; Similarity: shows strong similarity to several small GTP-binding proteins of the ras superfamily with different specificities.				2.24839	3.11094	1.21604
An04g01130	Title: strong similarity to protein kinase cdc7p -Schizosaccharomyces pombe; Function: the protein kinase CDC7 of S. pombe is essential for septum formation and cell division.; Localization: Cdc7p shows no discrete localization during interphase, but early in mitosis it associates with both spindle pole bodies and, as the spindle extends, is seen on only one pole of the spindle during anaphase B.…				2.24133	2.36961	1.35251
An14g04030	Product: hypothetical protein				2.22875	0.547774	0.907538
An12g08520	Product: hypothetical protein				2.2241	5.55853	10.2944
An17g01690	Title: questionable ORF;				2.2241	1.04357	0.0851706
An04g04510	Title: similarity to transcription factor jlbA -Aspergillus nidulans; Remark: The jlbA mRNA formation in A. nidulans is elevated up to 40-fold upon amino acid starvation induced by the addition of the false feedback inhibitor 3-amino-1,2 ,4-triazole.; Similarity: the ORF shows strong similarity to the A. niger EST an_2580.; nucleus				2.21761	5.53552	7.73584
An01g04050	Title: strong similarity to phosphoprotein phosphatase bimG - Aspergillus nidulans [truncated ORF]; Function: bimG of A. nidulans is required for the completion of anaphase by reversing the action of the nimA kinase.; Phenotype: a mutation in bimG of A. nidulans causes an abnormally high content of nuclear phosphoproteins.; Phenotype: the temperature-sensitive, recessive cell cycle mutation A. ni…				2.21281	3.24095	2.89148
An02g13570	Title: strong similarity to protein involved in glycosylphosphatidylinositol biosynthesis pig-C - Homo sapiens; Function: the human pig-C protein is involved in the first step of glycosylphosphatidylinositol synthesis which is the transfer of N-acetylglucosamine from UDP-N-acetylglucosamine to phosphatidylinositol.; Remark: Glycosylphosphatidylinositol (GPI) protein anchors are ubiquitous in euka…				2.18897	2.09383	2.66655
An08g02660	Product: hypothetical protein				2.16648	0.928992	1.4757
An07g09020	Title: weak similarity to polypeptide SEQ ID NO:3357 from patent WO2003052076-A2 - Cryptococcus neoformans;				2.16583	1.03642	0.561899
An12g01230	Product: hypothetical protein				2.16174	0.408697	0.910609
An01g05210	Product: hypothetical protein; Remark: blastp matches are unspecific.				2.15616	3.95446	1.09143
An07g09300	Product: hypothetical protein; Remark: the ORF has an unusual exon/intron structure for A. niger.				2.13514	2.22254	0.423248
An02g10710	Title: strong similarity to severin kinase -Dictyostelium discoideum; Function: severin kinase of D. discoideum is involved in signal transduction from the plasma membrane to the cytoskeleton by phosphorylation of actin-binding proteins.; Function: severin kinase of D. discoideum phosphorylates severin, a Ca2+-dependent F-actin fragmenting protein, enabling rapid rearrangement of the actin cytosk…				2.12675	0.608596	0.723424
An04g09250	Title: strong similarity to protein involved in vacuolar protein sorting Mvp1 - Saccharomyces cerevisiae; Function: the S. cerevisiae homolog Mvp1p is required for sorting proteins to the yeast vacuole and inteacts genetically with VPS1.; Similarity: S. cerevisiae Mvp1p shows homology to the family of sorting nexins (SNX).				2.11895	1.59115	1.42634
An09g06690	Title: similarity to hypothetical protein related to potassium channel subunit MiRP3 B1D1.370 - Neurospora crassa;				2.11561	4.21307	5.16425
An01g03260	Title: similarity to hypothetical mitochondrial ribosomal protein of the small subunit S37 - Saccharomyces cerevisiae;				2.114	1.32779	4.55143
An09g06010	Title: strong similarity to hypothetical membrane protein YIL003w - Saccharomyces cerevisiae; Similarity: YIL003w of S. cerevisiae belongs to the mrp/nbp35 family of ATP-binding proteins.				2.10966	1.3892	2.49834
An04g03970	Title: strong similarity to hypothetical protein SPAC577.12 - Schizosaccharomyces pombe; Remark: The EST sequence of EMBLEST:BE759313 is from Aspergillus niger but deviates in several positions from the sequence of the genomic DNA.				2.07104	5.05298	1.04433
An02g03770	Title: strong similarity to precursor of heat shock protein Mdj1 - Saccharomyces cerevisiae; Function: MDJ1 of S. cerevisiae is required for proper folding of precursor proteins being transported into the mitochondria.; Phenotype: mdj1 null mutants in S. cerevisiae have petite phenotype and are ts.; Remark: YFL016C is the systematic name for MDJ1.; localisation:mitochondrion				2.07095	0.991333	2.76781
An02g10700	Title: strong similarity to alkane-hydroxylating cytochrome P-450 CYP52A3-A - Candida maltosa; Catalytic activity: RH + reduced flavoprotein + O2 = ROH + oxidized flavoprotein + H2O.; Function: CYP52A3-A of C. maltosa catalyses the terminal hydroxylation of n-alkanes.; Induction: CYP52A3-A of C. maltosa is induced by alkanes.; Pathway: CYP52A3-A of C. maltosa catalyses the first step of n-alkane …				2.03815	4.98627	0.917757
An01g11640	Title: strong similarity to high affinity low capacity ammonia permease Mep2 - Saccharomyces cerevisiae; Remark: MEP2 is an ammonium sensor, generating a signal to regulate filamentous growth in response to ammonium starvation.; Remark: MEP2, a high affinity ammonium permease, is required for pseudohyphal differentiation in response to ammonium limitation.				2.03091	3.60393	2.53959
An14g00830	Title: similarity to phosphopantethiene protein transferase PPT1 - Brevibacterium ammoniagenes; Function: PPT1 of B. ammoniagenes belongs to the group of holo-acyl carrier protein synthases (ACPS), that transfer the 4'-phosphopantetheine (4'-PP) moiety from coenzyme A (CoA) to Ser-36 of acyl carrier protein (ACP).; Function: PPT1 of B. ammoniagenes in vitro activates fatty acid synthase apoFAS-A.…				2.01228	2.39477	1.71761
An12g06110	Title: similarity to hypothetical protein encoded by An03g04820 - Aspergillus niger;				2.01018	0.106823	0.526367
An02g11410	Title: strong similarity to hypothetical protein encoded by An12g10440 - Aspergillus niger [truncated ORF]; Remark: the A. niger ORF is N-terminally truncated due to the contig border.; Remark: the A. niger ORF shows strong similarity to EST an_3206 of A. niger.; Similarity: the ORF shows also weak similarity to the hypothetical protein PA3059 of P. aeruginosa.; Similarity: the ORF shows strong s…				1.99356	2.61709	3.82168
An07g08533	Product: hypothetical protein				1.98999	2.12899	1.72583
An08g08110	Title: similarity to hypothetical protein encoded by An06g00330 - Aspergillus niger [truncated ORF]; Remark: C-terminal truncated orf due to end of contig.; Similarity: shows strong similarity to C-terminal half of An06g00330.				1.98986	1.72833	0.764963
An01g05750	Title: similarity to hypothetical indole-diterpene gene cluster protein paxU - Penicillium paxilli;				1.98589	1.40017	1.04778
An09g04750	Product: hypothetical protein				1.97976	0.221733	0.78117
An04g06800	Title: weak similarity to hypothetical protein C34C6.1 - Caenorhabditis elegans;				1.97698	4.69261	1.29043
An17g02030	Title: strong similarity to 2-acyltransferase from patent WO9413814-A - Zea mays; (2.3.1.-)				1.9754	5.32312	2.32274
An01g04120	Title: strong similarity to phosphoprotein phosphatase bimG - Aspergillus nidulans [truncated ORF]; Function: bimG of A. nidulans is required for the completion of anaphase by reversing the action of the nimA kinase.; Phenotype: a mutation in bimG of A. nidulans causes an abnormally high content of nuclear phosphoproteins.; Phenotype: the temperature-sensitive, recessive cell cycle mutation A. ni…				1.97355	4.03201	3.22143
An11g10880	Product: hypothetical protein				1.97118	1.89938	2.08958
An07g02833	Title: strong similarity to EST SEQ ID NO:4186 from patent WO200056762-A2 - Aspergillus niger;				1.96578	1.48659	0.849293
An03g04210	Title: similarity to component of the exocyst Sec8 -Saccharomyces cerevisiae; Function: Sec8p and Sec15p of S. cerevisiae are components of a plasma membrane-associated 19. 5S particle,the exocyst, that may function downstream of Sec4p to control exocytosis.; Localization: depending on the analysed organism (S. cerevisiae, rat) 40-80% of the exocyst localises to the plasma membrane and the rest t…				1.96062	1.62072	0.922616
An07g03410	Title: similarity to hypothetical membrane protein YDL237w - Saccharomyces cerevisiae;				1.94638	0.866488	1.28398
An13g02920	Title: similarity to polyketide synthase lovF -Aspergillus terreus; Function: due to the restricted similarity to lovF of A. terreus it is assumed, that the predicted ORF encodes another, e. g. A. niger-specific polyketide synthase with an N-terminal beta-ketoacyl synthase domain containing an active site cysteine.; Remark: lovF polyketid synthase of A. terreus is encoded in a lovastatin biosynth…				1.93862	0.208863	0.380344
An08g00350	Title: strong similarity to hypothetical protein SPCC188.04c - Schizosaccharomyces pombe;				1.92851	1.89593	1.06381
An07g07410	Title: questionable ORF [truncated ORF]; Remark: ORF classified questionable due to implausible gene structure with short, multiple Exons and no significant blastp similarity.				1.92212	0.433405	0.772528
An18g06070	Title: questionable ORF;				1.90403	0.129094	4.31447
An12g10300	Product: hypothetical protein; Remark: only a part of the protein match to serine/threonine protein kinase-like protein in Arabidopsis thaliana.				1.89239	0.577372	0.549756
An02g07310	Product: hypothetical protein				1.89155	1.01559	1.63332
An01g05120	Title: questionable ORF; Remark: ORF classified questionable due to implausible gene structure with short, multiple Exons and no significant blastp similarity.				1.8903	1.53389	0.631957
An11g09775	Title: questionable ORF;				1.88395	2.46949	1.76353
An13g00180	Title: questionable ORF; Remark: the ORF is questionable due to its suboptimal intron-exon structure and short lenght				1.88193	0.448519	1.05699
An01g10860	Title: similarity to hypothetical protein encoded by An04g08050 - Aspergillus niger;				1.86488	2.46454	2.06048
An01g13370	Title: weak similarity to putrescine N-methyltransferase NsPMT1 - Nicotiana sylvestris; Similarity: shows similarity to N-terminus only of several N-methyltransferase of Nicotiana spec.				1.86305	0.738309	2.49428
An02g05840	Title: strong similarity to enoyl CoA hydratase phaA - Pseudomonas putida; Catalytic activity: phaA of P. putida catalyses (3S)-3-hydroxyacyl-CoA <=> trans-2(or 3)-enoyl-CoA + H(2)O.; Function: phaA of P. putida is involved in the the aerobic degradation of phenylacetic acid.; (4.2.1.17)				1.86055	4.43613	0.522489
An15g00060	Title: strong similarity to TRAPP complex subunit involved in targeting and fusion of ER transport vesicles to golgi Trs33 - Saccharomyces cerevisiae; Complex: TRAPP (transport protein particle) of S. cereviesiae is a multiprotein complex containing ten subunits, Bet5p, Trs20p, Bet3p, Trs23p, Trs33p,Trs31p,Trs65p, Trs85p, Trs120p and Trs130p.; Function: targeting of ER vesicles to Golgi.; Golgi; …				1.85473	2.56512	1.43014
An04g06320	Title: strong similarity to hypothetical protein SPAC19A8.14 - Schizosaccharomyces pombe; Similarity: the ORF shows also strong similarity to EST 3917 of patent WO200056762-A2 from A. niger.				1.84539	1.4622	2.39005
An07g06450	Title: strong similarity to protein involved in cephalosporin C biosynthesis from patent JP09009966-A -Acremonium chrysogenum [truncated ORF]; Function: the matched protein from A. chrysogenum is involved in the biosynthesis of cephalosporin C.; Remark: start codon is missing.				1.84064	0.603181	0.290755
An05g01820	Title: strong similarity to hypothetical protein yphH - Lactococcus lactis;				1.81922	0.654323	0.186908
An01g03560	Title: similarity to chromatin-associated protein Hmo1 - Saccharomyces cerevisiae; Complex: S. cerevisiae HMO1 binds single-stranded DNA and associates with a 5' to 3' DNA helicase activity.; Function: S. cerevisiae HMO1 is a single-stranded DNA binding protein that associates with a 5' to 3' DNA helicase activity in nuclear extracts.; Function: S. cerevisiae HMO1 may play a general role in contr…				1.81796	1.31192	1.07537
An14g04540	Product: hypothetical protein				1.80446	7.8385	2.61618
An16g07980	Title: similarity to hypothetical protein encoded by An16g01890 - Aspergillus niger; Remark: a splice site was detected upstream of the START codon.				1.80217	1.60299	1.33753
An04g06860	Title: similarity to cytochrome P450 monooxigenase cypX - Aspergillus parasiticus [putative frameshift]; Remark: cypX from A. parasiticus is expressed concurrently with genes involved in aflatoxin biosynthesis.; Remark: putative sequencing error in second exon.; putative frameshift				1.80072	0.2529	0.397326
An16g07510	Title: similarity to hypothetical protein F13M7.11 -Arabidopsis thaliana;				1.79927	1.32407	1.92362
An08g06660	Title: strong similarity to spindle assembly checkpoint protein Mad1 - Saccharomyces cerevisiae; Complex: MAD1 of S. cerevisiae forms a tight complex with another spindle checkpoint protein, MAD2, throughout the cell cycle; furthermore, MAD1 interacts with CDC20,which activates the anaphase promoting complex, in the two-hybrid system, and the presence of MAD1 is required for MAD2 and MAD3 to inte…				1.79825	1.16777	0.771392
An01g07080	Product: hypothetical protein; Remark: similarity of the ORF encoded protein to similar proteins is mainly based on repetitive amino acids.				1.79561	2.37509	1.43024
An01g03880	Title: strong similarity to EST an_1234 -Aspergillus niger;				1.79122	2.23055	0.503021
An19g00320	Title: strong similarity to vacuolar H(+)/Ca(2+) exchanger Vcx1 - Saccharomyces cerevisiae; Function: S. cerevisiae VCX1 is a H+/Ca2+ exchanger responsible for maintaining low cytosolic-free Ca2+ concentrations by catalyzing pH gradient-energized vacuolar Ca2+ accumulation.; Regulation: activity of S. cerevisiae VCX1 is inhibited by calcineurin, a Ca2+/calmodulin-dependent protein phosphatase, ma…				1.78947	0.929677	0.686379
An02g11470	Title: strong similarity to 16 kD subunit DNA-directed RNA polymerase II rpb4p - Schizosaccharomyces pombe; Catalytic activity: nucleoside triphosphate + RNA(n) = pyrophosphate + RNA(n+1).; Localization: GFP-Rpb4 fusion protein was detected in the cytoplasm as well as the nuclei.; Remark: S. cerevisiae homolog RPB4 is essential for yeast cell growth and normal levels of RNA polymerase II activity…				1.76325	2.16683	1.85687
An01g05020	Title: questionable ORF; Remark: ORF classified questionable due to implausible gene structure with short, multiple Exons and no significant blastp similarity.				1.75203	0.382762	1.34484
An14g06080	Product: hypothetical protein				1.75184	2.905	1.06691
An01g02520	Product: hypothetical protein				1.74297	1.57073	0.0611838
An07g09325	Title: strong similarity to EST upstream of cbhA -Aspergillus niger; Remark: the matching EST sequence covers only upstream sequences of the cbhA gene from A. niger.				1.73588	0.31998	0.502714
An15g04640	Title: weak similarity to puromycin N-acetyltransferase pac - Streptomyces anulatus; Function: protein of in involved in antibiotic resistance.; Similarity: shows only partial similarity to proteins containing domain typical for acetyltransferase (GNAT) family.				1.73532	2.7751	0.233915
An14g02110	Title: questionable ORF; Remark: the ORF has an unusual exon/intron structure for A. niger and is short in length.				1.73432	5.49395	0.270578
An08g06790	Title: strong similarity to DNA exoribonuclease dhp1p - Schizosaccharomyces pombe; Function: genetic experiments showed that dhp1+ of S. pombe on an S. cerevisiae expression vector could rescue both the defects of the S. cerevisiae DST2 disruptant,slow growth rate and a sporulation defect, and the lethality of the S. cerevisiae rat1ts mutation. This implies the functional similarity of dhp1+ to b…				1.73159	1.94234	1.46361
An01g05955	Product: hypothetical protein				1.73047	1.48313	0.71025
An14g05690	Title: questionable ORF;				1.73031	0.834492	1.01767
An02g04730	Title: similarity to hypothetical membrane protein YDL237w - Saccharomyces cerevisiae;				1.72912	0.804539	2.27964
An04g01510	Product: hypothetical protein				1.70739	2.20862	0.52995
An09g05890	Title: similarity to hypothetical membrane protein YMR010w - Saccharomyces cerevisiae;				1.70616	1.25135	1.20924
An14g03685	Product: hypothetical protein				1.70078	0.578787	1.48798
An15g02780	Title: strong similarity to EST SEQ ID NO:4136 from patent WO200056762-A2 - Aspergillus niger; Remark: about the EST of patent WO200056762-A2 are no further informations available.				1.70048	1.71253	3.98336
An12g09010	Product: hypothetical protein				1.68993	5.1751	2.01285
An17g01770	Title: strong similarity to multidrug resistance protein mdr1 - Aspergillus fumigatus [truncated ORF]; Remark: N-terminal truncated ORF due to end of contig.; Remark: also strong similarity to multiple drug resistance protein AfuMDR1 from Aspergillus fumigatus patent US5914246-A.; Remark: expression of AFUMDR1 in S. cerevisiae conferred increased resistance to the antifungal agent cilofungin (LY1…				1.68987	4.39032	1.40002
An15g04070	Product: hypothetical protein				1.68837	0.0425602	0.437665
An01g04170	Product: hypothetical protein; Remark: the predicted intron-exon structure of the ORF is not optimal.				1.68712	4.0851	2.07939
An04g10280	Title: weak similarity to phosphatidylserine decarboxylase Psd2 - Saccharomyces cerevisiae; Remark: The yeast S. cerevisiae expresses two phosphatidylserine decarboxylase (PSD) activities which are responsible for conversion of phosphatidylserine to phosphatidylethanolamine, and either enzyme alone is sufficient for normal cellular growth.; (4.1.1.65)				1.68036	0.0133223	0.0228332
An03g04250	Title: similarity to nuclear import protein LGL2 -Rattus norvegicus; Function: important targets of S. cerevisiae Kap122p is the complex of the large and small subunit (Toa1p and Toa2p, respectively) of the general transcription factor IIA (TFIIA).; Localization: S. cerevisiae Kap122p was localized both to the cytoplasm and the nucleus.; Similarity: by similarity rat lgl2 is a member of the karyo…				1.6803	1.10316	0.940512
An08g09930	Title: weak similarity to hypothetical protein encoded by An11g05870 - Aspergillus niger [truncated ORF]; Remark: the ORF encoded protein is N-terminally truncated due to the contig border. .				1.67674	0.803771	0.116745
An17g02283	Product: hypothetical protein				1.67252	3.67337	1.3491
An12g07560	Product: hypothetical protein				1.6601	0.73233	0.645503
An02g01030	Product: hypothetical protein				1.65604	2.3853	1.03827
An14g00120	Product: hypothetical protein				1.65063	2.19548	1.22701
An12g06147	Product: hypothetical protein				1.64022	0.315491	0.390522
An18g05950	Product: hypothetical protein				1.63358	4.64434	0.781118
An09g04010	Title: strong similarity to chitin synthase C chsC -Aspergillus fumigatus; Catalytic activity: UDP-N-acetyl-D-glucosamine + [1,4-(N-Acetyl-beta-D-glucosaminyl)]n = UDP + [1,4-(N-Acetyl-beta-D-glucosaminyl)]n+1.; Pathway: aminosugars metabolism.; Phenotype: disruption of chsC in A. fumigatus leads to no phenotype, however, disruption of of chsC together with chsG (another class III chitin synthase…				1.61753	4.10004	1.94285
An16g07930	Title: strong similarity to hypothetical protein encoded by An12g06140 - Aspergillus niger;				1.61753	0.583074	0.454243
An01g02410	Title: similarity to hypothetical protein SPAC6F12.04 - Schizosaccharomyces pombe [putative frameshift]; putative frameshift				1.6128	1.76457	2.14769
An03g02590	Product: hypothetical protein				1.60917	3.61597	1.27822
An01g11830	Title: weak similarity to protein YIL159w -Saccharomyces cerevisiae;				1.60677	1.04754	9.36164
An11g10370	Title: strong similarity to trans-pentaprenyltranstransferase Coq1 - Saccharomyces cerevisiae; Catalytic activity: S. cerevisiae trans-pentaprenyltranstransferase converts All-trans-pentaprenyl diphosphate and isopentenyl diphosphate to diphosphate and all-trans-hexaprenyl diphosphate.; Function: S. cerevisiae trans-pentaprenyltranstransferase is involved in the CoenzymeQ biosythesis. Coenzyme Q …				1.60675	1.1135	4.63792
An15g07530	Title: strong similarity to cyclic peptide AM-toxin synthase AMT - Alternaria alternata; Function: AM-toxin synthetase (AMT) is a primary determinant of virulence and specificity in the A. alternata apple pathotype/apple interaction.; Remark: Afternaria afternata apple pathotype causes Alternaria blotch of susceptible apple cultivars through the production of a cyclic peptide host-specific toxin,…				1.59223	0.310218	0.543016
An11g08540	Product: hypothetical protein; Similarity: protein homologues due to repetitive sequence.				1.59011	1.37458	0.392651
An15g01490	Title: weak similarity to hypothetical conserved protein encoded by 9G6.060 - Araneus diadematus;				1.58526	1.67479	0.837209
An02g09900	Product: hypothetical protein				1.57785	0.297038	0.593944
An07g02100	Title: strong similarity to fructose-2,6-bisphosphate 2-phosphatase Fbp26 - Saccharomyces cerevisiae; Catalytic activity: fructose 2,6-bisphosphate + H(2)O = D-fructose 6-phosphate + orthophosphate.; Function: The S. cerevisiae fructose-2,6-bisphosphate 2-phosphatase FBP26 is a bifunctional enzyme with catalytic activities of EC 2. 7. 1. 105 and predominantely EC 3. 1. 3. 46.; cytoplasm; (2.7.1.1…				1.57575	2.96916	2.77675
An16g08590	Product: hypothetical protein				1.56704	0.175507	0.735297
An04g04200	Product: hypothetical protein				1.56517	1.74799	0.801718
An02g02570	Product: hypothetical protein				1.56511	0.566878	0.624584
An02g03870	Product: hypothetical protein				1.55334	0	0.475874
An01g03440	Title: questionable ORF; Remark: ORF classified questionable due to lenght below 100 aa and no significant blastp similarity.				1.55041	1.88713	0.373196
An09g05500	Product: hypothetical protein; Remark: protein shows weak similarities to motifs of RNA-polymerase subunits.				1.54593	1.72055	1.37613
An09g06160	Title: strong similarity to tRNA splicing endonuclease beta-subunit Sen2 - Saccharomyces cerevisiae; Complex: the S. cerevisiae SEN2 forms a tetrameric enzyme with two active sites.; Function: SEN2 catalyzes the endonucleolytic cleavage of pre-tRNA, producing 5'-hydroxyl and 2',3'-cyclic phosphate termini, and specifically removing the intron.; Function: the S. cerevisiae SEN2 splices the tRNA pr…				1.54092	1.55039	2.28197
An12g08140	Product: hypothetical protein				1.53904	2.02969	1.59704
An01g06332	Product: hypothetical protein				1.5324	3.09671	4.30336
An08g04235	Product: hypothetical protein				1.53093	0.568581	5.41704
An04g09350	Title: strong similarity to EST SEQ ID NO:4226 from patent WO200056762-A2 - Aspergillus niger;				1.5264	0.40315	0.249514
An02g02210	Title: strong similarity to helicase-like transcription factor - Homo sapiens; Function: HLTF of H. sapiens binds to the B Box of the plasminogen activator inhibitor-1 (PAI-1) gene. in vitro transcription from the PAI-1 promoter in HeLa cell extracts was inhibited by HLTF antibodies and by the HLTF DNA binding domain.; Localization: HLTF from H. sapiens was located in the nucleoplasm and can be i…				1.52525	1.40323	1.13304
An08g05810	Product: hypothetical protein				1.5251	4.99778	1.1992
An04g04120	Product: hypothetical protein				1.52238	4.20936	0.561124
An02g14630	Title: strong similarity to hypothetical protein CAD37054.1 - Neurospora crassa;				1.51835	3.53733	0.876075
An11g04830	Title: strong similarity to hypothetical protein EAA64933.1 - Aspergillus nidulans;				1.5164	1.42549	1.05373
An09g03410	Product: hypothetical protein				1.51181	1.18139	1.99214
An12g01490	Title: similarity to transport regulator lin-10 -Rattus norvegicus; Complex: KIF17, a molecular motor interacts with the PDZ domain of mouse Lin-10 (Mint1/X11), which is a constituent of a large protein complex including mLin-2 (CASK), mLin-7 (MALS/Velis) and the NR2B subunit of the NMDA receptor.; Complex: rat lin-10 interacts with neurabin-II/spinophilin, which has recently been isolated as a p…				1.50787	3.0218	0.79152
An12g09360	Product: hypothetical protein				1.50569	5.01841	1.39226
An06g00660	Title: strong similarity to ATP-hydrolyzing 5-oxoprolinase - Rattus norvegicus [truncated ORF]; Catalytic activity: ATP + 5-oxo-L-proline + 2 H(2)O = ADP + phosphate + L-glutamate.; Function: OPLA catalyzes a reaction in which the endergonic cleavage of 5-oxo-L-proline to form L-glutamate is coupled to the exergonic hydrolysis of ATP to ADP and inorganic phosphate.; Remark: N-terminally truncated…				1.50264	2.05827	3.60184
An15g02960	Title: similarity to hypothetical protein CAD37071.1 - Neurospora crassa;				1.50001	1.61854	0.739741
An03g03910	Title: weak similarity to creatinine amidohydrolase PSPS7 - Pseudomonas sp.; Remark: ORF might be questionable due to wrong gene prediction.				1.49939	0.687897	0.421068
An02g14000	Title: questionable ORF; Remark: ORF classified questionable due to implausible gene structure with short, multiple Exons and no significant blastp similarity.				1.49356	1.10656	0.893566
An08g04335	Product: hypothetical protein				1.48273	0.10053	0.516897
An01g06900	Title: weak similarity to transcription regulator of maltose utilization amyR - Aspergillus oryzae;				1.47921	0.930703	0.0498481
An04g03840	Title: similarity to microtubule binding protein D-CLIP-190 - Drosophila melanogaster; cytoskeleton				1.47704	1.77477	0.218917
An02g14180	Title: questionable ORF; Remark: ORF classified questionable due to implausible gene structure with short, multiple Exons and no significant blastp similarity.				1.47571	0.994819	0.78147
An15g02310	Product: hypothetical protein; Similarity: the ORF overlaps with the A. niger sequence from patent EP506190-A; the overlapping patent sequence is the 3' untranslated sequence of the abfB gene,which is encoded on the neighbouring ORF (An15g02300).				1.47408	2.19418	0.498501
An12g10110	Title: similarity to transcription factor Arg81 -Saccharomyces cerevisiae; Remark: ARGR2 from yeast is a positive and negative regulator of many arginine-responsive genes.; Remark: there is evidence that ArgRII is the sensor of the effector arginine and that the binding site of arginine would be the region downstream from the zinc cluster, sharing some identity with the arginine binding domain of…				1.47078	0.546632	0.16622
An11g07940	Product: hypothetical protein				1.47048	3.14427	0.216798
An18g03420	Title: weak similarity to hypothetical protein Y51H4A.12 - Caenorhabditis elegans; Similarity: the similarities of the ORF encoded protein to the matching proteins are mainly based on repetitive structures.				1.46607	1.22293	0.935707
An15g02810	Title: similarity to phosphatidylinositol phosphate phosphatase Inp52 - Saccharomyces cerevisiae; Catalytic activity: D-myo-inositol 1,4,5-trisphosphate + H(2)O <=> D-myo-inositol 1,4-bisphosphate + phosphate.; Remark: the synonyms for Inp52 from S. cerevisiae are Sjl2, Pie3 and YNL106c.; Similarity: Inp52 from S. cerevisiae belongs to the Inositol-1,4,5-trisphosphate 5-phosphatase type II family…				1.46371	0.871311	0.599601
An02g06290	Title: questionable ORF;				1.45247	2.85588	0.917757
An09g04290	Product: hypothetical protein				1.43967	1.56051	3.32766
An12g07920	Product: hypothetical protein; Remark: the ORF is short in length (70 amino acids).				1.43354	4.14508	3.97839
An04g06520	Product: hypothetical protein				1.43021	1.90651	0.673938
An02g03340	Title: similarity to hypothetical protein Aut4 -Saccharomyces cerevisiae;				1.4285	1.32635	0.922669
An03g02680	Title: strong similarity to hypothetical protein encoded by An12g02060 - Aspergillus niger;				1.42769	1.42452	0.628324
An07g00390	Title: similarity to hypothetical protein BH1883 -Bacillus halodurans;				1.42736	2.15326	0.435395
An07g10330	Product: hypothetical protein				1.42723	2.96214	1.49633
An16g08030	Title: strong similarity to ovarian tissue derived protein 18 from patent DE19816395-A1 - Homo sapiens; Similarity: patentmatch against ovarian tissue derived protein 18 Y59741 Patentprot.				1.42704	4.29758	5.29597
An11g05270	Product: hypothetical protein				1.41713	0.402476	0.371434
An01g11840	Title: strong similarity to hypothetical protein encoded by An05g02120 - Aspergillus niger;				1.41359	0.317217	2.05822
An02g06250	Product: hypothetical protein				1.41145	0.63073	0.828775
An01g09690	Product: hypothetical protein				1.40893	2.37451	0.712196
An11g05510	Title: strong similarity to peptidyl-prolyl isomerase Fpr3 - Saccharomyces cerevisiae; Alternative name: FK506/rapamycin-binding protein FPR3; immunophilin FKBP-70; proline rotamase; prolyl cis-trans isomerase NPI46; protein YML074c.; Catalytic activity: peptidyl-prolyl cis-trans isomerases catalyze the conversion of cis-trans isomerization of proline imidic peptide bonds in oligopeptides.; nucle…				1.40536	1.73935	2.29396
An01g00520	Product: hypothetical protein				1.4047	10.1271	2.28795
An03g01380	Product: hypothetical protein				1.40338	0.147822	0.211127
An14g06450	Title: similarity to hypothetical human microfibrillar-associated protein 1 homolog SPAC1782.03 -Schizosaccharomyces pombe;				1.4028	2.16885	0.989907
An19g00240	Title: strong similarity to hypothetical protein encoded by An17g00130 - Aspergillus niger;				1.40122	1.91037	1.06912
An08g05740	Product: hypothetical protein				1.39457	1.04008	1.17489
An03g04480	Product: hypothetical protein				1.39391	1.6928	0.690784
An07g01270	Title: strong similarity to hypothetical protein EAK86332.1 - Ustilago maydis;				1.39118	0.406796	0.583012
An07g08480	Product: hypothetical protein [truncated ORF]; Remark: N-terminally truncated due to contig border.				1.38645	0	1.03827
An08g04570	Title: strong similarity to hypothetical isobutene-forming enzyme and benzoate 4-hydroxylase P450rm - Rhodotorula minuta;				1.38097	3.45581	0.759597
An12g03640	Product: hypothetical protein [truncated ORF]; Remark: truncated ORF due to end of contig.				1.38048	1.44763	0.982105
An13g02040	Title: weak similarity to GAL4 DNA binding domain from patent WO9633724-A2 - Homo sapiens;				1.38016	0.696756	1.53986
An12g00460	Title: strong similarity to protein DLH1 - Candida albicans; Function: C. albicans DLH1 complements a dmc1/dmc1 null mutant in S. cerevisiae. DLH1 restores both sporulation and meiotic recombination to a Saccharomyces dmc1 delta/dmc1 delta strain.; Remark: C. albicans is a fungus that is thought not to undergo meiosis, yet the presence of an intact homologue of a meiosis-specific gene in C. albic…				1.37417	0.68425	0.601405
An01g08160	Title: strong similarity to histone acetyltransferase Gcn5 - Saccharomyces cerevisiae; Complex: in S. cerevisiae Gcn5 with Ada and Hac1is part of a large multimeric histone acetyltransferase complex.; Function: S. cerevisiae Gcn5 is required for transcriptional activation.; Remark: GCN5 is a lys14 specific histone H3 acetyltransferase in S. cerevisiae.; nucleus; (2.3.1.48)				1.36973	2.94904	1.3386
An14g04550	Product: hypothetical protein				1.36251	2.04864	0.607704
An12g07940	Title: similarity to hypothetical protein Y48E1B.1 -Caenorhabditis elegans [truncated ORF];				1.35749	1.47755	1.63379
An09g05210	Title: similarity to hypothetical protein encoded by ORF NT2RP3001426 - Homo sapiens [truncated ORF]; Remark: C-terminal truncated ORF due to end of contig.				1.34724	1.37015	1.03717
An08g00820	Product: hypothetical protein				1.34629	1.89589	1.16487
An15g04880	Title: strong similarity to annexin 7 anx7 - Homo sapiens; Function: annexins are a family of proteins that bind to acidic phospholipids in a calcium-dependent manner.; Function: annexins have been claimed to be involved in cytoskeletal interactions, phospholipase inhibition,intracellular signalling, anticoagulation, membrane fusion and exocytosis.; Remark: anx7 of H. sapiens is also called ANXA7…				1.34617	0.506354	0.345165
An03g02900	Title: strong similarity to excision repair protein rad13p - Schizosaccharomyces pombe [truncated ORF]; Remark: ORF 3'truncated due to end of contig.				1.33446	1.43686	0.883341
An14g06790	Title: strong similarity to hypothetical protein SPAC21E11.07 - Schizosaccharomyces pombe; Similarity: the ORF shows similarity to CAF17 of S. cerevisiae, which is predicted to be a CCR4 transcriptional complex component.				1.33379	1.18014	1.66306
An08g00530	Product: hypothetical protein				1.3272	0.937812	0.873544
An02g13220	Title: strong similarity to lysophospholipase phospholipase B - Penicillium notatum; Catalytic activity: Lysophospholipases convert 2-lysophosphatidylcholine + H(2)O to glycerophosphocholine + a fatty acid anion.; Function: P. notatum phospholipase B has lysophospholipase and phospholipase B activity, however by endogenous proteolytic modification, its phospholipase B activity is lost almost comp…				1.3245	0.373338	0.671079
An18g06380	Title: weak similarity to protein involved in methicillin resistance FmtB - Staphylococcus aureus; Similarity: the ORF is much shorter than FmtB of S. aureus (246 compared to 1795 amino acids); the alignment between these two proteins encompasses only about 80 amino acids.				1.32423	6.46195	0.933073
An07g04147	Title: similarity to EST an_1643 - Aspergillus niger; Remark: the EST sequence matches the complementary strand.				1.32311	3.35866	2.86158
An08g07480	Title: similarity to eyelid - Drosophila melanogaster;				1.32077	1.26894	0.777635
An11g01120	Title: strong similarity to NADPH-dependent aldehyde reductase - Sporobolomyces salmonicolor; Similarity: shows similarity to several dehydrogenases of different specificities.				1.31683	3.77586	1.28109
An02g07270	Product: hypothetical protein				1.31312	0.516376	0.165941
An02g01340	Title: strong similarity to hypothetical protein encoded by An16g06660 - Aspergillus niger;				1.30908	0.288911	1.35045
An16g08250	Product: hypothetical protein; Remark: blastp matches are only due to repetitive amino acids.				1.30712	0.0524505	0.202264
An10g00340	Title: similarity to PTH11 - Magnaporthe grisea; Function: M. grisea pth11 functions at the cell cortex as an upstream effector of appressorium differentiation in response to surface cues.; Pathway: in M. grisea multiple signaling pathways mediate induction of appressorium differentiation by pth11.; plasma membrane				1.30698	1.08049	0.575577
An07g10000	Title: questionable ORF; Remark: the ORF has an intron-exon structure, which is not typical for A. niger ORFs and is only 119 amino acids long.				1.29948	1.32666	0.800029
An02g09860	Product: hypothetical protein; Remark: the ORF has an unusual exon/intron structure for A. niger.				1.29775	0.369318	0.0287716
An16g01290	Title: strong similarity to hypothetical protein encoded by An02g05930 - Aspergillus niger;				1.29617	0.0661958	0.0567267
An08g00780	Title: strong similarity to hypothetical protein AT4g09550 - Arabidopsis thaliana;				1.29526	0.871261	0.804063
An08g06310	Product: hypothetical protein				1.2869	1.61354	0.942769
An12g10870	Title: similarity to hypothetical acetyltransferase 2SCG4.07c - Streptomyces coelicolor;				1.28541	0.0997656	0.398974
An01g07910	Title: similarity to glutamine-hydrolyzing asparagine synthase - Arabidopsis thaliana; EC:6.3.5.4; (6.3.5.4)				1.28219	1.58051	1.27964
An08g02310	Title: similarity to HC-toxin non-ribosomal peptide synthase HTS1 - Cochliobolus carbonum [truncated ORF]; Function: non-ribosomal peptide synthetases are large, multifunctional protein.; Pathway: production of HC-toxin, a cyclic tetrapeptide.; Remark: C-terminally truncated due to contig border.; Similarity: shows similarity to several known and hypothetical non-ribosomal peptide synthetase of d…				1.28171	0.444608	1.43092
An04g00070	Title: strong similarity to component of the U3 small nucleolar ribonucleoprotein Mpp10 - Saccharomyces cerevisiae; Remark: alternative name is YJR002w.; Remark: depletion of Mpp10, a U3 snoRNP-specific protein, halts 18S rRNA production and impairs cleavage at the three U3 snoRNP-dependent sites: A0, A1, and A2.				1.26392	3.04517	1.58224
An12g08790	Title: strong similarity to P-type ATPase FIC1 -Homo sapiens; Function: the human FIC1 protein encodes putative integral membrane P-type ATPase and potential aminophospholipid translocase (or flippase). It may play a role in the transport of aminophospholipids from the outer to the inner leaflet of various membranes and the maintenance of asymmetric distribution of phospholipids in the canicular …				1.2606	0.974562	0.693769
An01g07380	Title: strong similarity to hypothetical protein SPBC16D10.01c - Schizosaccharomyces pombe; Remark: the S. pombe protein possibly interacts with protein phosphatase two C.				1.25679	3.33185	2.58162
An07g00570	Title: similarity to integral membrane protein PTH11 - Magnaporthe grisea; Remark: for Pth11 from M. grisea it is suggested that it functions at the cell cortex as an upstream effector of appressorium differentiation in response to surface cues.; Remark: only the N-terminal half of PTH11 is matching this ORF. The ORF is about 200 amino acids shorter.; Remark: related to unknown integral membrane …				1.25577	0.40083	0.920561
An01g01990	Product: hypothetical protein				1.25509	6.24204	0.497594
An15g02930	Title: strong similarity to ABC transporter CDR4 -Candida albicans; Remark: CDR4 seems to be involved in fluconazole resistance in C. albicans.				1.25044	9.3686	0.771644
An12g00120	Title: strong similarity to hypothetical oxysterol binding protein homologue Swh1 - Saccharomyces cerevisiae; Function: swh1 of S. cerevisiae plays a role in ergosterol synthesis.; Function: the seven homologues of the mammalian oxysterol-binding protein (OSBP) in S. cerevisiae are implicated in lipid trafficking and sterol homeostasis.; Remark: swh1 is also called osh1 or YAR044W.; Similarity: t…				1.25028	1.49455	0.690251
An04g02560	Product: hypothetical protein				1.2455	1.28276	2.8481
An17g00700	Product: hypothetical protein				1.24157	2.63864	1.11521
An02g09580	Product: hypothetical protein				1.23966	0.430137	0.921518
An07g08000	Product: hypothetical protein				1.23816	1.15713	0.940096
An03g04720	Title: strong similarity to serine threonine protein kinase SNF1 - Cochliobolus carbonum; Function: production of cell wall-degrading enzymes (wall depolymerases) by plant pathogenic fungi is under catabolite (glucose) repression.; (2.7.1.-)				1.23427	1.67393	0.914561
An16g05000	Product: hypothetical protein				1.23317	0.779357	1.26154
An02g04660	Title: similarity to hypothetical protein YBR269c -Saccharomyces cerevisiae;				1.23148	0.584466	2.89783
An12g03090	Product: hypothetical protein				1.21991	1.02379	0.125335
An07g03040	Title: similarity to hypothetical protein 15E11.80 -Neurospora crassa; Similarity: the similarity of the predicted ORF to the N. crassa protein is restricted to the second half of the ORFs.				1.21591	1.63367	0.439018
An18g03390	Product: hypothetical protein				1.21009	0.925282	0.415341
An02g05030	Title: questionable ORF; Remark: the ORF is questionable due to its suboptimal intron-exon structure.				1.20454	1.55637	0.724856
An15g02800	Title: weak similarity to protamine I-1 - Chrysemys picta;				1.19867	0.552386	1.07297
An01g14360	Title: strong similarity to hypothetical protein 68B2.10 - Neurospora crassa [truncated ORF]; Remark: N-terminal truncated ORF due to the end of contig.				1.19616	7.00057	3.82623
An13g01360	Product: hypothetical protein				1.19167	2.38347	1.17705
An02g14150	Product: hypothetical protein				1.18619	0.269111	0.307488
An11g04680	Title: similarity to dynein heavy chain alpha Oda11 - Chlamydomonas reinhardtii [truncated ORF]; Function: the dynein heavy chain alpha Oda11 from C. reinhardtii is the force generating protein of eukaryotic cilia and flagella. It produces force towards the minus ends of microtubules. Dynein has ATPase activity.; Remark: C-terminally truncated ORF due to the end of contig.; Similarity: the ORF en…				1.18464	2.1694	1.21329
An02g04670	Title: strong similarity to Batten disease-related protein Btn1 - Saccharomyces cerevisiae; Remark: BTN1 is a nonessential gene under most growth conditions which functions in the vacuole in yeast S. cerevisiae.; Remark: Batten disease is caused by a defect in vacuolar (lysosomal) pH control.; Similarity: to human Batten disease-related protein CLN3.				1.18356	1.08599	0.697983
An09g06425	Product: hypothetical protein				1.18337	0.623239	0.996961
An14g00580	Title: strong similarity to queuine tRNA-ribosyltransferase tgt - Zymomonas mobilis; Catalytic activity: tRNA guanine + queuine = tRNA queuine + guanine.; Function: by similarity the enzyme exchanges the guanine residue with 7-aminomethyl-7-deazaguanine in tRNAs with GU(N) anticodons (tRNA-asp, -asn, -his and -tyr). after this exchange, a cyclopentendiol moiety is attached to the 7-aminomethyl gr…				1.18234	2.31056	0.801735
An02g06100	Product: hypothetical protein				1.17882	1.28566	0.356905
An07g05590	Title: questionable ORF; Remark: the predicted ORF is questionable due to its lenght of only 30 amino acids.				1.17315	0.192222	0.988353
An06g01700	Product: hypothetical protein				1.16834	1.79469	0.984297
An16g02160	Title: strong similarity to hypothetical protein YPL196w - Saccharomyces cerevisiae; Similarity: the C-terminal end, beginning with amino acid 100 of the predicted ORF, shows similarities to proteins probably involved in oxidation protection of genes , e. g. L82 of D. melanogaster and oxr1 of H. sapiens.				1.15997	0.657167	0.46378
An15g01750	Title: similarity to hypothetical protein B2J23.160 - Neurospora crassa; Remark: the ORF shows C-terminal similarity to the apurinic/apyrimidinic endonuclease III family.				1.15959	1.17677	0.934907
An07g05700	Title: questionable ORF; Remark: the predicted ORF is questionable due to the presence of an unusual intron-exon structure.				1.15943	0.526082	0.262983
An14g00650	Product: hypothetical protein				1.14485	1.96963	0.803755
An11g05740	Title: weak similarity to hypothetical translation initiation factor SPAC17C9.03 - Schizosaccharomyces pombe; Remark: similarity partially corresponds to serine repeats.				1.14057	0.811291	0.491754
An18g06485	Product: hypothetical protein				1.13848	0.543634	0.630293
An12g02480	Product: hypothetical protein				1.13804	1.29094	0.387196
An16g03480	Title: weak similarity to neurofilament protein NF-M2 - Xenopus laevis; Similarity: the similarities are mainly based on repetetive structures.				1.13744	0.798732	0.205343
An02g05280	Product: hypothetical protein				1.1317	0.958055	0.31781
An15g06640	Product: hypothetical protein				1.12885	1.74394	0.996316
An07g01930	Title: similarity to ankyrin 3 (splice form 3) - Mus musculus; Remark: the ankyrin gene from Mus musculus undergoes alternative splicing, resulting in 4 different splice variants.				1.12845	1.07843	0.459871
An18g05010	Product: hypothetical protein				1.12807	0.541906	1.49036
An13g01290	Title: similarity to gene expression regulator At14 from patent WO200257456-A2 - Unclassified organism; Remark: alternate name for S. cerevisiae Upc2: YDR213w.				1.12785	0.401461	0.802744
An14g04570	Product: hypothetical protein				1.12771	0.985478	0.791727
An18g00760	Title: weak similarity to TRF1-interacting ankyrin-related ADP-ribose polymerase tankyrase - Homo sapiens; Function: many ankyrin repeat regions are known to function as protein-protein interaction domains.; Remark: human tankyrases have been patented by various companies: see patents WO104326, WO100849,WO9964606.; Similarity: ankyrin repeats (ANK) are tandemly repeated modules of about 33 amino …				1.11905	3.85049	1.08418
An12g00015	Product: hypothetical protein				1.11764	1.09876	0.828594
An02g06200	Product: hypothetical protein				1.11655	3.15143	8.04121
An02g09450	Product: hypothetical protein				1.11537	0.417725	0.357971
An12g03030	Product: hypothetical protein				1.10758	0.35125	0.933114
An01g02390	Product: hypothetical protein				1.10321	0.0834288	0.262147
An03g04220	Product: hypothetical protein; Remark: blastp with the predicted A. niger protein only retrieves random hits to serine rich proteins.				1.10221	1.47059	0.862258
An09g00680	Title: strong similarity to hypothetical protein SC9B2.03 - Streptomyces coelicolor;				1.10035	1.8643	0.276132
An12g05850	Product: hypothetical protein				1.09917	11.7515	0.578765
An07g03000	Title: strong similarity to zinc-finger protein BR140 - Homo sapiens; Function: BR140 of H. sapiens is a probable transcription regulator.; Remark: BR140 of H. sapiens is also called peregrin,bromodomain and PDH finger-containing protein 1 or BRPF1.; Remark: bromodomains are found in several DNA-binding proteins; the PHD finger is a C4HC3 zinc-finger-like motif found in nuclear proteins thought t…				1.09727	1.60325	0.937141
An07g02950	Product: hypothetical protein; Remark: the ORF has an unusual exon/intron structure for A. niger.				1.09144	0.603566	0.708793
An09g00210	Product: hypothetical protein; Remark: blastp hit show very weak similarity to cytochrome P450 1A-61, polyaromatic hydrocarbon-inducible,hepatic - chicken.				1.09037	0.657786	0.563692
An15g02480	Product: hypothetical protein				1.08839	1.34914	0.398671
An13g03620	Product: hypothetical protein				1.08768	1.5737	0.138316
An02g03640	Title: strong similarity to hypothetical 3-hydroxyacid dehydrogenase - Helicobacter pylori; Catalytic activity: 3-hydroxy-2-methylpropanoate + NAD+ = 2-methyl-3-oxopropanoate + NADH.; Pathway: valine, leucine and isoleucine degradation.; Similarity: belongs to the 3-hydroxyisobutyrate dehydrogenase and related proteins family.; (1.1.1.31)				1.08422	0.57102	0.750317
An01g02790	Title: strong similarity to COXI translation protein CYA-5 - Neurospora crassa; Function: a N. crassa cya-5 mutant contains coxI mRNA but the COXI protein could not be detected. The CYA-5 protein of N. crassa is required in a post-transcriptional step for COXI expression, most probably for the efficient translation of coxI mRNA.; Localization: CYA-5 is a nuclear encoded protein. A mitochondrial t…				1.07849	0.67931	1.30194
An08g02270	Title: strong similarity to hypothetical protein YDR363w-a - Saccharomyces cerevisiae;				1.07835	0.795102	2.66868
An17g00730	Title: strong similarity to electron transfer flavoprotein beta chain ETF-beta - Paracoccus denitrificans; Complex: ETF of P. denitrificans is a heterodimer of alpha and beta chains that binds one molecule of FAD.; Function: ETF of P. denitrificans transfers electrons from the beta-oxidation pathway and other oxidative pathways to the respiratory chain via electron-transferring-flavoprotein dehyd…				1.07835	0.242948	0.511024
An01g07480	Title: strong similarity to DNA binding protein dna2p - Schizosaccharomyces pombe; Function: dna2 plays an essential role in Okazaki fragment metabolism in Schizosaccharomyces pombe.; Remark: the Aspergillus protein is N-terminal about 300 aa shorter than the S. pombe homolog.; nucleus				1.07686	0.607257	0.594075
An18g03405	Product: hypothetical protein				1.07618	0.352666	1.26932
An12g08180	Product: hypothetical protein				1.07573	0.243117	0.406262
An02g06440	Title: strong similarity to molasses resistency protein Rtm1 - Saccharomyces cerevisiae; Function: rtm1 of S. cerevisiae confers resistance to the toxicity of molasse and might thus be a transporter involved in detoxification.; plasma membrane				1.07303	0.671303	0.443784
An10g00260	Title: strong similarity to EST an_1399 -Aspergillus niger;				1.06883	1.73068	1.69498
An03g06915	Title: weak similarity to hypothetical protein B14D6.5 - Neurospora crassa;				1.06491	0.697945	0.392507
An01g07390	Title: similarity to regulator protein SIR2 -Kluyveromyces marxianus; Remark: sir proteins from Kluyveromyces lactis are essential for transcriptional silencing of mating type loci.; nucleus				1.05652	0.897038	1.20365
An16g03770	Product: hypothetical protein; putative frameshift				1.0545	3.34367	0.93844
An01g04010	Title: weak similarity to protein fragment SEQ ID NO:5110 from patent EP1033405-A2 - Zea mays;				1.05283	0.517522	0.0886984
An03g04290	Product: hypothetical protein				1.05202	0.359737	1.46432
An09g03430	Title: strong similarity to EST an_1400 -Aspergillus niger;				1.04884	0.675139	1.33595
An16g05560	Title: strong similarity to hypothetical protein EAA58022.1 - Aspergillus nidulans;				1.04413	1.48736	0.628324
An09g06620	Product: hypothetical protein				1.04192	0.630351	0.472658
An09g01670	Title: weak similarity to heat shock protein 30 hsp30 - Neurospora crassa; Localization: HSP30 of N. crassa reversibly associates with mitochondria during heat shock.				1.04173	1.72055	0.912741
An01g05200	Title: strong similarity to DPM2 - Mus musculus; Function: DPM2 of M. musculus essential for the ER localization and stable expression of DPM1.; Function: DPM2 of M. musculus regulates the biosynthesis of dolichol phosphate-mannose.; Localization: DPM2 of M. musculus is an integral membrane protein in the endoplasmic reticulum.; Remark: DPM2 of M. musculus interacts with DPM1.; Similarity: DPM2 o…				1.03361	0.0725819	0.684192
An02g08440	Title: strong similarity to hypothetical protein CAD70331.1 - Neurospora crassa; Remark: the Blastn match against entry EMBL:AF263922 (A. niger NsfA gene) arise from additional, not annotated DNA sequences next to the NsfA gene in this EMBL-entry.				1.03269	1.21497	0.570505
An09g05950	Title: strong similarity to plasma membrane ATPase PMA1 - Kluyveromyces lactis; plasma membrane				1.03054	0.967339	2.42313
An03g04150	Product: hypothetical protein				1.02774	2.7154	0.811734
An16g04960	Title: strong similarity to arginine-specific carbamoyl-phosphate synthase subunit Cpa2 - Saccharomyces cerevisiae [truncated ORF]; Complex: the arginine-specific carbamoylphosphate synthase of S. cerevisiae is composed of two chains: a small (or glutamine) chain, Cpa1p, and a large (or ammonia) chain, Cpa2p.; Function: in S. cervisiae the small chain promotes the hydrolysis of glutamine to ammon…				1.02517	0.580797	1.30284
An07g09460	Product: transposase Tan1-Aspergillus niger; Gene-ID: Tan1; Remark: organization of Tan1: IR-ORF-IR-IR-Vader-IR.; Remark: the ORF is identical or nearly identical to WO9808960-A1 in PATENTPROT:AAW58866, WO9629414-A1 in PATENTPROT:AAW04877, and WO9808960-A1 in PATENTPROT:AAW58865.; Remark: the Tan1 element of A. niger encodes a putative transposase.; Similarity: the ORF overlaps with nucleic acid …				1.02466	2.39246	1.33984
An02g09480	Title: strong similarity to hypothetical Ca2+-transporting ATPase Spf1 - Saccharomyces cerevisiae [truncated ORF]; Function: Spf1 (Cod1) was discouvered to be involved in the control of HMG-CoA reductase degradation. spf1 mutants show resistance to the killer toxin SMKT. A functional characterization about its P-type ATPase function is not published yet.; Remark: C-terminally truncated ORF due to…				1.02327	0.76928	0.963499
An02g05810	Title: questionable ORF; Remark: the ORF is questionable due to its short lenght of only 81 amino acids.				1.0209	2.50913	2.27308
An05g00400	Title: weak similarity to amphiphysin IIc1 - Homo sapiens [truncated ORF]; Remark: N-terminally truncated ORF due to end of contig.; Similarity: similarity of the predicted A. niger protein to DNA-directed RNA polymerase and various other protein sequences is due to low complexity sequences, which consist of serine, alanine and proline.				1.02016	0.737447	0.88474
An11g01780	Product: hypothetical protein				1.01163	1.40406	0.701874
An02g08685	Product: hypothetical protein				1.01096	2.98163	1.02205
An04g05340	Product: hypothetical protein				1.0085	1.59342	0.606884
An09g05430	Title: weak similarity to hypothetical mucin-like protein EMUCt-2 - Trypanosoma cruzi;				1.00443	3.45613	2.17597
An02g12960	Title: weak similarity to intestinal mucin MUC2 -Homo sapiens [truncated ORF]; Remark: C-terminal region and 3'UTR of the predicted A. niger protein are covered by the A. niger EST an_2701 .; Remark: ORF 5'truncated due to end of contig, the N-terminal region is represented by the predicted ORF An02g12970.; Similarity: the predicted A. niger protein shows weak similarity to proline rich proteins.				1.00392	1.38594	0.449881
An14g03280	Title: strong similarity to dihydroxy-acid dehydratase Ilv3 - Saccharomyces cerevisiae; Catalytic activity: 2,3-dihydroxy-3-methylbutanoate = 3-methyl-2-oxobutanoate + H2O.; Pathway: fourth step in valine and isoleucine biosynthesis. valine, leucine and isoleucine biosynthesis; pantothenate and CoA biosynthesis.; Remark: the biosynthesis of branched-chain amino acids (aa) involves three shared pa…				1.0035	1.08141	3.93447
An08g02720	Product: hypothetical protein				1.00085	0.956607	0.60897
An07g08510	Product: hypothetical protein				1.00051	0.664599	1.61746
An02g05300	Product: hypothetical protein				0.994917	0.500428	0.526308
An16g02595	Product: hypothetical protein; putative sequencing error				0.98849	0.892997	0.337613
An05g00290	Title: strong similarity to ATP-dependent RNA helicase cdc28p - Schizosaccharomyces pombe; Phenotype: the cdc28-P8 mutant accumulates unspliced precursors at the restrictive temperature. Consistent with this phenotype is the similarity to the Prp2, Prp16, and Prp22 proteins from budding yeast, which are required for the splicing of mRNA precursors.; Phenotype: the fission-yeast gene cdc28+ was or…				0.987906	1.45166	1.28827
An15g03440	Product: hypothetical protein				0.986298	3.02526	0.598271
An07g01570	Product: hypothetical protein				0.984842	1.22639	1.71473
An16g03670	Product: hypothetical protein				0.979421	0.0962875	0.71512
An14g05030	Title: weak similarity to hypothetical membrane protein SCK20.08 - Streptomyces coelicolor;				0.978041	0.702648	0
An02g03990	Product: hypothetical protein				0.975735	1.32602	0.386839
An12g10380	Title: strong similarity to chitin synthase C chsC -Aspergillus fumigatus; Catalytic activity: chitin synthase catalyzes the conversion of UDP-N-acetyl-D-glucosamine + [1,4-(N-Acetyl-beta-D-glucosaminyl)]n = UDP + [1,4-(N-Acetyl-beta-D-glucosaminyl)]n+1.; Function: chitin synthase catalyzes the alpha-1,4-glycosylation of chitin by UDP-N-acetyl-D-glucosamine producing elongated chitin and UDP.; (2…				0.973569	0.303639	0.492125
An12g01580	Title: similarity to 3-phosphoglycerate dehydrogenase PGDH - Arabidopsis thaliana; Catalytic activity: A. thaliana PGDH catalyses the oxidation of 3-phosphoglycerate to phosphohydroxypyruvate.; Function: A. thaliana PGDH is involved in serine biosynthesis.; Similarity: similarity is from the predicted A. niger protein to the N-terminal half of A. thaliana PGDH,which is 300 aa longer.; (1.1.1.95)				0.971184	4.34153	0.370505
An09g04670	Product: hypothetical protein				0.967458	0.537586	1.24031
An01g06050	Product: hypothetical protein; Similarity: the predicted ORF shows a weak and partial similarity to an ABC transporter protein of S. aureus, patentnumber WO9950418-A1.				0.96564	2.67218	0.662875
An15g03110	Product: hypothetical protein				0.964143	1.20636	1.9199
An18g05710	Product: hypothetical protein				0.963097	0.481438	0.302551
An14g05280	Product: hypothetical protein				0.959699	0.0188697	2.82983
An02g07330	Title: similarity to hypothetical protein F17H10.1 -Caenorhabditis elegans;				0.959232	6.47176	2.25009
An02g03880	Product: hypothetical protein				0.956925	0.823164	0.22674
An19g00310	Product: hypothetical protein				0.955624	1.02895	0.65174
An03g02525	Title: similarity to hypothetical proteinase encoded by 2SC3B6.04c - Streptomyces coelicolor;				0.953719	1.08411	0.903921
An07g02850	Title: strong similarity to EST SEQ ID NO:4243 from patent WO200056762-A2 - Aspergillus niger; Remark: it is assumed, that sequences excluded from the ORF are CDS, but as the submitted sequence contains stop codons/putative frameshifts, the region was not included in the ORF sequence.; Remark: the ORF overlaps with A. niger EST in PATENTDNA:AAF11720 EST SEQ ID NO:4243.				0.950761	0.133529	1.37313
An15g01580	Title: weak similarity to cell envelope protein 05ae20220orf32 from patent WO9640893-A1 - Helicobacter pylori; Remark: weak similarity to H. pylori cell envelope protein 05ae20220orf32 patent WO9640893-A1.				0.860943	32.2102	0.181331
An11g01220	Title: strong similarity to precursor of tannase -Aspergillus oryzae; Function: tannase hydrolyzes the ester bonds of tannic acid to produce gallic acid and glucose.; (3.1.1.20)				0.0443988	27.6951	0.233781
An01g15200	Title: strong similarity to mature penicillin V amidohydrolase PVA from patent US5516679-A - Fusarium oxysporum [truncated ORF]; Function: PVA of F. oxysporum is used for the enzymatic hydrolysis of penicillin V (phenoxy-methylpenicillin) to 6-aminopenicillanic acid (6-APA).; Remark: 6-APA is the active beta-lactam nucleus used in the manufacture of semi-synthetic penicillins.; Remark: C-terminal…				0.675539	19.9988	0.605843
An03g06110	Product: hypothetical protein				0.127547	15.068	0.304457
An08g01392	Product: hypothetical protein [truncated ORF]; Remark: the ORF is N-terminally truncated due to border of contig.				0.479037	13.8592	1.44135
An12g02760	Title: similarity to hypothetical protein BAB49075.1 - Mesorhizobium loti;				0.13083	12.9048	4.72112
An10g00790	Title: similarity to hypothetical protein SCE6.29 -Streptomyces coelicolor;				0.0178822	12.728	0.256111
An03g01550	Title: similarity to gluconate:NADP 5-oxidoreductase GNO - Gluconobacter oxydans [truncated ORF]; Catalytic activity: gluconate:NADP 5-oxidoreductase (GNO) of G. oxydans catalyses the reaction D-gluconate + NAD(P)(+) = 5-dehydro-D-gluconate + NAD(P)H.; Remark: GNO is involved in the nonphosphorylative,ketogenic oxidation of glucose and oxidizes gluconate to 5-ketogluconate.; Similarity: GNO of G.…				0.483262	12.6981	0.814273
An04g08530	Product: hypothetical protein; Remark: the ORF is short in length (73 amino acids).				0.161753	10.3363	1.43087
An02g07110	Product: hypothetical protein; Remark: a splice site was detected upstream of the START codon.				0.180638	10.0336	2.96757
An09g01640	Title: strong similarity to EST an_2830 -Aspergillus niger; Similarity: other two A. niger ESTs, comprising part of the last exon and the 3'-UTR, confirm the expression of this ORF.; Similarity: the predicted ORF corresponds to A. niger EST EMBLEST:BE759892, comprising 5'-UTR, all the three exons and the 3'-UTR.				0.477202	9.31579	6.6048
An14g01790	Product: hypothetical protein				0.298537	9.18636	0.754531
An14g00420	Title: similarity to UbcH 7-binding protein HHARI -Homo sapiens; Function: the RING finger/IBR motif-containing domains of HHARI of H. sapiens interact specifically with the ubiquitin-conjugating enzymes UbcH7 and UbcH8, but not with the unrelated ubiquitin-conjugating enzymes UbcH5 and UbcH1. it is not clear at present whether HHARI of H. sapiens serves simply as a substrate for UbcH7 or represe…				0.766357	9.00817	3.78961
An16g08230	Product: hypothetical protein				0.145843	8.74612	4.22669
An05g01880	Title: strong similarity to hypothetical chloroperoxidase cpo - Agaricus bisporus; Similarity: the ORF shows strong similarity to expressed sequence tag an_0938 from Aspergillus niger.				0.0405303	8.40743	5.5487
An02g00670	Title: similarity to hypothetical protein encoded by all1319 - Nostoc sp.; Catalytic activity: ketopantoate reductase catalyzes the conversion of (r)-pantoate + NADP+ = 2-dehydropantoate + NADPH.; Function: ketopantoate reductase catalyzes the nadph-dependent reduction of ketopantoate into pantoic acid.; Pathway: ketopantoate reductase is involved in the alternative pyrimidine biosynthetic (apb) …				0.823742	8.22423	0.33928
An18g06360	Title: similarity to mycelial surface antigen Csa1 -Candida albicans; Induction: CSA1 from C. albicans is preferentially expressed during the mycelial growth phase, although a low level of CSA1 mRNA can be detected in the yeast form.; Localization: Csa1 from C. albicans is not randomly distributed over the surface of yeast cells, but localizes predominantly in the growing buds.; Similarity: the O…				0.179725	7.71543	6.0061
An02g10410	Title: strong similarity to EST an_3055 -Aspergillus niger [putative frameshift]; Remark: possible sequencing error.				0.563573	6.41118	1.76353
An07g03720	Title: strong similarity to NAD-dependent 15-hydroxyprostaglandin dehydrogenase hpgd - Rattus norvegicus; Catalytic activity: NAD-dependent 15-hydroxyprostaglandin dehydrogenases catalyse (5Z,13E)-(15S)-11-alpha,15-dihydroxy-9-oxoprost-13-enoate + NAD(+) <=> (5Z,13E)-11-alpha-hydroxy-9,15-dioxoprost-13-enoate + NADH.; Function: hpgd of R. norvegicus is involved in the reduction of prostaglandin E…				0.815417	6.26925	0.634126
An12g02590	Title: similarity to hypothetical protein SPAC10F6.16 - Schizosaccharomyces pombe;				0.293288	5.86278	0
An02g14040	Product: hypothetical protein				0.0663911	5.54791	8.5018
An02g06790	Title: weak similarity to hypothetical protein CAD60729.1 - Podospora anserina;				0.821602	5.50261	1.25458
An02g03450	Title: weak similarity to hypothetical protein AAA72367.1 - Homo sapiens;				0.879174	5.33685	4.63221
An11g02240	Product: hypothetical protein				0.236537	5.29676	0.59783
An16g01930	Product: hypothetical protein				0.539176	5.2043	0.825897
An02g14370	Product: hypothetical protein				0.0422632	4.90281	2.42119
An02g03710	Title: similarity to hypothetical protein CAD79137.1 - Pirellula sp.;				0.78663	4.861	0.662717
An07g04500	Product: hypothetical protein; Remark: blastp with the predicted A. niger protein only retrieves random hits to serine and proline rich proteins.				0.887933	4.73398	3.42382
An11g02340	Title: questionable ORF;				0.136868	4.30578	0.230616
An15g00310	Title: strong similarity to monosaccharide transporter AmMst-1 - Amanita muscaria; plasma membrane				0.213424	3.97551	1.45736
An03g01470	Title: strong similarity to phthalate permease ophD - Burkholderia cepacia; Remark: the genes for phthalate degradation are arranged in at least three transcriptional units in B. cepacia. the gene for phthalate dioxygenase reductase (ophA1) is present by itself, while the genes for an inactive transporter (ophD) and 4,5-dihydroxyphthalate decarboxylase (ophC) are linked and the genes for phthalat…				0.0361888	3.93724	0.365858
An08g01740	Title: strong similarity to uronate dehydrogenase from patent DE19604798-A1 - Saccharomyces cerevisiae; Function: GCY1 of S. cerevisiae encodes a putative glycerol dehydregonase (PubMed 9038161).; Function: uronate dehydrogenase of patent W29217 is used in L-ascorbic acid production from D-glucuronic or galacturonic acids.; Induction: GCY1 of S. cerevisiae is upregulated under salt stress conditi…				0.358646	3.87846	0.788949
An11g01720	Title: strong similarity to high-affinity nicotinic acid permease Tna1 - Saccharomyces cerevisiae; Function: TNA1 of S. cerevisiae is necessary for nicotinic acid import into the cell.; Remark: TNA1 of S. cerevisiae is also called YGR260w.; Similarity: TNA1 of S. cerevisiae is a members of the yeast Dal5p (allantoate/ureidosuccinate permease) subfamily of the major facilitator family of tranmembr…				0.265392	3.82288	0.408289
An12g06380	Title: similarity to fibroin heavy chain Fib-H -Bombyx mori; Function: fibroin heavy chain Fib-H from Bombyx mori (domestic silkworm) forms the silk filament; a strong,inextensible, insoluble and chemically inert fibre.; Remark: Bombyx mori=domestic silkworm.; Remark: the structure of the ORF encoded protein is highly repetitive.; extracellular/secretion proteins				0.285616	3.78548	1.3368
An14g05230	Product: hypothetical protein				0.260129	3.73372	0.832779
An04g05783	Product: hypothetical protein				0.455059	3.71319	0.958441
An08g03860	Product: hypothetical protein				0.537142	3.63046	0.73536
An02g09700	Product: hypothetical protein				0.562417	3.46829	2.60602
An12g05840	Title: similarity to precursor of liver carboxylesterase E1 - Rattus norvegicus [putative frameshift]; Function: E1 is involved in lipid metabolism and in the detoxification of xenobiotics.; Remark: possible sequencing error at position 51887,2 bp too much.; endoplasmatic reticulum; putative frameshift; (3.1.1.1)				0.276765	3.28601	0.174876
An01g05590	Title: strong similarity to EST an_3161 -Aspergillus niger;				0.673618	3.15134	0.724061
An14g07190	Title: similarity to hypothetical protein CAD21260.1 - Neurospora crassa;				0.393541	3.01307	0.542534
An02g08880	Title: similarity to hypothetical protein PFB0705w -Plasmodium falciparum;				0.0790792	3.00089	2.505
An01g04890	Title: questionable ORF; Remark: ORF classified questionable due to implausible gene structure with short, multiple Exons and no significant blastp similarity.				0.518741	2.93237	1.07072
An07g00620	Title: similarity to regulator protein Ppr1 -Saccharomyces cerevisiae; Remark: the PPR1 gene of S. cerevisiae controls the transcription of two unlinked structural genes URA1 and URA3.; Similarity: belongs to the unassigned GAL4-type zinc cluster proteins; GAL4 zinc binuclear cluster homology.				0.924302	2.92702	0.299501
An08g02210	Title: strong similarity to RNase L inhibitor - Homo sapiens [putative sequencing error] [truncated ORF]; Function: the equilibrium between RNase L inhibitor and its RNase target plays a central role in the regulation of mRNA turnover and protein biosynthesis.; Remark: ORF 5'truncated due to end of contig.; Remark: two possible sequencing errors at position 2382 and 2490, giving rise to stopcodon…				0.478177	2.87367	2.39113
An14g05620	Title: similarity to EST an_2924 - Aspergillus niger;				0.194812	2.87281	0.820622
An04g06760	Product: hypothetical protein				0.564105	2.81909	3.1881
An13g02470	Product: hypothetical protein				0.209327	2.77818	3.30662
An07g05220	Title: questionable ORF; Remark: the ORF is questionable due to its suboptimal intron-exon structure and short lenght of only 135 amino acids.				0.573962	2.77792	0.483549
An04g08420	Title: strong similarity to hypothetical protein CAD21260.1 - Neurospora crassa;				0.536154	2.66	0.25211
An01g08290	Title: weak similarity to hypothetical protein CG6115 - Drosophila melanogaster;				0.936464	2.65964	1.75322
An14g05040	Product: hypothetical protein				0.437528	2.65251	1.16726
An07g03890	Title: strong similarity to ubiquitin conjugating enzyme Cdc34 - Saccharomyces cerevisiae; Catalytic activity: S. cerevisiae cdc34 catalyses ATP + ubiquitin + protein lysine = AMP + pyrophosphate + protein N-ubiquityllysine.; Function: S. cerevisiae cdc34 catalyzes the covalent attachment of ubiquitin to several protein, which finally leads to degradation by the proteasome.; Phenotype: mutants in…				0.767533	2.58382	7.42643
An11g01230	Title: weak similarity to envelope protein - Spleen focusforming virus;				0.0751809	2.56224	0
An11g02300	Product: hypothetical protein				0.457007	2.51601	0.513357
An18g02330	Title: strong similarity to nitrate assimilation regulatory protein nirA - Aspergillus nidulans [truncated ORF]; Function: nirA of A. nidulans is a zinc finger transcription factor mediating nitrate induction of genes involved in nitrate assimilation (nitrate reductase,nitrite reductases and a nitrate permease, niaD, niiA and crnA, respectively).; Remark: C-terminally truncated ORF due to the end…				0.533785	2.48223	0.371182
An08g08150	Title: weak similarity to hypothetical protein T8B10.110 - Arabidopsis thaliana;				0.638993	2.45971	0.758221
An03g02050	Title: weak similarity to hypothetical protein encoded by An06g02100 - Aspergillus niger; Similarity: the similarity between the two A. niger proteins is restricted to a stretch of about 100 amino acids.				0.279103	2.44663	0.431086
An02g02140	Product: hypothetical protein				0.726237	2.3918	1.07072
An15g02100	Product: hypothetical protein				0.250603	2.38157	0.140751
An14g06420	Product: hypothetical protein				0.749889	2.37921	0.57433
An03g01460	Title: strong similarity to gibberellin 7-oxidase -Cucurbita maxima; Catalytic activity: gibberellin (GA) 7-oxidase oxidizes GA12-aldehyde to GA12 and GA14-aldehyde to GA14. they further metabolise GA12 to four products, two of which are monohydroxylated GA12.; Pathway: gibberellin 7-oxidase of C. maxima catalyses the last step in gibberellin biosynthesis.; Similarity: gibberellin 7-oxidase of C.…				0.152947	2.37239	0.186123
An13g02210	Product: hypothetical protein; Similarity: the predicted ORF has partial weak similarity to the replication protein-binding trans-activator RBT1 of M. musculus.				0.336507	2.35711	0.248062
An07g04340	Product: hypothetical protein				0.052102	2.3562	0.0548683
An01g00150	Title: strong similarity to nuclear protein Enp1 -Saccharomyces cerevisiae; Function: ENP1is an essential nuclear protein with effects on N-glycosylation of proteins in the secretory pathway.; Localization: Immunohistochemical studies to define the cellular localization of the ENP1 protein revealed that it was localized to the nucleus.; nucleus				0.445121	2.35359	1.37839
An09g02140	Product: hypothetical protein				0.155396	2.32975	0.0327293
An08g01400	Product: hypothetical protein				0.215287	2.32815	0.234719
An14g06380	Title: weak similarity to hypothetical protein MT0291.4 - Mycobacterium tuberculosis; Similarity: shows only partial similarity to hypothetical proteins with high content of repetitive sequences.				0.432798	2.31654	0.783262
An09g04460	Product: hypothetical protein				0.395396	2.29696	0.605657
An16g00840	Title: similarity to hypothetical protein encoded by An18g01250 - Aspergillus niger;				0.776979	2.29156	0.654586
An01g07110	Title: weak similarity to hypothetical protein encoded by An14g00090 - Aspergillus niger;				0.831291	2.27886	0.336703
An13g01910	Title: weak similarity to hypothetical pollen extensin-like protein Pex2 - Zea mays; Remark: similarity is mainly due to serines and prolines in the protein.				0.469467	2.27307	3.24322
An02g13690	Product: hypothetical protein				0.384018	2.26518	0.647051
An08g11110	Product: hypothetical protein				0.867942	2.23986	1.14253
An01g06340	Title: weak similarity to hypothetical protein G65A3.10 - Neurospora crassa;				0.162491	2.23645	1.33473
An08g08940	Title: strong similarity to nitrilase NIT3 -Arabidopsis thaliana; Catalytic activity: a nitrile + H2O = a carboxylate + NH3.; Pathway: tryptophan metabolism; cyanoamino acid metabolism; nitrogen metabolism.; Remark: nitrilases (nitrile aminohydrolase, EC 3. 5. 5. 1) convert nitriles to carboxylic acids. The nitrilase genes encode very similar proteins that hydrolyze indole-3-acetonitrile to the p…				0.543948	2.19532	0.313548
An07g03480	Product: hypothetical protein				0	2.13646	0.434825
An06g00650	Title: strong similarity to ATP-hydrolyzing 5-oxoprolinase - Rattus norvegicus [truncated ORF]; Function: R. norvegicus 5-Oxoprolinase catalyzes a reaction in which the endergonic cleavage of 5-oxo-L-proline to form L-glutamate is coupled to the exergonic hydrolysis of ATP to ADP and inorganic phosphate.; Remark: ORF 3'truncated due to end of contig.; (3.5.2.9)				0.875709	2.07402	1.94501
An18g02340	Title: strong similarity to nitrate assimilation regulatory protein nirA - Aspergillus nidulans [truncated ORF]; Function: nirA of A. nidulans is a zinc finger transcription factor mediating nitrate induction of genes involved in nitrate assimilation (nitrate reductase,nitrite reductases and a nitrate permease, niaD, niiA and crnA, respectively).; Remark: N-terminally truncated ORF due to the end…				0.623666	2.01972	0.432702
An12g01590	Title: similarity to transcription activator Ppr1 -Saccharomyces cerevisiae; Function: S. cerevisiae PPR1 regulates expression of pyrimidine biosynthetis genes.; Similarity: the predicted A. niger protein shows similarity to several fungal Gal4-type Zn(2)-Cys(6) DNA-binding domain containing transcription factors,however it contains no such domain by itself.; nucleus				0.347322	1.98044	0.225728
An02g08790	Title: similarity to hypothetical protein B7F18.120 - Neurospora crassa;				0.427525	1.97924	0.353631
An03g04450	Product: hypothetical protein				0.804195	1.97652	13.2751
An07g03510	Product: hypothetical protein				0.455759	1.97146	0.952235
An11g00730	Product: hypothetical protein; Similarity: hypothetical protein contains domains with similarity to cGMP-gated ion channel proteins.				0.776979	1.90963	0.785503
An08g02625	Product: hypothetical protein				0.480887	1.89105	0.810272
An14g05610	Title: questionable ORF;				0.0496313	1.87852	0.376319
An12g08600	Title: questionable ORF; Remark: this ORF overlaps with an EST that belongs to the following A. niger glkA gene.				0.71431	1.85137	0.73856
An16g09255	Product: hypothetical protein				0.586576	1.82611	3.21215
An01g07890	Product: transcriptional regulator gene cpcA-Aspergillus niger; Function: Disruption of cpcA in A. niger resulted in a strain which is sensitive towards 3-aminotriazole and fails to respond to amino acid starvation.; Gene-ID: cpcA; Remark: cpcA of Aspergillus niger was cloned by complementation of a S. cerevisiae delta gcn4 mutant strain.				0.488814	1.82611	1.15308
An15g03060	Product: hypothetical protein				0.638838	1.81435	0.119601
An18g00340	Product: hypothetical protein; Similarity: weak similarity to SCOP domain d5rubb1 Ribulose 1,5-bisphosphate carboxylase-oxygenase -Rhodospirillum rubrum				0.605713	1.81125	0.425249
An11g05260	Title: strong similarity to Pichia farinosa killer toxin resistance protein Pkr1 - Saccharomyces cerevisiae; Remark: a splice site was detected upstream of the START codon.; Remark: the systematic gene name of S. cerevisiae PKR1 is YMR123W.				0.949419	1.79762	0.385119
An18g02120	Product: hypothetical protein				0.34812	1.78725	0.945023
An02g01025	Product: hypothetical protein				0.225226	1.77137	0
An18g02910	Title: similarity to histone H4 Hhf2 - Saccharomyces cerevisiae; Complex: the nucleosome is an octamer containing two molecules of H2a, H2b, H3, and H4; which wrap approximatively 146 bp of DNA.; Function: histone H4, along with histone H3, plays a central role in nucleosome formation.; Similarity: the predicted A. niger protein shows similarity to histone H4 (HHF2) of S. cerevisiae and of many o…				0.0619959	1.76751	0.57453
An03g00810	Product: hypothetical protein				0.128006	1.76181	0.431368
An01g00830	Product: hypothetical protein				0	1.75957	0.0886984
An07g08130	Title: questionable ORF; Remark: the ORF is questionable due to its suboptimal intron-exon structure and short lenght of only 100 amino acids.				0.238031	1.75507	0.200535
An02g09870	Title: questionable ORF;				0.504761	1.73682	1.38206
An11g04790	Title: weak similarity to acylphosphatase Tu1 -Meleagris gallopavo;				0.462697	1.73682	0.708748
An04g06610	Product: hypothetical protein				0.396375	1.7319	0.871944
An01g01660	Title: weak similarity to alkyl salicylate esterase salE - Acinetobacter sp.; Function: Acinetobacter salE shows activity against short-chain alkyl esters of 4-nitrophenol but was also able to hydrolyze ethyl salicylate to ethanol and salicylic acid.				0.595932	1.71575	0.143445
An07g08980	Title: strong similarity to phosphatidylinositol 3-phosphate 5-kinase Fab1 - Saccharomyces cerevisiae; Catalytic activity: Fab1 in S. cerevisiae transfers a phosphate group from ATP to the 5-hydroxyl of phosphatidylinositol-3-phosphate.; Function: Fab1 in S. cerevisiae is regulated by Vac7.; Induction: Fab1 in S. cerevisiae is activated under hyperosmotic stress conditions.; Pathway: Fab1 in S. c…				0.947375	1.7087	0.469136
An02g12900	Title: similarity to hypothetical protein encoded by An04g10150 - Aspergillus niger;				0.0750752	1.69756	0.463826
An04g03430	Product: hypothetical protein				0.0942131	1.69365	0.442217
An15g01570	Product: hypothetical protein				0	1.67803	0.130727
An18g05200	Product: hypothetical protein				0.811602	1.65716	0.736352
An02g10520	Product: hypothetical protein				0.293611	1.65493	0.643136
An01g05380	Product: hypothetical protein				0.0652947	1.63689	0.247542
An16g00060	Title: similarity to esterase mesA - Pasteurella multocida; Remark: MesA of P. multocida confers a hemolytic phenotype in E. coli under anaerobic conditions.; Similarity: the predicted A. niger protein shows similarity to esterase MesA of P. multocida				0.076119	1.62762	0.0801606
An03g02870	Title: strong similarity to hypothetical transmembrane protein L2185.03 - Leishmania major;				0	1.62382	1.4742
An04g06010	Title: similarity to mitomycin biosynthesis protein MmcH from patent WO200053737-A2 - Streptomyces lavendulae;				0.0920001	1.59185	0.155016
An15g06200	Title: similarity to transcriptional regulator molecule HTRM clone 693452 from patent WO9957144-A2 - Homo sapiens;				0.377233	1.59161	0.304568
An08g10660	Product: hypothetical protein				0.710421	1.58732	0.190436
An18e00610					0.199919	1.57234	2.02113
An04g03280	Product: hypothetical protein				0.0778679	1.56933	0
An07g02120	Title: weak similarity to hypothetical protein YJL184w - Saccharomyces cerevisiae;				0.613545	1.56827	0.516897
An07g05020	Title: weak similarity to regulator protein Uga3 -Saccharomyces cerevisiae;				0.58431	1.56563	0.328178
An02g13660	Title: weak similarity to extracellular matrix protein papilin Ppn - Drosophila melanogaster; Similarity: the similarities of the ORF encoded protein to all matching proteins are mainly based on repetitive structures.				0.483219	1.5609	0.639729
An09g00510	Title: strong similarity to hypothetical protein encoded by An01g01630 - Aspergillus niger;				0.0641183	1.54436	1.51251
An02g05100	Product: hypothetical protein; Similarity: similarity of the predicted A. niger protein to various protein sequences is due to low complexity sequences.				0.449139	1.52845	0.523923
An04g01970	Title: weak similarity to ribosomal protein of the large subunit L34 - Bacillus stearothermophilus; Similarity: shows similarity to several undescribed fungal ribosomal protein L34.				0.923212	1.52644	2.96972
An09g03060	Title: strong similarity to beta-type carbonic anhydrase beta-CA1 - Coccomyxa sp.; Catalytic activity: H(2)CO(3) = CO(2) + H(2)O.; Function: carbonic anhydrase beta-CA1 catalyzes the reversible hydration of CO2, a reaction that is important in many physiological processes.; (4.2.1.1)				0.165258	1.51635	0.0464087
An02g13870	Title: similarity to transcription silencing protein Sas2 - Saccharomyces cerevisiae; Remark: silencing is an epigenetic form of transcriptional regulation whereby genes are heritably, but not necessarily permanently, inactivated.; Similarity: SAS2 bears similarities to known protein acetyltransferases.; Similarity: SAS2 belongs to the MYST family and members of this family are implicated in acut…				0.866564	1.50939	1.1189
An08g00460	Product: hypothetical protein				0.327475	1.5024	0.321872
An14g07240	Title: similarity to ankyrin Ank2 - Homo sapiens; Function: ankyrins attach integral membrane proteins to cytoskeletal elements; they bind to Na-K ATPase and to the cytoskeletal proteins fodrin, tubulin, vimentin and desmin.; Similarity: the predicted ORF shows similarity to several ankyrins and ankyrin-like proteins.				0.825653	1.50165	0.243457
An15g04400	Title: similarity to transcription factor Sip4 -Saccharomyces cerevisiae; Similarity: the ORF encoded protein shows significant domain homology to binuclear Zn(2)-Cys(6) cluster domains of many fungal transcription factors.; nucleus				0.447618	1.48519	0.408533
An16g08440	Title: similarity to hypothetical protein T6K22.50 -Arabidopsis thaliana;				0.193975	1.47358	0.0891379
An14g02130	Title: similarity to transcription repressor protein AtPC-2 - Arabidopsis thaliana; Function: atpc-2 of A. thaliana binds to a promoter region located immediately upstream of the CAAT box of the spinach AtpC gene (encoding the gamma subunit of the ATP synthase) and thereby prevents CBF binding, thus repressing AtpC gene expression.; Remark: atpc-2 of A. thaliana has a modular structure.; Similari…				0.453276	1.46026	0.126312
An04g00090	Product: hypothetical protein				0.576619	1.45769	0.346991
An08g06300	Title: questionable ORF; Remark: defined as questionable ORF as Introns are much larger than Exons.				0.264381	1.42953	0.245008
An07g06615	Product: hypothetical protein				0.345971	1.4091	0.499667
An04g04050	Title: similarity to hypothetical protein dnajp -Schizosaccharomyces pombe;				0.548409	1.40777	0.847039
An12g03490	Title: weak similarity to hypothetical protein encoded by An12g03480 - Aspergillus niger;				0.441243	1.40688	1.26591
An17g00900	Title: strong similarity to protein Spt4 -Saccharomyces cerevisiae; Cofactor: SPT4 of S. cerevisiae requires metal binding for its function.; Complex: SPT4 and SPT5 form a complex that does not contain SPT6.; Function: SPT4 of S. cerevisiae is involved in chromatin structure that influences expression of many genes.; Function: SPT4 of S. cerevisiae is involved in transcription elongation.; Functi…				0.945798	1.39473	1.29482
An08g06740	Title: weak similarity to hypothetical 1,4-beta-cellobiosidase XF1267 - Xylella fastidiosa; Similarity: the BLASTP hits are due to the high content of low-complexity regions.				0.0395836	1.38148	1.91752
An01g08020	Product: hypothetical protein				0.731212	1.37781	6.57097
An03g05040	Title: similarity to EST an_2087 - Aspergillus niger;				0.0239473	1.37725	0.3228
An16g05010	Product: hypothetical protein				0.37942	1.37425	0.403772
An13g03820	Title: similarity to zinc-finger protein CZF1 -Candida albicans; Remark: the CZF1 gene, encoding a putative transcription factor, was shown to be involved in the regulation of hyphal growth under certain conditions,including embedded conditions. Ectopic expression of CZF1 in embedded cells promoted the rapid formation of hyphae. Elimination of CZF1 and CPH1, encoding a homologue of the S. cerevis…				0.514784	1.37104	0.378496
An02g14130	Product: hypothetical protein				0.781148	1.36525	0.438732
An01g06570	Title: similarity to hypothetical protein C29F5.1 -Caenorhabditis elegans;				0.898195	1.35957	0.204191
An01g00790	Product: hypothetical protein				0	1.34556	0
An02g13030	Title: questionable ORF; Remark: ORF classified questionable due to lenght below 100 aa and no significant blastp similarity.				0	1.34556	3.45924
An12g08680	Title: strong similarity to cyclophilin isoform 4 cyp-4 - Caenorhabditis elegans; Catalytic activity: Peptidylproline (omega=180) <=> peptidylproline (omega=0).; Similarity: cyp-4 from C. elegans belongs to the cyclophilin-type peptidylprolyl isomerasease family.; (5.2.1.8)				0.842047	1.33171	1.35712
An07g10030	Product: hypothetical protein				0.363119	1.33058	0.556216
An08g04210	Product: hypothetical protein				0.578501	1.32191	0.671785
An12g02730	Title: strong similarity to polyketide synthase PKS1 - Cochliobolus heterostrophus; Remark: PKS1 is a multifunctional polyketide synthase (PKS)-encoding gene (PKS1) with six catalytic domains arranged in the following order, starting at the N terminus: beta-ketoacyl synthase, acyltransferase,dehydratase, enoyl reductase, beta-ketoacyl reductase, and acyl carrier protein.; Remark: the polyketide s…				0.0252309	1.31713	0.884267
An02g02720	Title: similarity to Colicin E9 - Escherichia coli; Function: Colicins are polypeptide toxins produced by and active against, Escherichia coli and closely related bacteria.; Function: the Colicin E9 is a plasmid-coded bactericidal protein with an endonuclease activity for both single-and double-stranded DNA with undefined specificity.; (3.1.21.-)				0.372624	1.30832	0.526949
An02g01255	Product: hypothetical protein				0.0824696	1.29722	0.104218
An07g07480	Title: similarity to polypeptide SEQ ID NO:4314 from patent WO200171042-A2 - Drosophila melanogaster;				0.703746	1.29669	0.939673
An04g10120	Title: weak similarity to hypothetical protein encoded by An16g05030 - Aspergillus niger;				0.111905	1.29267	0.424246
An07g05600	Title: strong similarity to small protein-tyrosine-phosphatase stp1p - Schizosaccharomyces pombe; Catalytic activity: protein tyrosine phosphatases convert protein tyrosine phosphate + H2O = protein tyrosine + orthophoshate.; Function: stp1 of S. pombe may contribute to the dephosphorylation of tyrosine 15 from Cdc2, thereby activating Cdc2/cyclin B kinase, which then brings about mitosis.; Remar…				0.572875	1.29204	0.908486
An02g13640	Title: similarity to cell cycle relevant protein Slg1 - Saccharomyces cerevisiae; Function: the Slg1 protein from S. cerevisiae is proposed to play a regulatory role in bud emergence or stationary phase.; Localization: Epitope-tagged Slg1p cofractionated with the plasma membrane.; Remark: alternate names for S. cerevisiae Slg1: Wsc3 or YOL105C.; Similarity: the similarities of the ORF encoded pro…				0.0471958	1.28369	0.172299
An01g13260	Title: strong similarity to emopamil-binding protein - Cavia porcellus; Function: EBP is suggested to be the first structurally characterized member of a family of high affinity microsomal drug acceptor proteins carrying so called sigma-binding sites.; Function: EBP shared structural features with pro-and eukaryotic drug transport proteins.; Function: the emopamil-binding protein (EBP) acts as a …				0.819238	1.2836	0.905872
An15g00480	Title: strong similarity to hypothetical protein 99H12.140 - Neurospora crassa;				0.898318	1.28123	0.619209
An09g00370	Product: hypothetical protein				0	1.27039	0.0418716
An07g07350	Title: weak similarity to protein fragment 3780 from patent EP1033405-A2 - Arabidopsis thaliana;				0.860312	1.26867	0.856573
An16g03250	Title: questionable ORF;				0.232586	1.25761	0
An02g11880	Title: questionable ORF; Remark: the ORF has an intron-exon structure, which is not typical for A. niger proteins.				0.623788	1.2557	0.450451
An08g02630	Product: hypothetical protein				0.341598	1.2557	0.262763
An13g01790	Title: similarity to protein fragment SEQ ID NO:75858 from patent EP1033405-A2 - Arabidopsis thaliana; Remark: new sequence determined DNA fragments (SDFs) from different plant species may be useful for protein identification and for aiding in the elucidation of signal transduction and metabolic pathways. its coding sequence has a use in the control of gene expression as a promoter,coding sequenc…				0.248624	1.254	0.509989
An11g02330	Product: hypothetical protein				0.306773	1.24945	0.332291
An12g05460	Title: strong similarity to 5-oxoprolinase from patent WO9825945-A1 - Rattus norvegicus; Catalytic activity: ATP + 5-oxo-L-proline + 2 H2O = ADP + orthophosphate + L-glutamate.; Pathway: 5-OPase of R. norvegicus is involved in glutathione biosynthesis.; Phenotype: deficiency of 5-OPase of R. norvegicus is associated with 5-oxoprolinuria.; Remark: 5-OPase of R. norvegicus belongs to the oxoprolina…				0.298306	1.24526	0.201053
An08g05140	Title: questionable ORF;				0.18383	1.22702	0.48092
An18g06460	Title: weak similarity to calcium channel BI-2 -Oryctolagus cuniculus;				0.118619	1.22446	0.449701
An03g04170	Product: hypothetical protein				0.358933	1.20984	0.40319
An06g02560	Product: hypothetical protein				0	1.2034	0.110492
An07g09480	Title: weak similarity to channel associated protein of synapse-110 chapsyn-110 - Rattus norvegicus; Remark: chapsyn-110 of R. norvegicus is a member of the PSD-95 family of proteins.; Remark: chapsyn-110 of R. norvegicus shows heteromultimerization and NMDA receptor-clustering activity.; Similarity: the ORF shows also local similarity to STE5 of S. cerevisiae.; Similarity: the ORF shows local si…				0.70478	1.19265	0.457488
An05g00460	Title: questionable ORF; Remark: the ORF is extremely short in length (34 amino acids).				0.172746	1.18879	1.16427
An01g07530	Title: similarity to monocarboxylate transporter MCT2 - Mesocricetus auratus; Function: the M. auratus homolog catalyzes the H+/Lactate-cotransport; facilitates the cellular uptake of lactate, pyruvate and other monocarboxylates.; Localization: integral membrane protein (probable).				0.267299	1.18824	0.283939
An05g01660	Title: strong similarity to pleiotropic drug resistance protein Pdr5 - Saccharomyces cerevisiae; Function: the S. cerevisiae homolog gene PDR5 encodes a membrane protein of the ATP-binding-cassette (ABC) superfamily, which is functioning as a drug extrusion pump with multiple pleiotropic substrates.; Induction: expression of S. cerevisiae Pdr5p is regulated by the pleiotropic drug resistance (PDR…				0.122955	1.17759	0.735133
An14g00210	Title: similarity to Golgi membrane protein Yip1 -Saccharomyces cerevisiae; Complex: Yip1 specifically binds to the transport GTPases Ypt1p and Ypt31p.; Function: Yip1p has a role in recruiting the two GTPases Ypt1p and Ypt31p to Golgi target membranes in preparation for fusion.; Golgi; Localization: According to subcellular fractionation and indirect immunofluorescence, Yip1 is located to Golgi …				0.654148	1.17595	0.771545
An07g05140	Title: strong similarity to 70K U1 small nuclear ribonucleoprotein - Drosophila melanogaster; Function: U1 snRNP 70K proteins are bound to the stemloop I of the U1 small nuclear RNA contained in the U1 small nuclear ribonucleoprotein complex (U1 snRNP), which is involved in the splicing of pre-mRNA.; Similarity: the ORF show strong similarity to U1 snRNP 70K proteins from different species.; nucl…				0.696954	1.16884	0.604436
An09g00410	Product: hypothetical protein				0.0847277	1.16615	0.856573
An15g06620	Product: hypothetical protein; Similarity: shows matches to proline-rich proteins.				0.507675	1.16456	0.448071
An13g01310	Title: similarity to methyl-CpG binding protein MBD4 - Homo sapiens; Remark: the human MDB4 protein is identical to the MED1 protein described in patent WO9904626-A1. This patent describes MED1 as a human methyl-CpG binding with an endonuclease activity.; nucleus				0.768546	1.15557	0.783508
An11g04400	Title: strong similarity to vacuolar protein sorting-associated protein Vps27 - Saccharomyces cerevisiae; Function: Vps27p in S. cerevisiae controls membrane traffic through the prevacuolar/endosomal compartment. S. cerevisiae Vps27p is a 'class E' protein involved in exit from the prevacuolar compartment. it is involved in forward transport to the vacuole as well as vesicle recycling to the Golg…				0.481343	1.12907	0.846613
An07g09790	Title: similarity to hypothetical protein YKL051w -Saccharomyces cerevisiae;				0.342797	1.12335	0.440074
An02g11770	Title: questionable ORF; Remark: the ORF has an intron-exon structure, which is not typical for A. niger proteins and is only 88 amino acids long.				0	1.12214	0.169698
An18g03370	Product: hypothetical protein				0.253941	1.11511	0.185414
An12g03390	Product: hypothetical protein				0.528201	1.11274	0.508567
An12g09160	Product: hypothetical protein				0.0905487	1.11274	0.15257
An09g05790	Title: weak similarity to BAG-family molecular chaperone regulator-4 - Homo sapiens; Remark: homology is restricted to C-terminal BAG domains.				0.919865	1.11103	2.67916
An15g07020	Product: hypothetical protein				0.0288844	1.10746	0.170341
An01g05710	Title: similarity to hypothetical protein CAD21190.1 - Neurospora crassa;				0.399839	1.10555	0.589495
An16g08140	Title: similarity to salicylate hydroxylase sal -Pseudomonas putida; Catalytic activity: salcylate hydroxylases catalyze the reaction of salicylate + NADH + H+ + O2 = catechol + NAD+ + H2O + CO2.; Function: salicylate hydroxylase of P. putida catalyzes the decarboxylative hydroxylation of salicylate.; Pathway: salcylate hydroxylases belong to the lower napthalene catabolic pathway which involves …				0.585948	1.0959	0.951174
An04g03740	Title: weak similarity to ORF1557 polypeptide sequence SEQ ID NO:3114 from patent WO200058473-A2 - Homo sapiens;				0.216232	1.09326	0.208195
An07g03430	Title: strong similarity to hypothetical protein CAD70902.1 - Neurospora crassa;				0.403008	1.08955	0.81486
An08g00160	Title: questionable ORF; Remark: the ORF is questionable due to its suboptimal intron-exon structure.				0.0418163	1.08941	0.246604
An04g06630	Product: hypothetical protein				0.922704	1.08854	0.842136
An11g01900	Product: hypothetical protein				0.710135	1.08599	0.132949
An02g11510	Title: weak similarity to largest subunit of RNA polymerase II RpII215 - Drosophila melanogaster; Remark: Drosophila melanogaster RpII215 encodes the largest subunit of RNA polymerase II with a molecular weight of 215 kDa.				0.709348	1.08479	0.846613
An01g00650	Product: hypothetical protein				0	1.08134	0
An16g07820	Product: hypothetical protein				0.112081	1.07433	0.0472127
An15g05010	Product: hypothetical protein				0.907797	1.07095	0.0764797
An11g11200	Product: hypothetical protein				0.480887	1.06372	0.303852
An12g05040	Title: similarity to hypothetical protein lin-10 -Caenorhabditis elegans;				0.179725	1.06014	0.252357
An14g01750	Title: similarity to oxidoreductase OXRD-4 from patent WO200071679-A2 - Homo sapiens; Function: OXRD-4 of H. sapiens contains a nitrogenase Mo/Fe metalloprotein domain.; Function: OXRD-4 of H. sapiens is thought to be involved in cell proliferation and inflammation.; Similarity: contains a Rieske [2Fe-2S] iron-sulfur metalloprotein domain.; Similarity: shows homology to a protein of the patent da…				0.358545	1.05747	0.717407
An07g00160	Title: similarity to cucumopine synthase cus -Agrobacterium rhizogenes; Remark: mikimopine synthase and cucumopine synthase from Agrobacterium rhizogenes produced by a protein expression system using E. coli catalyzed the synthesis of mikimopine and cucumopine from L-histidine and alpha-ketoglutaric acid, requiring NADH as a cofactor.				0.578763	1.05669	0.181106
An02g07630	Title: similarity to hypothetical c-module-binding factor - Neurospora crassa;				0.530538	1.05094	0.420281
An08g10570	Title: strong similarity to hypothetical membrane protein YLR386w - Saccharomyces cerevisiae;				0.727441	1.03729	0.634937
An08g04420	Title: similarity to hypothetical protein CAE47939.1 - Aspergillus fumigatus;				0.590964	1.03634	0.686258
An18g01920	Title: similarity to ankyrin AAC37208.1 - Drosophila melanogaster; Function: the ankyrin repeat is one of the most common protein sequence motifs found in a variety proteins with different activities.; Similarity: the predicted ORF shows similarity to ankyrin isoforms from several species, which is due to the presence of ankyrin-repeat homology domain.; Similarity: the similarity to ankryrin repe…				0.431187	1.03482	0.406002
An12g05290	Title: weak similarity to hypothetical protein encoded by An04g00640 - Aspergillus niger;				0.116483	1.03064	0
An18g02870	Product: hypothetical protein				0.190298	1.02895	0.668005
An18g03850	Product: hypothetical protein				0.655202	1.02659	0.810738
An07g03650	Product: hypothetical protein				0.755478	1.02444	0.438946
An04g00747	Product: hypothetical protein				0.670454	1.01404	0.564841
An19g00390	Title: strong similarity to versicolorin reductase verA - Aspergillus nidulans; Function: verA of A. nidulans catalyzes the conversion of versicolorin a to sterigmatocystin.; Pathway: verA of A. nidulans catalyzes a step in the sterigmatocystin synthesis pathway.; Remark: the A. niger protein shows similarity to different reductases.; Similarity: verA of A. nidulans belongs to the short-chain deh…				0.196726	1.00999	0.0368305
An12g08240	Title: similarity to human transcriptional regulatory protein from patent WO9957144-A2 - Homo sapiens; Remark: similarity to HTRM (human transcriptional regulatory molecule) clone 2674047 patent WO9957144-A2.				0.54877	1.00845	0.426762
An02g08770	Title: weak similarity to hypothetical protein AAN36506.1 - Plasmodium falciparum;				0.341185	1.00626	0.0718601
An12g08210	Title: questionable ORF; Similarity: the C-terminus shows similarity to a conserved domain of transcription factors of the Brn-3b family.				0.477202	1.0053	0.804063
An07g02750	Product: hypothetical protein; Remark: the ORF is short in sequence.				0.180333	1.00462	1.26605
An02g11240	Product: hypothetical protein				0	1.00124	0.100943
An02g05780	Product: hypothetical protein				0.699004	0.999556	1.23132
An11g02350	Product: hypothetical protein				0.0923103	0.99826	0.369404
An02g11650	Product: hypothetical protein; Remark: the first intron is unusually long.				0.457399	0.989278	0.231209
An01g14630	Product: hypothetical protein				0	0.98896	0.211873
An04g06470	Product: hypothetical protein				0.35314	0.988111	0.640795
An07g10300	Product: hypothetical protein				0.313806	0.987216	0.317249
An07g09340	Title: similarity to hypothetical protein YPR169w -Saccharomyces cerevisiae; Remark: the ORF overlaps with the 5' end of the cellobiohydrolase (cbhA) sequence derived from A. niger in EMBL:AF156268. The cbhA gene lies in the adjacent contig.; Similarity: the ORF shows local weak similarity to striatin of R. norvegicus and H. sapiens over a stretch of 80 amino acids; this stretch encompasses WD re…				0.766932	0.987023	1.06904
An07g04910	Title: weak similarity to protein SEQ ID NO:7732 from patent WO200253728-A2 - Candida albicans;				0.0409737	0.986896	1.62241
An08g05800	Product: hypothetical protein				0.577064	0.977044	0.810272
An04g05780	Title: questionable ORF; Remark: ORF classified questionable due to implausible gene structure with short, multiple Exons and no significant blastp similarity.				0.177396	0.976635	0.254068
An15g05270	Title: strong similarity to carboxylesterase precursor protein ES-4 - Rattus norvegicus; Catalytic activity: a carboxylic ester + H(2)O <=> an alcohol + a carboxylic anion.; Function: the carboxylesterase ES-4 from R. norvegicus also hydrolyses acetanilide and, distinctively,palmitoyl-CoA.; Function: the carboxylesterase ES-4 from R. norvegicus expressed in COS cells hydrolyses omicron-nitropheny…				0.0348026	0.975117	0.0366504
An12g04160	Product: hypothetical protein				0.759995	0.966907	0.602614
An11g10790	Title: similarity to serum paraoxonase/arylesterase 2 PON2 - Gallus gallus; Function: PON2 catalyzes the hydrolysis of toxic organophosphates.; Function: the absence of paraoxonase activity in turkey and chicken blood and turkey liver indicates that PON2, if expressed, does not hydrolyze paraoxon.; Localization: PON2 is an extracellular enzyme.; Similarity: shows strong similarity to probable ary…				0.140433	0.966422	0.177467
An15g07690	Product: hypothetical protein				0.565324	0.965291	0.225602
An16g03280	Title: weak similarity to Deltex1 - Mus musculus;				0.407103	0.965251	0.544725
An02g12540	Product: hypothetical protein				0.608301	0.95684	0.743095
An15g06630	Product: hypothetical protein; Similarity: aminoacids 120 to 215 show similarity to AL0 protein of Indian cassava mosaic virus.				0.26425	0.952547	0.445248
An11g01370	Product: hypothetical protein; Similarity: similarities to several proteins are based on a 'D-rich' region.				0.148894	0.95146	0
An18g02350	Title: strong similarity to protein phosphatase X PPX - Homo sapiens; Catalytic activity: a phosphoprotein + H(2)O <=> a protein + phosphate.; Function: the human PPX protein phosphatase could be involved in microtubule organization. It is also suggested to be involved in activation of Rel family transcription factors (c-Rel/NF-kappaB).; Localization: cytoplasmic, nuclear and centrosomes.; Remark…				0.60922	0.951239	0.377392
An15g03120	Product: hypothetical protein				0.343069	0.950498	0.315303
An01g02760	Title: weak similarity to killer toxin Khr -Saccharomyces cerevisiae;				0	0.311855	5.75792
An02g05900	Title: similarity to hypothetical protein AA57718.1 - Aspergillus nidulans; Similarity: the ORF shows strong similarity to A. niger EST PATENTDNA: AAF11580 SEQ ID NO:4103.				0.479591	0.942978	4.68691
An01g00500	Product: hypothetical protein				0.131312	0.387282	3.37414
An15g02030	Product: hypothetical protein				0.524505	0.396649	2.97421
An03g05770	Title: similarity to Plasma membrane aquaporin 2b PAQ2b - Raphanus sativus; plasma membrane				0.348519	0.0721329	2.37986
An09g06060	Title: weak similarity to phospholipase A1 -Polistes annularis [truncated ORF]; Catalytic activity: phospholipases from the A1 type catalyse the reaction, Phosphatidylcholine + H(2)O <=> 2-acylglycerophosphocholine + a fatty acid anion.; Remark: ORF 5' truncated due to end of Contig.				0.294444	0.578939	2.33887
An11g00020	Product: hypothetical protein				0.773601	0.253511	2.30282
An02g01820	Title: questionable ORF;				0.321557	0.105375	2.25753
An12g02160	Product: hypothetical protein				0.23883	0.352193	2.06239
An01g02540	Title: questionable ORF; Remark: ORF classified questionable due to implausible gene structure with short, multiple Exons and no significant blastp similarity.				0.511615	0.7824	2.05933
An09g05350	Title: strong similarity to mature penicillin V amidohydrolase PVA from patent US5516679-A - Fusarium oxysporum; Catalytic activity: Penicillin + H2O = a Carboxylate + 6-Aminopenicillanate.; Remark: PVA is used for the enzymatic hydrolysis of penicillin V (phenoxy-methylpenicillin) to 6-aminopenicillanic acid (6-APA). 6-APA is the active beta-lactam nucleus used in the manufacture of semi-synthet…				0.0442058	0.0651885	2.04833
An04g08180	Title: weak similarity to disintegrin-like metalloproteinase splice form 1 ADAM11 - Homo sapiens;				0.401024	0.415	2.02712
An04g07780	Product: hypothetical protein				0.148273	0.692401	1.99867
An07g00340	Product: hypothetical protein				0.492724	0.0538223	1.93717
An17g01010	Product: hypothetical protein				0.912452	0.931539	1.80353
An12g02150	Title: questionable ORF;				0	0.138827	1.70521
An18g04720	Title: questionable ORF; Remark: the ORF is short in length (35 amino acids) and has an unusual exon/intron structure for A. niger.				0.839284	0.330042	1.69698
An07g02810	Title: strong similarity to hypothetical mitochondrial carrier protein YMR166c - Saccharomyces cerevisiae; Similarity: the predicted ORF shows similarity to several mitochondrial carrier proteins from different species.				0.556854	0.664757	1.5973
An07g00420	Title: weak similarity to protein fragment SEQ ID NO:58643 from patent EP1033405-A2 - Arabidopsis thaliana; Remark: only the N-terminal first 100 amino acids are matching.				0.918558	0.133784	1.57639
An09g04260	Product: hypothetical protein				0.692445	0.710345	1.57256
An11g00820	Product: hypothetical protein				0.0497006	0.097722	1.50738
An15g07290	Title: weak similarity to hypothetical protein CAB92903.1 - Streptomyces coelicolor;				0.466697	0.458813	1.499
An17g01520	Product: hypothetical protein				0.509305	0.565308	1.48101
An12g00470	Title: similarity to hexamer-binding protein HEXBP -Leishmania major;				0.529051	0.574862	1.47789
An14g00200	Title: strong similarity to protein fragment SEQ ID NO:48474 from patent EP1033405-A2 - Arabidopsis thaliana; Remark: the encoded protein shows also weak similarities to several ubiquitin fusion-degradation 1-like proteins.				0.864026	0.879498	1.47517
An11g10740	Title: strong similarity to 3-5 exoribonuclease required for 3-end formation of 5.8S rRNA Rrp4 -Saccharomyces cerevisiae; Function: protein of S. cerevisiae is involved in 3'-end processing of the 5. 8S rRNA.; nucleus				0.631304	0.898294	1.39963
An16g04970	Title: strong similarity to arginine-specific carbamoyl-phosphate synthase subunit Cpa2 - Saccharomyces cerevisiae; Catalytic activity: 2 ATP + glutamine + CO(2) + H(2)O = 2 ADP + orthophosphate + glutamate + carbamoyl phosphate; Complex: CPA2 of S. cerevisiae forms a heterodimer with CPA1.; Function: CPA2 of S. cerevisiae accepts the ammonia moiety cleaved from glutamine, binds all the remaining…				0.724742	0.408286	1.29662
An12g08910	Product: hypothetical protein				0.0921908	0.145013	1.2427
An16g05880	Title: strong similarity to neutral amino acid permease mtr - Neurospora crassa; Function: Mtr1 of N. crassa is required for the cellular uptake of neutral aliphatic and aromatic amino acids.				0.767583	0.210303	1.24033
An01g11700	Title: weak similarity to BPP-CNP precursor homolog - Agkistrodon blomhoffi;				0.586576	0.411905	1.20014
An08g04200	Product: hypothetical protein				0.79521	0.928359	1.19334
An18g01660	Title: questionable ORF; Remark: the ORF is questionable due to its suboptimal intron-exon structure.; Similarity: the ORF overlaps with the 5' region of the A. niger pfkA gene.				0.624309	0.219201	1.16464
An08g02300	Title: weak similarity to enniatin synthase -Fusarium scirpi [truncated ORF]; Remark: N-terminally truncated due to contig border.; Similarity: shows good similarity to C-terminus of enniatin synthetase of F. scirpi.				0.702348	0.230161	1.12963
An03g04540	Product: hypothetical protein; Remark: shows weak similarity to aa 170-260 from 1000 aa ror-related receptor RTK of Discopyge ommata.				0.548409	0.898574	1.12939
An07g07770	Title: weak similarity to hypothetical protein P0034C11.5 - Oryza sativa;				0.0825015	0.72997	1.11209
An13g02740	Product: hypothetical protein				0.473773	0.517522	1.10873
An11g01910	Product: hypothetical protein; Remark: partial similarities to different database entries.				0.586834	0.807689	1.10744
An07g06740	Title: strong similarity to hypothetical protein EAA60398.1 - Aspergillus nidulans;				0.83144	0.79923	1.10518
An04g03480	Product: hypothetical protein				0.325195	0.776418	1.05674
An14g04990	Title: weak similarity to FK506-binding 39k protein fkbp39 - Drosophila melanogaster; Similarity: the similarity to fkbp39 of D. melanogaster is mainly due to the acidic region present in the fly protein.				0.511498	0.790204	1.04653
An08g03500	Product: hypothetical protein				0.551715	0.881392	1.04582
An12g08130	Title: questionable ORF;				0.931019	0.101699	1.04582
An11g00850	Title: questionable ORF; Remark: ORF classified questionable due to lenght below 100 aa and no significant blastp similarity.				0.176167	0.692762	1.03891
An12g09565	Product: hypothetical protein				0.820418	0.907378	1.03677
An08g02320	Title: questionable ORF;				0.172746	0	1.01874
An16g07070	Product: hypothetical protein				0.414751	0.570842	1.01331
An04g07840	Title: weak similarity to metalloreductase freA -Aspergillus nidulans; Similarity: the ORF shows strong similarity to the A. niger protein An03g03100. The ORF is much longer than An03g03100 (518 compared to 160 amino acids).				0.0114792	0.0564266	1.00578
An15g00180	Product: hypothetical protein				0.264577	0.910377	1.00305
An08g08790	Product: hypothetical protein; Remark: in Intron 2 there is a predicted Arg tRNA.				0.817102	0.737723	0.997462
An15g04040	Title: strong similarity to 176 kD insecticidal toxin from patent WO9942589-A2 - Photorhabdus luminescens; Function: the toxins have activity against Lepidopteran insects and Coleopteran insects, and are active against strains resistant to known insecticides.; Remark: P. luminescens is a member of the Enterobacteriaceae family and is a symbiotic bacterium of nematodes of the genus Heterorhabditis…				0.208658	0.0745938	0.997204
An14g03370	Title: strong similarity to allantoinase Dal1 -Saccharomyces cerevisiae; Catalytic activity: allantoin + H2O = allantoate.; Function: utilization of purines as secondary nitrogen sources, when primary sources are limiting.; Pathway: first step in the degradation of allantoin (purine catabolism).; Remark: DAL1 is expressed in an inducer-independent manner in strain M970 (sigma 1278b genetic backgr…				0.124165	0.195308	0.983295
An17g01495	Product: hypothetical protein				0.0956603	0.282133	0.967098
An08g05130	Product: hypothetical protein				0.227281	0.510722	0.957392
An09g05510	Title: weak similarity to hypothetical protein Y51H1A.4 - Caenorhabditis elegans; Remark: blast hits include a repetitive sequence (poly G).; Remark: questionable genestructure because of a large intron.				0.589521	0.500531	0.948164
An11g02320	Title: questionable ORF;				0	0.819948	0.936876
An01g03930	Title: strong similarity to proliferating cell nuclear antigen pcn1p - Schizosaccharomyces pombe; Function: pcn1 of S. pombe is involved in nucleic acid metabolism and cell-cycle control.; Function: pcn1 of S. pombe seems to encircle DNA and tether the polymerase to the DNA template for processive DNA synthesis.; nucleus				0.770485	0.933624	0.935933
An08g08820	Title: similarity to hypothetical protein ZK84.1 -Caenorhabditis elegans; Remark: a splice site was detected upstream of the START codon.				0.761961	0.506141	0.902177
An12g09870	Product: hypothetical protein; Remark: it looks like only a glycin, prolin rich region.				0.425084	0.895507	0.869728
An17g02270	Title: similarity to transcription factor HNF-3beta - Xenopus laevis; Similarity: HNF-3beta of X. laevis is a member of the HNF-3/fork head transcription factor family.; nucleus				0.588827	0.906073	0.862735
An04g06540	Product: hypothetical protein				0.553145	0.906333	0.854354
An08g05650	Product: hypothetical protein				0.479268	0.235586	0.832779
An17g01510	Product: hypothetical protein				0.327475	0.3756	0.82767
An11g07340	Title: strong similarity to hypothetical O-methyl transferase EncK - Streptomyces maritimus; Function: S. maritimus EncK is a putative O-methyl transferase implicated in enterocin polyketide biosynthesis.				0	0.280249	0.820549
An02g13900	Title: similarity to ribonuclease Rnh70 -Saccharomyces cerevisiae; Function: RNH70 is involved in DNA replication and RNA processing.; Phenotype: deletion of RNH70 from the yeast genome did not result in any serious phenotype under the conditions tested.; nucleus				0.325946	0.565482	0.807652
An03g01150	Product: hypothetical protein				0.859556	0.845035	0.796571
An18g04380	Product: hypothetical protein				0.68232	0.877192	0.79593
An03g06520	Title: similarity to hypothetical protein encoded by An08g08730 - Aspergillus niger; Similarity: the similarity between the two A. niger proteins is restricted to a stretch of about 80 amino acids.				0.23584	0.618282	0.794758
An09g03400	Product: hypothetical protein				0.81446	0.862293	0.791727
An04g01070	Title: strong similarity to EST an_2651 -Aspergillus niger; Remark: EcoRI adaptors were later ligated to polished ends.; Remark: EcoRI-XhoI-digested cDNA was ligated with EcoRI-XhoI-digested pYES2 (Invitrogen Corp).; Remark: Synthesis was primed with oligo(dT) primer/XhoI-linker.; Remark: This vector permits expression of our library in yeast.; Remark: cDNA was synthesized with ZAP kit (Stratagen…				0	0.552386	0.788949
An09g05655	Title: strong similarity to SEQ ID NO:4184 from patent WO200056762-A2 - Aspergillus niger;				0.278408	0.335911	0.788949
An18g04860	Product: hypothetical protein				0.5002	0.49175	0.782612
An07g04690	Title: questionable ORF; Remark: ORF classified questionable due to implausible gene structure with short, multiple Exons and no significant blastp similarity.				0.486422	0.0251687	0.776462
An15g06060	Product: hypothetical protein				0.264086	0.324531	0.764797
An02g01410	Product: hypothetical protein; Similarity: shows unspecific similarity to proteins with serine repeats.				0.310479	0.821783	0.764592
An07g09940	Product: hypothetical protein; Remark: no blast match was found.				0.562725	0.316125	0.756274
An08g04960	Title: strong similarity to hypothetical transcription factor CAD27310.1 - Aspergillus fumigatus; Similarity: the similarity to the patented EST is more significant than the weak BLASTP similarities, mainly produced by the high content of low-complexity regions within the predicted protein.				0.59924	0.616307	0.753385
An07g04100	Product: hypothetical protein; Similarity: shares local similarity with a N-terminally located domain of fatty acid amide hydrolase from Rattus norvegicus.				0.637735	0.313481	0.752188
An12g05750	Title: strong similarity to high-affinity inorganic phosphate/H+ symporter Pho84 - Saccharomyces cerevisiae; Function: PHO84 is a high-affinity inorganic phosphate/H+ symporter.; Induction: PHO84 transcription is regulated by Pi.; Phenotype: disruption of PHO84 is not lethal.; plasma membrane				0.331029	0.0542395	0.751438
An13g00145	Product: hypothetical protein				0.570511	0.210327	0.751003
An19g00150	Title: similarity to formyl-CoA transferase from patent WO9816632-A1 - Oxalobacter formigenes; Function: formyl-CoA transferase of O. formigenes transfers a CoA moiety from formyl-CoA to oxalate to activate oxalic acid.; Remark: oxalic acid is a highly toxic by-product of metabolism, which is catabolized by a limited number of bacterial species.; Similarity: the ORF and formyl-CoA transferase of …				0.68165	0.0687318	0.750974
An14g06660	Product: hypothetical protein				0.267964	0.237094	0.744986
An15g06410	Title: similarity to hypothetical membrane protein YDL237w - Saccharomyces cerevisiae;				0.198737	0.0919434	0.738667
An10g00380	Product: hypothetical protein; Similarity: the central part of the protein shows some weak similarity to clathrin assembly protein AP180 of Xenopus laevis due to alanine-rich regions.				0.240443	0.531858	0.734309
An14g01040	Title: similarity to nuclear transport protein Nip1 - Saccharomyces cerevisiae [truncated ORF]; Function: Nip1p has a primary role in translation initiation. Nip1p is a subunit of eukaryotic initiation factor 3 required for efficient translation initiation.; Localization: mainly cytoplasmic.; Remark: C-terminus truncated due to end of contig.				0.38471	0.520039	0.729244
An08g06800	Title: strong similarity to penta-functional enzyme aROM - Aspergillus nidulans [truncated ORF]; Remark: C-terminal truncated ORF due to end of contig.; Remark: a splice site was detected upstream of the START codon.; Remark: the AROM locus of Aspergillus nidulans specifies a pentafunctional polypeptide catalysing five consecutive steps leading to the production of 5-enolpyruvylshikimate 3-phosph…				0.374586	0.699689	0.725833
An18g03910	Title: strong similarity to pre-mRNA splicing factor and ATP-dependent RNA helicase hPrp16 - Homo sapiens; Function: hPrp16 is a ATP-dependent RNA helicase involved in pre-mRNA splicing.; nucleus				0.531903	0.771622	0.721357
An01g05560	Title: similarity to hypothetical protein SPCC18.12c - Schizosaccharomyces pombe;				0.397161	0.488065	0.719387
An11g10550	Title: questionable ORF;				0.212578	0.397076	0.716369
An13g02970	Title: weak similarity to hypothetical protein encoded by An08g03800 - Aspergillus niger;				0	0.147406	0.715816
An11g10850	Product: hypothetical protein				0.297901	0.212995	0.707292
An07g04220	Product: hypothetical protein				0.533118	0.65514	0.70178
An01g13090	Product: hypothetical protein				0.456226	0.415295	0.697541
An14g02330	Product: hypothetical protein				0.776869	0.147822	0.696719
An04g02630	Title: similarity to hypothetical membrane protein YGR103w - Saccharomyces cerevisiae [truncated ORF]; Remark: N-terminal truncated ORF due to end of contig.				0.136868	0.336389	0.691847
An09g00490	Product: hypothetical protein				0.215932	0.0424569	0.691287
An03g04780	Title: weak similarity to hypothetical NADH dehydrogenase subunit II ND2 - Mesaspis moreleti; Similarity: shows similarity at the aminoterminus to several proteins being mitochondrial NADH dehydrogenase subunit II which might be due to false gene prediction or the ORF might represent a pseudogene.				0.626248	0.651885	0.682775
An04g05855	Product: hypothetical protein				0.0671427	0.462059	0.678793
An18g00520	Title: strong similarity to polyketide synthase PKS1 - Cochliobolus heterostrophus; Function: the C. heterostrophus PKS1 gene product is a multifunctional polyketide synthase with six catalytic domains: beta-ketoacyl synthase, acyltransferase,dehydratase, enoyl reductase, beta-ketoacyl reductase, and acyl carrier protein involved in production of T-toxin.				0.0215112	0.444103	0.678305
An07g09640	Product: hypothetical protein				0.741367	0.728843	0.676633
An02g04550	Product: hypothetical protein				0.484158	0.69017	0.673021
An02g10530	Product: hypothetical protein				0.11297	0.555309	0.666223
An12g04080	Product: hypothetical protein				0	0.218653	0.655814
An03g04700	Title: strong similarity to RO10 - Neurospora crassa; Function: RO10 of N. crassa, as well as RO4 (actin-related protein ARP1, the most abundant subunit of dynactin), appears to be required for the stability of RO3 (p150Glued), the largest subunit of dynactin.; Similarity: RO10 from N. crassa is 200 aa shorter.				0.801365	0.480082	0.654033
An11g06250	Title: questionable ORF; Similarity: a short stretch of amino acids shows some similarity to a D. melanogaster hypothetical ORF; the structure of the gene model remains questionable.				0.363119	0.178492	0.650078
An12g02660	Product: hypothetical protein; Similarity: the blastp matches are mainly based on repetetive structures.				0.207603	0.120057	0.648162
An02g05660	Product: hypothetical protein				0.712069	0.665037	0.644893
An08g06410	Title: strong similarity to actin-like protein Arp2 - Saccharomyces cerevisiae [truncated ORF]; Complex: Arp2 of S. cerevisiae is subunit of the Arp2/3 protein complex which is conserved from yeast to man.; Complex: in S. cerevisiae the complex is composed of the subunits Arp2p, Arp3p, Arc15p, Arc18p, Arc19p,Arc35p.; Function: the Arp2/3p complex of S. cervevisiae is involved in the nucleation st…				0.545792	0.429257	0.643743
An09g06470	Title: questionable ORF; Remark: ORF classified questionable due to length below 100 aa and no significant blastp similarity.				0.830793	0.136126	0.641596
An07g06590	Title: similarity to vacuolar H+-transporting ATPase assembly protein Vph2 - Saccharomyces cerevisiae; Function: vph2 of S. cerevisiae is involved in vacuolar acidification probably by promoting the assembly of vacuolar H(+)-ATPase.; Phenotype: the null mutant of vph2 in S. cerevisiae is viable, zinc sensitive, defective in vacuolar acidification, calcium-sensitive and respiratory deficient.; Rem…				0.520041	0.639069	0.641535
An02g02630	Title: weak similarity to hypothetical ABC-transporter yvfR - Bacillus cereus;				0.78187	0.768661	0.640904
An15g00130	Title: questionable ORF; Remark: shows weak similarity to N-terminal half of cytidylate kinase CP0181 Chlamydophila pneumoniae.				0.101384	0.249177	0.640599
An08g07750	Product: hypothetical protein [truncated ORF]; Remark: truncated ORF due to end of contig.				0	0.249	0.640143
An18g00580	Product: hypothetical protein				0.168652	0	0.639385
An14g00790	Product: hypothetical protein				0.854457	0.741196	0.63517
An07g06290	Product: hypothetical protein				0.250603	0.443465	0.633381
An13g01820	Product: hypothetical protein				0.0714571	0	0.632109
An14g03830	Product: hypothetical protein				0.646108	0.390888	0.628074
An02g13060	Title: weak similarity to hypothetical DNA gyrase subunit A VC1258 - Vibrio cholerae;				0	0.344675	0.627661
An05g00625	Title: weak similarity to hypothetical protein isof - Caenorhabditis elegans;				0.785461	0.936969	0.625738
An11g04910	Product: hypothetical protein				0.492535	0.302634	0.622423
An02g09600	Product: hypothetical protein				0.0921908	0.498483	0.621348
An08g00390	Title: similarity to hypothetical protein SPAC806.05 - Schizosaccharomyces pombe;				0.56665	0.557078	0.620606
An11g05720	Product: hypothetical protein; Remark: Blast similarities found to salivary proteins (mucine) from Drosophila melanogaster due to threonine stretches.				0.141417	0.505556	0.617364
An18g06420	Product: hypothetical protein				0.603146	0.677665	0.617023
An12g08040	Title: similarity to hypothetical ribonuclease P subunit Rpp21 - Homo sapiens; Complex: ribonuclease P of H. sapiens is a ribonucleoprotein complex with several protein subunits.; Function: ribonuclease P of H. sapiens is involved in tRNA processing in the nucleus.				0.32191	0.805563	0.616366
An04g06160	Title: strong similarity to mitochondrial frataxin Yfh1 - Saccharomyces cerevisiae; Function: S. cerevisiae frataxin (YFH1) is necessary for FeS cluster assembly into ferredoxin.; Function: S. cerevisiae yfh1 mutations are highly sensitive to oxidants, such as H2O2, iron and copper and their mitochondria contain 10 times more iron than wild-type.; Function: expansion of GAA repeats in human frata…				0.719461	0.571286	0.606128
An02g09490	Product: hypothetical protein				0.403364	0.616855	0.604132
An01g13570	Title: similarity to poly(A) polymerase pla1p -Schizosaccharomyces pombe [truncated ORF]; Catalytic activity: ATP + RNA(n) = pyrophosphate + RNA(n+1).; Remark: C-terminal truncated ORF due to end of contig.; Remark: also acts slowly with CTP. Catalyses template-independent extension of the 3'- and of a DNA strand by one nucleotide at a time. Cannot initiate a chain de novo. The primer, depending …				0.0894111	0.615305	0.602614
An01g12395	Product: hypothetical protein				0.0889641	0.174922	0.599601
An04g05010	Product: hypothetical protein				0.569001	0.514033	0.595973
An07g10160	Title: questionable ORF; Remark: the ORF is questionable due to its suboptimal intron-exon structure and short lenght of only 118 amino acids.				0.100524	0.296479	0.592826
An08g11140	Product: hypothetical protein				0.763913	0.907468	0.589947
An02g12160	Title: strong similarity to sucrose transport protein suc1 - Plantago major; Function: suc1 of P. major catalyzes the active uptake of sucrose or maltose and is sensitive to uncouplers.; Similarity: the ORF shows similarity to several sucrose transporters from different species.				0.688754	0.277003	0.589051
An09g04760	Product: hypothetical protein				0.895748	0.360252	0.583136
An14g05240	Title: questionable ORF;				0.327475	0.536572	0.582434
An14g00230	Title: strong similarity to ubiquitin conjugating enzyme Ubc6 - Saccharomyces cerevisiae; Catalytic activity: ATP + ubiquitin + protein lysine = AMP + diphosphate + protein N-ubiquityllysine.; Localization: UBC6 is an integral membrane protein that localizes to the endoplasmic reticulum (ER), with the catalytic domain facing the cytosol.; Pathway: ER degradation.; Remark: Ubiquitin-conjugating en…				0.625444	0.826906	0.581431
An15g01090	Product: hypothetical protein				0.320015	0.566295	0.57965
An11g07880	Product: hypothetical protein				0.727888	0.616204	0.57916
An08g03990	Product: hypothetical protein				0.376685	0.849561	0.578693
An18g06100	Title: weak similarity to hypothetical protein AAG28022.1 - Theileria parva;				0.548074	0.230921	0.577174
An07g08500	Title: weak similarity to Vpr binding protein HHR23A from patent WO9835032-A2 - Homo sapiens;				0.488366	0.272066	0.576012
An01g12580	Title: similarity to protein fragment SEQ ID NO:21284 from patent EP1033405-A2 - Arabidopsis thaliana;				0.36026	0.432879	0.573297
An13g00470	Product: hypothetical protein				0.295843	0.332394	0.569692
An11g05070	Product: hypothetical protein				0.096438	0.616258	0.568727
An17g01895	Product: hypothetical protein				0.296098	0.423413	0.566945
An04g06220	Product: hypothetical protein				0.223528	0.131851	0.564951
An16g06840	Product: hypothetical protein; Similarity: similarity only to repetetive sequences.				0.137573	0.58608	0.560194
An09g05620	Title: weak similarity to hypothetical protein encoded by An04g05450 - Aspergillus niger;				0.699281	0.381927	0.556398
An14g03670	Title: weak similarity to retinitis pigmentosa GTPase regulator RPGR - Bos taurus;				0.880016	0.621826	0.556044
An16g08580	Title: similarity to EST SEQ ID NO:6168 from patent WO200056762-A2 - Aspergillus oryzae; Similarity: shows homology to an EST of patent database entry PATENTDNA:AAF13645.				0.494245	0.809826	0.555186
An05g01280	Product: hypothetical protein				0.497434	0.0752354	0.548022
An02g03440	Product: hypothetical protein				0.19715	0.339185	0.539807
An09g04160	Product: hypothetical protein				0.835574	0.386569	0.538316
An08g07180	Product: hypothetical protein				0.317021	0.506457	0.534166
An07g02090	Title: weak similarity to hypothetical chloroplast RNA-binding protein At2g35410 - Arabidopsis thaliana;				0.0134692	0.463458	0.533332
An12g07680	Product: hypothetical protein				0.496082	0.84535	0.529387
An02g06640	Product: hypothetical protein				0.565324	0.380266	0.526405
An16g00970	Title: weak similarity to hypothetical protein FB19 - Homo sapiens; Similarity: shows deliberate homology matches to glycine-rich domains of various proteins from diverse species.				0.187293	0.184129	0.525966
An04g06550	Title: strong similarity to EST an_2064 -Aspergillus niger;				0.658993	0.79183	0.524342
An01g04455	Product: hypothetical protein				0.306773	0.351855	0.516897
An05g01790	Product: hypothetical protein				0	0	0.516897
An04g02680	Product: hypothetical protein				0.534548	0.938425	0.514679
An14g07020	Title: weak similarity to hypothetical cysteine-binding protein fliY - Haloferax volcanii;				0.632096	0.608196	0.509865
An13g01160	Title: strong similarity to telomerase catalytic chain trt1p - Schizosaccharomyces pombe; Function: telomerase trt1 is a ribonucleoprotein enzyme essential for the replication of chromosome termini in most eukaryotes by means of elongating telomeres.; Remark: Trt1 deletion causes telomere shortening and senescence.; Remark: telomerase trt1 is a reverse transcriptase that adds simple sequence repe…				0.82073	0.27403	0.5088
An01g10070	Title: strong similarity to signal recognition particle chain Sec65 - Saccharomyces cerevisiae; Function: a S. cerevisiae mutant sec65-1 is conditionally defective in the insertion of integral membrane proteins into the ER.; Remark: the S. cerevisiae SEC65 gene encodes a 32 kDa subunit of yeast signal recognition particle (SRP).				0.354969	0.348972	0.504652
An14g04150	Title: questionable ORF; Remark: the ORF is questionable due to its suboptimal intron-exon structure and short lenght				0.448558	0.440981	0.503866
An11g05170	Product: hypothetical protein				0.19928	0.307863	0.503665
An04g02270	Title: strong similarity to hypothetical protein SPAC577.03c - Schizosaccharomyces pombe;				0.763231	0.562753	0.502347
An16g04380	Title: questionable ORF;				0.436526	0.583647	0.500158
An07g04580	Product: hypothetical protein				0.294502	0.506672	0.496221
An12g08150	Product: hypothetical protein				0.260701	0.416482	0.494177
An17g00040	Product: hypothetical protein				0.584569	0.574694	0.492485
An08g03090	Title: strong similarity to calcium-transporting ATPase Pmc1 - Saccharomyces cerevisiae; Function: the S. cerevisiae homolog Pmc1p is a calcium-transporting ATPase that pumps Ca2+ into the vacuole. Pmc1p participates in the control of the cytosolic free calcium homeostasis.; Remark: the cellular response to changes in the environmental levels of Ca2+ is mediated by calmodulin and calcineurin whic…				0.422062	0.496291	0.491533
An08g04190	Product: hypothetical protein [truncated ORF]; Remark: the ORF encoded protein is C-terminally truncated due to the contig border.				0.801786	0.888867	0.488649
An14g03260	Product: hypothetical protein				0.0821839	0.36358	0.484666
An07g08540	Product: hypothetical protein				0.573962	0.564266	0.483549
An08g07330	Title: strong similarity to DNA repair phosphoesterase rad32p - Schizosaccharomyces pombe; Phenotype: the rad32 mutant undergoes decreased meiotic recombination and displays reduced stability of minichromosomes.; Phenotype: the rad32 mutant, in comparison to wild type cells, has decreased ability to repair DNA double strand breaks.; Similarity: rad32 of S. pombe shows similarity to the meiotic re…				0.263066	0.509406	0.483549
An11g06110	Title: similarity to purine-nucleoside phosphorylase punA - Bacillus stearothermophilus; Catalytic activity: Purine nucleoside + phosphate = purine + alpha-D-ribose 1-phosphate.; (2.4.2.1)				0.667469	0.731187	0.481994
An12g08540	Title: strong similarity to Swe1 regulating protein kinase Hsl1 - Saccharomyces cerevisiae [truncated ORF]; Function: together with Hsl7, the Hsl1 protein kinase induces the degradation of the Swe1 protein kinase. Hsl1p and Hsl7p interact directly with Swe1 to promote its recognition by the ubiquitination complex. Hsl1 is a negative regulator for Swe1. Swe1 phosphorylates Cdc2-type cyclin-depende…				0	0.495063	0.480812
An07g05530	Title: weak similarity to hypothetical protein encoded by An18g02690 - Aspergillus niger; Remark: the predicted ORF is short in length, only 52 amino acids, and exhibits suboptimal exon-intron structure.				0.22666	0	0.477389
An05g00710	Product: hypothetical protein				0.135971	0.343734	0.474575
An03g03440	Title: similarity to hypothetical protein encoded by An09g00290 - Aspergillus niger;				0.0509823	0.050121	0.472465
An01g14210	Title: similarity to orotidine-5-phosphate decarboxylase pyr4 - Acremonium chrysogenum; Alternative name: Cephalosporium acremonium.; Catalytic activity: orotidine 5'-phosphate <=> UMP + CO(2).; Pathway: the pyr4 gene product of Acremonium chrysogenum catalyzes sixth and last step in the biosynthesis of pyrimidines.; (4.1.1.23)				0.518373	0.785085	0.472127
An16g06880	Product: hypothetical protein				0.50357	0.275035	0.471384
An16g04030	Title: similarity to hypothetical protein B15B10.090 - Neurospora crassa;				0.623493	0.713595	0.470398
An05g00420	Title: similarity to human ORFX ORF1903 polypeptide sequence SEQ ID NO:3806 from patent WO200058473-A2 - Homo sapiens;				0.687332	0.662971	0.469804
An01g02560	Title: questionable ORF; Remark: ORF classified questionable due to implausible gene structure with short, multiple Exons and no significant blastp similarity.				0.557365	0.800849	0.469567
An08g09050	Product: hypothetical protein				0.427712	0.92507	0.468438
An16g02110	Title: weak similarity to arabinogalactan-protein AGP5 - Arabidopsis thaliana [putative sequencing error]; Remark: the sequence contains two putative sequencing errors.; Remark: this ORF was recognized by blastx analysis of the intergenic region of preceding and next ORF.; Remark: unfortunately the match against A. thaliana APG5 protein cannot be found using blastp.; putative sequencing error				0.448269	0.440696	0.464807
An07g06070	Product: hypothetical protein; Remark: the ORF has a suboptimal intron-exon structure and shows only unspecific similarity to lysine-rich proteins.				0.275858	0.203398	0.464807
An09g04420	Title: questionable ORF;				0	0	0.464807
An04g06290	Title: weak similarity to C2H2 zinc finger protein zas1p - Schizosaccharomyces pombe; Similarity: similarity is from the predicted A. niger protein to the central region of S. pombe zas1, which is 500 aa longer.; Similarity: the predicted A. niger protein contains a fungal Gal4-type Zn(2)-Cys(6) DNA-binding domain.				0.764296	0.405748	0.463609
An15g05180	Product: hypothetical protein				0.689016	0.189267	0.460969
An11g03750	Product: hypothetical protein				0.0941419	0.314675	0.460011
An12g05140	Title: weak similarity to hypothetical protein encoded by An15g00660 - Aspergillus niger;				0.026616	0	0.459679
An14g06960	Product: hypothetical protein				0.163237	0	0.45841
An01g13430	Title: weak similarity to desaturase homologue from patent WO9846764-A1 - Schizochytrium sp.;				0.641627	0.291133	0.457393
An18g01550	Title: similarity to hypothetical protein AAM43672.1 - Dictyostelium discoideum;				0.374586	0.126985	0.457046
An02g06650	Product: hypothetical protein				0.578628	0.497747	0.457013
An04g07650					0.220053	0.37086	0.45023
An15g07170	Product: hypothetical protein				0.734566	0.762276	0.44695
An12g08430	Title: weak similarity to hypothetical protein PA2750 - Pseudomonas aeruginosa;				0.331543	0.782261	0.446908
An09g04270	Product: hypothetical protein				0.421132	0.258761	0.443492
An07g08490	Title: similarity to ATP-dependent helicase pcrA -Bacillus stearothermophilus; Function: the 3'-5' helicase PcrA unwinds helical DNA substrates coupled to the hydrolysis of ATP.; Remark: the crystal structure of a monomeric form of the DNA helicase PcrA from Bacillus stearothermophilus,alone and in a complex with ADP, at 2. 5 and 2. 9 A resolution, has been solved.; Similarity: PcrA belongs to th…				0.874863	0.575326	0.443227
An02g06260	Product: hypothetical protein				0.459593	0.129094	0.44251
An08g11490	Product: hypothetical protein				0	0.354355	0.441695
An03g03790	Product: hypothetical protein				0.506557	0.498	0.440099
An04g08310	Product: hypothetical protein				0.260892	0.102594	0.43959
An08g07660	Product: hypothetical protein				0.792646	0.656215	0.439332
An17g01610	Product: hypothetical protein				0.0703273	0.138279	0.438443
An08g06930	Product: hypothetical protein				0.416206	0.66491	0.438305
An16g08600	Product: hypothetical protein				0.475051	0.424569	0.436603
An02g02110	Product: hypothetical protein				0.243737	0.11981	0.436353
An15g04870	Title: similarity to hypothetical protein expressed during hard surface attachment CHIP6 - Glomerella cingulata;				0.417672	0.0656985	0.436329
An04g03650	Product: hypothetical protein; Remark: blast matches are due to repetitive sequence.				0.40494	0.760007	0.434194
An06g00180	Product: hypothetical protein				0.140101	0.872316	0.432783
An11g03010	Product: hypothetical protein				0.616201	0.227172	0.432612
An01g05690	Title: strong similarity to origin recognition complex subunit 5 orc5p - Schizosaccharomyces pombe; Complex: orc5 is one of the six subunits of ORC.; Function: ORC is important for chromosomal replication and mating type transcriptional silencing.; Function: orc5 of S. pombe is a part of the origin recognition complex (ORC) that binds to DNA origins.; Remark: orc5 of S. pombe belongs to the orc5 …				0.436902	0.536901	0.432493
An01g13360	Title: weak similarity to supressor of underreplication Su(UR)ES - Drosophila melanogaster; Similarity: shows only partial similarity to Su(UR)ES of D. melanogaster.				0.242629	0.503564	0.431531
An02g04470	Product: hypothetical protein				0.145843	0.573516	0.430042
An08g03300	Title: strong similarity to multidrug resistance protein Pdr5p from patent WO200052144-A1 - Saccharomyces cerevisiae; Function: the S. cerevisiae homolog gene PDR5 encodes a membrane protein of the ATP-binding-cassette (ABC) superfamily, which is functioning as a drug extrusion pump with multiple pleiotropic substrates.; Induction: expression of S. cerevisiae Pdr5p is regulated by the pleiotropic…				0.151063	0.301037	0.429957
An08g05840	Product: hypothetical protein; Similarity: shows very weak similarity to pseudouridylate synthase yceC of Escherichia coli.				0.884538	0.501689	0.429924
An08g05630	Product: hypothetical protein				0.780982	0.133529	0.429104
An18g06790	Product: hypothetical protein				0.169455	0.277655	0.428286
An12g02670	Title: strong similarity to polyketide synthase FUM5 - Gibberella fujikuroi; Remark: fumonisins are toxins associated with several mycotoxicoses and are produced by the maize pathogen Gibberella fujikuroi mating population A (MP-A). Biochemical analyses indicate that fumonisins are a product of either polyketide or fatty acid biosynthesis.; (2.3.1.-)				0.0230558	0.760353	0.427328
An09g03265	Product: hypothetical protein				0.633196	0.933749	0.426762
An18g06620	Title: questionable ORF; Remark: unusual exon/intron structure for A. niger.				0.823155	0.684749	0.426762
An02g12530	Title: questionable ORF;				0.505957	0.414508	0.426257
An12g08120	Product: hypothetical protein				0.193822	0.724079	0.424554
An09g03090	Title: weak similarity to retinitis pigmentosa GTPase regulator RPGR - Homo sapiens; Remark: similarity is due to glutamate-rich region of the protein.				0.607764	0.49448	0.423746
An08g10130	Title: similarity to mucin-like protein Muc1 -Saccharomyces cerevisiae; Function: MUC1 of yeast is a cell surface flocculin involved in pseudohyphal differentiation and invasive growth in response to nitrogen starvation.; Localization: MUC1 of yeast is thought to be an integral membrane protein.; Phenotype: deletion of MUC1 in yeast abolishes pseudohyphal differentiation and invasive growth.; Rem…				0.302025	0.554547	0.422834
An04g02870	Title: weak similarity to histone H1 - Nicotiana tabacum; Remark: a splice site was detected upstream of the START codon.				0.798634	0.931215	0.422475
An14g05210	Title: weak similarity to protein fragment SEQ ID NO:24290 from patent EP1033405-A2 - Arabidopsis thaliana;				0	0.196542	0.421068
An07g05120	Product: hypothetical protein				0.581103	0.761715	0.419627
An02g02130	Product: hypothetical protein				0.207134	0.244362	0.418813
An14g04395	Title: strong similarity to succinate dehydrogenase iron-sulfur protein subunit Sdh2 - Saccharomyces cerevisiae [truncated ORF]; Catalytic activity: EC 1. 3. 5. 1 catalyzes the transfer of two electrons from succinate to ubiquinon via FAD yielding fumarate and ubiquinol.; Complex: Sdh2p of S. cerevisiae forms part of the heterotetrameric Succinate dehydrogenase complex (complex II) consisting of …				0	0.097722	0.418716
An13g01430	Product: hypothetical protein				0	0.485895	0.41639
An08g01050	Title: weak similarity to hypothetical protein P0504H10 - Oryza sativa;				0.443588	0.823734	0.415236
An07g05580	Title: questionable ORF; Remark: the predicted ORF is questionable due to its lenght of only 72 amino acids.				0.245984	0.483656	0.414471
An13g00830	Product: hypothetical protein				0.579056	0.207009	0.413926
An01g12600	Title: strong similarity to subunit of transcription initiation factor TFIID Taf17 - Saccharomyces cerevisiae; Remark: TAF17 is broadly, but not universally,required for transcription in yeast, TAF17 depletion and TAF130 depletion each disrupt TFIID integrity yet cause different transcriptional consequences, suggesting that the widespread influence of TAF17 might not be due solely to its function…				0.640843	0.518837	0.412861
An11g00910	Title: similarity to TATA-Binding protein-interacting protein TIP120 - Rattus norvegicus; Function: Deletion analysis demonstrated that a 412-residue N-terminal domain, which includes an acidic region and the TBP-binding domain, is required for R. norvegicus TIP120 function.; Function: R. norvegicus TIP120 activates the basal level of transcription from various kinds of promoters regardless of th…				0.604137	0.61309	0.410461
An12g09690	Product: hypothetical protein				0.566135	0.23853	0.408819
An02g14420	Product: hypothetical protein				0.217935	0.107127	0.406554
An01g06140	Title: weak similarity to cytochrome c oxidase subunit II COII - Kluyveromyces blattae; Complex: subunit II is one of the three major components of the complex of the respiratory chain that catalyzes the reduction of oxygen to water on the inner mitochondrial membrane.; Remark: due to their strong evolutionary conservation, cytochromes are often used for molecular phylogenetic comparison.; Remark…				0.66991	0.131719	0.406356
An17g01030	Product: hypothetical protein				0.262302	0.773612	0.405136
An01g03710	Product: hypothetical protein				0	0	0.403319
An12g04150	Product: hypothetical protein; Remark: blastp matches are due to repetitive amino acids.				0.0956603	0.188089	0.402958
An07g04740	Product: hypothetical protein; Remark: a splice site was detected upstream of the START codon.				0.766674	0.880974	0.402642
An12g00270	Product: hypothetical protein				0.238297	0.195226	0.401518
An07g08450	Product: hypothetical protein				0.119015	0.292512	0.401071
An12g00420	Product: hypothetical protein				0.129559	0.658082	0.400219
An17g01680	Product: hypothetical protein				0.355856	0.0583074	0.399734
An08g02290	Title: strong similarity to fluconazole resistance protein FLU1 - Candida albicans;				0.3868	0.295762	0.398286
An13g01170	Product: hypothetical protein				0.151267	0.408958	0.398247
An18g05580	Product: hypothetical protein; Similarity: blast hits result from repetitive sequences.				0.471958	0.649579	0.397613
An14g06710	Product: hypothetical protein; Remark: the intron-exon structure of the predicted ORF is suboptimal.				0.420692	0.900157	0.39612
An08g07110	Title: similarity to hypothetical transport protein YCR023c - Saccharomyces cerevisiae; Similarity: the ORF encoded protein also shows weak similarity to tetracycline transporters of several species as well as two PFAM transporter motifs.				0.540487	0.885593	0.394634
An01g08070	Title: questionable ORF; Remark: ORF classified questionable due to implausible gene structure with short, multiple Exons.				0.582226	0.57239	0.392409
An15g06090	Product: hypothetical protein				0.178285	0.350546	0.390522
An01g10780	Product: hypothetical protein				0.139006	0.50108	0.390365
An01g04490	Product: hypothetical protein				0.0462151	0.136303	0.389351
An08g08050	Title: questionable ORF; Remark: ORF classified questionable due to implausible gene structure with short, multiple Exons and no significant blastp similarity.				0.755355	0.763222	0.388892
An04g06390	Title: questionable ORF;				0.214003	0.601108	0.386341
An12g08170	Title: weak similarity to antimicrobial peptide precursor shep-GRP - Capsella bursapastoris; Remark: shep-GRP of C. bursa-pastoris is a precursor polypeptide for two glycine/histidine-rich peptides,shepherins I (28 aa) and II (38 aa).; Similarity: the homology region covers the complete shepherin I sequence.				0.0833387	0.327723	0.38616
An07g04440	Title: questionable ORF; Remark: ORF classified questionable due to implausible gene structure with short, multiple Exons and no significant blastp similarity.				0.193591	0.778586	0.3855
An05g01860	Title: strong similarity to hypothetical amidase Z37509 - Saccharomyces cerevisiae; Remark: the S. cerevisiae homolog orf Z37509 is located in the 3' non-coding region of MEL3-MEL10 genes and is most likely not expressed efficiently if at all.; Similarity: the ORF shows similarity to the superfamily of amidases.				0.344858	0.219913	0.384762
An09g04450	Product: hypothetical protein; Similarity: several BLASTP matches are due to the C-terminal low complexity region, especially to the poly-glycine stretch, and cannot be considered significant.				0.144825	0.386456	0.383466
An03g00650	Title: similarity to cyclic peptide AM-toxin synthase AMT - Alternaria alternata; Function: AM-toxin of A. alternata is a cyclic peptide host-specific toxin.; Phenotype: disruption of AM-toxin synthetase (AMT) resulted in toxin-minus mutants.; Similarity: the A. niger protein shows similarity to other fungal peptide synthetases.				0.266657	0.0771036	0.38323
An02g04940	Title: questionable ORF; Remark: the ORF is questionable due to its suboptimal intron-exon structure and short lenght				0.181559	0.44623	0.382399
An04g01760	Product: hypothetical protein; Similarity: blast hits due to repetive sequences.				0.153851	0.332753	0.382365
An08g06050	Title: strong similarity to prematurely terminated mRNA decay factor Nam7 - Saccharomyces cerevisiae; Function: UPF1 of S. cerevisiae is involved in modulating both translation termination and mRNA turnover.; Function: UPF1 of S. cerevisiae is required for rapid turnover of cytoplasmic mRNA with a premature termination codon; Remark: UPF1, MOF4 and YMR080c are alternative names for NAM7 of S. cer…				0.481186	0.386058	0.382089
An09g05470	Product: hypothetical protein; Remark: questionable genestructure.				0.388207	0.222628	0.381564
An04g01427	Product: hypothetical protein				0.135823	0.178038	0.381426
An03g01210	Product: hypothetical protein				0.357285	0.632249	0.381272
An18g02850	Title: strong similarity to mtRNA splice defect-suppressing mitochondrial carrier Mrs3 -Saccharomyces cerevisiae; Function: MRS3 (S. cer. ) is essential for the splicing of group II introns and is also involved in processes of mitochondrial biogenesis other than RNA splicing.; Function: MRS3 (S. cer. ) may act as a carrier,exerting its suppressor activity via modulation of solute concentrations i…				0.415467	0.248621	0.380457
An18g02100	Title: weak similarity to hypothetical proline-rich protein At2g14890 - Arabidopsis thaliana;				0.161167	0.443644	0.380182
An11g09990	Title: weak similarity to hypothetical protein encoded by SPBC800.13 - Schizosaccharomyces pombe;				0.475381	0.400586	0.377611
An13g02900	Product: hypothetical protein				0.248503	0.342027	0.376844
An09g05965	Product: hypothetical protein				0.297788	0.146379	0.376319
An07g07270	Title: similarity to tRNA 2-phosphotransferase Tpt1 - Saccharomyces cerevisiae; Function: S. cerevisiae TPT is implicated in the last step of tRNA splicing, the transfer of the splice junction 2'-phosphate from ligated tRNA to NAD.; Remark: the systematic name for S. cerevisiae TPT1 is YOL102c .; (2.7.-.-)				0.241447	0.766883	0.375533
An02g11350	Title: questionable ORF;				0.443116	0.16755	0.373315
An09g03970	Title: similarity to recA/RAD51 family protein XRCC2 - Mus musculus; Remark: M. musculus XRCC2 protein is a highly conserved novel member of the recA/RAD51 recombination repair gene family, involved in high fidelity repair processes in mammals.; Similarity: similarity is restricted to the central region of M. musculus XRCC2 protein.				0.161087	0.331129	0.370124
An08g01200	Title: weak similarity to hydroxyproline-rich glycoprotein - Nicotiana tabacum; Similarity: predicted A. niger protein shows likely unspecific similarity to proline rich proteins.				0.39274	0.495222	0.366838
An02g11990	Title: similarity to protein involved in protein secretion sec20 - Candida albicans; Function: sec20 of C. albicans is probably involved in vesicle formation for retrograde golgi-ER protein transport.; Phenotype: reduced sec20 expression in the C. albicans PCK1p-SEC20 strain is not affecting morphogenesis but leads to a series of hypersensitivity phenotypes including supersensitivity to aminoglyc…				0.450255	0.473176	0.366248
An09g03420	Title: questionable ORF;				0.0867942	0	0.36561
An07g03530	Product: hypothetical protein				0	0.764224	0.363836
An14g05480	Product: hypothetical protein				0.863729	0.67931	0.363836
An18g03720	Product: hypothetical protein; Similarity: blast hits result from repetitive sequences.				0.302305	0.148599	0.363836
An13g00350	Product: hypothetical protein				0.945512	0.507021	0.362078
An02g09340	Title: weak similarity to TRK2 protein fragment from patent WO9909151-A2 - Lycopersicon esculentum; Similarity: the ORF encoded protein shows also weak similarity chitinase ChiA from Emericella nidulans (Pubmed 9501518).				0.276095	0.165875	0.361828
An04g07820	Product: hypothetical protein				0	0.0562451	0.361496
An05g01040	Title: similarity to hypothetical protein CAD60719.1 - Podospora anserina; Similarity: the ORF shows similarity to the putative zinc-finger transcription regulator protein SPAC821. 07c of S. pombe.				0.571866	0.434431	0.361337
An02g09070	Title: weak similarity to precursor of alpha/beta-gliadin - Triticum aestivum;				0.133982	0.869343	0.361205
An02g01490	Title: weak similarity to pterin-4-alpha-carbinolamine dehydratase Pcd - Homo sapiens; Catalytic activity: human Pcd converts (6R)-6-(L-erythro-1,2-dihydroxypropyl)-5,6,7,8-tetrahydro- 4a-hydroxypterin <=> (6R)-6-(L-erythro-1,2-dihydroxypropyl)-7,8-dihydro-6H-pter in + H(2)O.; Function: the human Pcd/dimerization cofactor for the transcription factor HNF-1 alpha is a bifunctional protein proposed…				0.321557	0.716549	0.361205
An02g01670	Product: hypothetical protein				0.38934	0.688972	0.36081
An09g04720	Product: hypothetical protein				0.328888	0.129333	0.360204
An12g08970	Product: hypothetical protein; Remark: the ORF encoded protein shows similarities to the upstream region of the areA gene from Aspergillus niger.				0.0609343	0.11981	0.35935
An14g00940	Title: strong similarity to hypothetical protein SPBC365.16 - Schizosaccharomyces pombe;				0.0555447	0.25483	0.358762
An07g09620	Product: hypothetical protein				0.30718	0.16261	0.358327
An07g02140	Title: weak similarity to hypothetical endogenous retrovirus W envelope protein - Homo sapiens;				0.247614	0.382534	0.357615
An09g04020	Product: hypothetical protein; Remark: the ORF has an unusual exon/intron structure for A. niger.				0	0.555309	0.356905
An01g02770	Title: questionable ORF; Remark: ORF classified questionable due to implausible gene structure with short, multiple Exons and no significant blastp similarity.				0.0601109	0.177286	0.354494
An01g04020	Product: hypothetical protein				0.209864	0.331904	0.353611
An04g08450	Title: questionable ORF;				0.699128	0.446756	0.353399
An08g08660	Title: weak similarity to hypothetical microtubule-membrane-linker p210 - Spermatozopsis similis;				0.240227	0.314892	0.350802
An07g03500	Title: weak similarity to hypothetical proline-rich protein - Schizosaccharomyces pombe;				0.128006	0.314609	0.350486
An07g07710	Title: weak similarity to signal peptidase I sip -Streptomyces lividans;				0.0622852	0.346987	0.349826
An02g02120	Product: hypothetical protein				0.118619	0.116615	0.349767
An12g08420	Product: hypothetical protein				0.163738	0.472183	0.349461
An16g05080	Product: hypothetical protein				0.275858	0.542395	0.348605
An12g01200	Product: hypothetical protein				0.578628	0.629802	0.3482
An01g10160	Product: hypothetical protein				0.147048	0.202389	0.346877
An15g01520	Title: strong similarity to multidomain vesicle coat protein Sec16 - Saccharomyces cerevisiae; Remark: Sec16p S. cerevisiae engages in multiple protein-protein interactions both on the ER membrane and as part of the coat of a completed vesicle. Some Sec16p is localized to the ER by immunofluorescence microscopy. Membrane-associated Sec16p is incorporated into transport vesicles derived from the E…				0.525349	0.36891	0.346488
An17g00020	Product: hypothetical protein				0.258087	0.537304	0.345333
An16g07550	Title: questionable ORF; Remark: ORF classified questionable due to lenght below 100 aa and no significant blastp similarity.				0.0816184	0.240719	0.343808
An01g04960	Product: hypothetical protein				0.185342	0.51019	0.343521
An01g05490	Product: hypothetical protein				0.0581465	0	0.342909
An16g05030	Product: hypothetical protein				0	0.397551	0.340682
An18g03750	Title: similarity to hypothetical protein 15E6.130 -Neurospora crassa [truncated ORF]; Remark: truncated ORF due to contig border.				0.336136	0.484671	0.339824
An16g02030	Product: hypothetical protein				0.348353	0.21075	0.33863
An16g03610	Title: similarity to hypothetical protein SPAC1296.04 - Schizosaccharomyces pombe;				0.527364	0.7326	0.338048
An01g06320	Title: weak similarity to hypothetical protein SCP1.259 - Streptomyces coelicolor;				0.482751	0.0813592	0.336985
An08g06860	Product: hypothetical protein				0.0666398	0.196542	0.336854
An01g03220	Title: similarity to hypothetical RNA polymerase II transcription factor Upc2 - Saccharomyces cerevisiae; Remark: the systematic name of Upc2 from S. cerevisiae is YDR213w.				0.421469	0.257568	0.335884
An14g06390	Title: weak similarity to integrin alpha 6 subchain inta6 - Rattus norvegicus; Function: protein inta6 described in Herlevsen M. C. Thesis (2001).; Similarity: shows only partial similarity to integrin alpha 6 subchain inta6 of R. norvegicus.				0.0442607	0.391617	0.335598
An01g12670	Product: hypothetical protein				0.447305	0.439749	0.334973
An12g08340	Title: strong similarity to hypothetical protein B2J23.50 - Neurospora crassa;				0.184308	0.348451	0.334439
An18g06030	Product: hypothetical protein				0.264577	0.0975403	0.33435
An04g01640	Title: strong similarity to hypothetical protein B23I11.240 - Neurospora crassa;				0.147804	0.186824	0.332057
An04g09710	Title: similarity to acetylcholinesterase AChE -Rattus norvegicus; Catalytic activity: Acetylcholinesterases convert an acetic ester + H(2)O to ester + acetate.; Function: R. norvegicus AChE deacetylates a variety of acetic esters.; Similarity: the predicted A. niger protein shows similarity to several carboxylesterases and lipases.; (3.1.1.7)				0.293826	0.497486	0.330056
An07g06860	Title: questionable ORF;				0.447618	0.495063	0.329969
An01g04110	Title: strong similarity to sulfate permease SutB -Penicillium chrysogenum [truncated ORF]; Function: SutB of P. chrysogenum is the major sulfate permease involved in sulfate uptake by P. chrysogenum.; Function: in industrial fermentations, P. chrysogenum uses sulfate as the source of sulfur for the biosynthesis of penicillin.; Phenotype: disruption of P. chrysogenum sutB resulted in a loss of su…				0.221134	0.133784	0.329609
An04g00240	Title: weak similarity to basic fibroblast growth factor precursor bFGF - Homo sapiens;				0.210033	0.796442	0.328618
An09g02380	Title: similarity to hypothetical protein CG17807 -Drosophila melanogaster;				0.363119	0.45898	0.32777
An17g01190	Title: questionable ORF [truncated ORF]; Remark: C-terminally truncated ORF due to contig border.				0.0431864	0.0849138	0.327452
An07g09310	Product: hypothetical protein; Remark: the ORF is short in length.				0	0.916624	0.327293
An08g01080	Title: similarity to hypothetical protein F28J15.5 -Arabidopsis thaliana;				0.354506	0.780014	0.327107
An18g04900	Product: hypothetical protein				0.720581	0.817394	0.326885
An08g03330	Product: hypothetical protein				0.515734	0.0422518	0.32587
An15g00330	Title: strong similarity to glycoprotein-associated amino acid transporter b0,+AT1 - Mus musculus; plasma membrane				0.260928	0.757345	0.324505
An14g02720	Title: strong similarity to neutral amino acid permease mtr - Neurospora crassa; Function: mtr of N. crassa is required for the transport of neutral aliphatic and aromatic amino acids.; Similarity: mtr of N. crassa belongs to the Amino Acid/Auxin Permease (AAAP) family.; plasma membrane				0.0127914	0.515587	0.323293
An12g06120	Title: weak similarity to hypothetical protein AAB98428.1 - Methanococcus jannaschii; Similarity: AAB98428. 1 of M. jannaschii is a homolog of the conserved hypothetical protein HI0902 from Haemophilus influenzae.				0.807846	0	0.323281
An07g01190	Title: weak similarity to hypothetical protein encoded by An07g03100 - Aspergillus niger;				0.796236	0.526875	0.322505
An11g01590	Product: hypothetical protein				0.191321	0.282133	0.322366
An18g03400	Title: weak similarity to hypothetical fatty acid alpha-oxidase PIOX - Oryza sativa;				0.254911	0.801936	0.322135
An16g07270	Product: hypothetical protein				0.0346839	0.340979	0.321423
An03g04440	Product: hypothetical protein [truncated ORF]; Remark: truncated ORF due to end of contig.				0.0508366	0.124945	0.321215
An15g01100	Product: hypothetical protein				0.0474475	0.0932919	0.319787
An02g03660	Product: hypothetical protein				0.172244	0.457203	0.319245
An11g05150	Product: hypothetical protein				0.0419642	0.288787	0.318184
An16g00080	Product: hypothetical protein				0.116198	0.128514	0.318156
An01g04860	Title: questionable ORF; Remark: ORF classified questionable due to implausible gene structure with short, multiple Exons and no significant blastp similarity.				0.0314361	0.278145	0.31781
An01g09340	Product: hypothetical protein				0.125596	0.658531	0.317436
An11g02290	Product: hypothetical protein				0.798095	0.738458	0.316412
An11g01680	Product: hypothetical protein				0.412913	0.0738069	0.316245
An12g04810	Title: strong similarity to protein involved in translation initiation Sua5 - Saccharomyces cerevisiae; Function: SUA5 is a gene required for normal growth in S. cerevisiae.; Function: SUA5 is annotatied at the yeast databases SGD, YPD, and MIPS as being involved in translation initation.				0.23883	0.293494	0.314388
An18g06560	Title: strong similarity to putative signalling cascade component protein pro40 - Sordaria macrospora [truncated ORF]; Remark: C-terminal truncated ORF due to end of contig.				0.228847	0.407777	0.313296
An03g02200	Title: weak similarity to hypothetical protein encoded by ORF of clone HEMBA1003229 - Homo sapiens;				0.46416	0.395477	0.312835
An08g01820	Title: similarity to hypothetical potassium channel beta subunit - Rattus norvegicus [truncated ORF]; Remark: due to contig end.				0.136618	0.236641	0.312406
An14g04760	Title: similarity to acyl CoA reductase FAR -Simmondsia chinensis; Function: S. chinensis FAR is an alcohol-forming fatty acyl-coenzyme A reductase required for the production of esters of long-chain alcohols and fatty acids (waxes).				0.025546	0.828778	0.312068
An08g10730	Title: similarity to hypothetical protein SPAC19B12.06c - Schizosaccharomyces pombe;				0.348452	0.66372	0.31191
An18g06530	Title: weak similarity to beta V spectrin BSPECV -Homo sapiens;				0.328736	0.323182	0.311571
An04g06410	Title: weak similarity to protein fragment SEQ ID NO:30180 from patent EP1033405-A2 - Zea mays; Remark: the patent database entry is an amino acid sequence derived by conceptual translation from RT-PCR DNA.				0.0738291	0.362909	0.310996
An07g02940	Title: questionable ORF; Remark: the ORF has an unusual exon/intron structure for A. niger and short length (80 amino acids).				0	0	0.310996
An19g00220	Product: hypothetical protein; Remark: the predicted ORF contains relatively long introns.				0.409973	0.161219	0.310853
An13g01100	Product: hypothetical protein				0.0666398	0.163785	0.308783
An04g01770	Title: strong similarity to DNMT1 associated protein-1 DMAP1 - Homo sapiens [putative sequencing error]; Function: DMAP1 has intrinsic transcription repressive activity, and binds to the transcriptional co-repressor TSG101 in human.; Remark: DMAP1 is targeted to replication foci through interaction with the far N terminus of DNMT1 throughout S phase in human.; Remark: gaps cannot be closed and ma…				0.405957	0.622984	0.308643
An02g07200	Product: hypothetical protein				0.292886	0.431907	0.308437
An16g02530	Product: hypothetical protein [truncated ORF]; Remark: N-terminal truncated ORF due to end of contig.; Similarity: similarity of the predicted A. niger protein to various protein sequences is due to low complexity sequences.				0	0.359737	0.308278
An18g00720	Title: questionable ORF;				0.562227	0.195081	0.306487
An04g09800	Product: hypothetical protein				0.080693	0.118995	0.305919
An16g05980	Product: hypothetical protein				0.414993	0.101996	0.305919
An08g10620	Product: hypothetical protein				0	0.101996	0.305919
An18g03120	Title: strong similarity to ATP dependent RNA helicase and pre-mRNA splicing factor Prp43 - Saccharomyces cerevisiae; Function: the S. cerevisiae pre-mRNA processing factor Prp43 is involved in disassembly of spliceosomes after the release of mature mRNA.; Remark: alternate name for S. cerevisiae Prp43: YGL120c.; Similarity: the ORF encoded protein and the S. cervisiae Prp43 protein belong to the…				0.131284	0.25054	0.305786
An04g05610	Product: hypothetical protein				0.38465	0.486196	0.305541
An05g00450	Title: weak similarity to translesion repair protein Rev1 - Homo sapiens; Function: Rev1 of H. sapiens is involved in translesion repair together with the DNA polymerase zeta.; Remark: normally, the replication fork stops at (e. g. UV-induced) DNA mismatches. Translesion repair, however,is a mechanism to overcome this replication blockage.; Remark: the ORF is much shorter than Rev1 of H. sapiens …				0.235546	0.534386	0.305296
An01g07445	Title: similarity to transcriptional regulator Cat8 - Saccharomyces cerevisiae; Remark: the encoded protein contains a Zn(2)-Cys(6) binuclear cluster.; nucleus				0.568956	0.152549	0.30503
An18g01250	Title: similarity to hypothetical protein encoded by An16g00840 - Aspergillus niger;				0.180944	0.474366	0.304882
An02g06930	Product: hypothetical protein				0.144657	0.85328	0.304675
An01g04340	Product: hypothetical protein				0	0.354915	0.304145
An04g05020	Title: questionable ORF;				0.359855	0.23585	0.303169
An07g10440	Product: hypothetical protein				0.251616	0.565406	0.302829
An02g12490	Title: similarity to protein fragment SEQ ID NO:24712 from patent EP1033405-A2 - Arabidopsis thaliana; Remark: the function of the protein from EP1033405-A2 has not been described.				0.513791	0.296479	0.301118
An07g04770	Title: similarity to neurofilament subunit NF-180 -Petromyzon marinus; Remark: the highly acidic nature of the NF-180 sidearm, makes it unlikely that phosphorylation of sidearm residues regulates interfilament spacing and axon diameter through global electrostatic repulsion of the carboxy-terminus away from the filament backbone.				0.310792	0.493958	0.30111
An02g12380	Title: questionable ORF; Remark: the ORF is questionable due to its suboptimal intron-exon structure and short lenght				0.0595077	0.0585025	0.300803
An19g00140	Title: strong similarity to carnitine dehydrogenase from patent JP05161492-A - Alcaligenes sp.; Catalytic activity: Carnitine + NAD(+) <=> 3-dehydrocarnitine + NADH.; (1.1.1.108)				0.694445	0.313679	0.300433
An02g05000	Title: strong similarity to acyltransferase yscat1 from patent WO200018889-A2 - Saccharomyces sp.; Function: acyltransferases catalyse the transfer of acyl groups from a donor to a variety of substrates such as glycerides, sterols, stanols and phosphatides and play a key role in lipid synthesis.; Remark: the patent WO200018889-A2 is corresponding to AAY9948 of the PATENTPROT database; the DNA is …				0.231276	0.409264	0.298761
An02g09570	Product: hypothetical protein				0.0353734	0.0347758	0.298012
An18g05410	Title: questionable ORF; Remark: blastp hits are random				0.16073	0.300228	0.297905
An04g00380	Product: hypothetical protein; Remark: only partial weak similaritiy to some metallopeptidases (proteinases) of H. influenca.				0.896432	0.0801171	0.297512
An05g01920	Product: hypothetical protein				0.153575	0.237256	0.295734
An04g05240	Product: hypothetical protein				0.647993	0.557416	0.295706
An02g01780	Product: hypothetical protein				0.0871587	0.122409	0.293716
An11g06190	Title: similarity to nucleolin protein C23 - Homo sapiens; Remark: Nucleolin induces chromatin decondensation by binding to histone h1 and is thought to play a role in pre-rrna transcription and ribosome assembly.; Remark: Nucleolin is the major nucleolar protein of growing eukaryotic cells and is found associated with intranucleolar chromatin and preribosomal particles.; nucleus				0.103296	0.342736	0.293709
An01g10850	Title: similarity to membrane-spanning ATPase Msp1 -Saccharomyces cerevisiae; Function: S. cerevisiae Msp1 is involved in intramitochondrial sorting of proteins.; Localization: S. cerevisiae Msp1 is an integral membrane protein in the mitochondrial outer membrane.; Remark: alternate names for S. cerevisiae Msp1: Yta4 or YGR028W.; Similarity: S. cerevisiae Msp1 belongs to the AAA family of ATPases…				0.146984	0.205344	0.293283
An12g03480	Title: weak similarity to hypothetical protein encoded by An12g03490 - Aspergillus niger;				0.0435032	0.427683	0.293203
An09g05680	Title: strong similarity to hypothetical protein of gene 93G11.180 - Neurospora crassa; Similarity: the ORF is aspartic and glutamic acid-rich and thus shows also unspecic similarity to other proteins.; Similarity: the ORF shows strong and specific N-terminal similarity to the N. crassa protein.				0.368043	0.639224	0.292841
An02g06110	Title: questionable ORF; Remark: the ORF is questionable due to its suboptimal intron-exon structure.				0.346409	0.866872	0.291841
An05g00470	Product: hypothetical protein; Remark: the ORF has an unusual exon/intron structure.				0.230328	0.67931	0.291068
An14g06400	Product: hypothetical protein				0.312155	0.552386	0.289281
An05g00520	Title: strong similarity to RNA helicase A DDX9 -Homo sapiens; Function: RNA helicase A is an abundant nuclear enzyme of human cells that unwinds double-stranded RNA in a 3' to 5' direction.; Function: the function of the RNA helicase A gene has been categorized as chromatin binding/helicase/double-stranded RNA binding.; Remark: DDX9 of H. sapiens is also called NDH2 or DEAD-box protein 9.; Remar…				0.471455	0.337084	0.288865
An02g01470	Title: weak similarity to C2H2 zinc finger transcription factor D-Sp1 - Drosophila melanogaster; Similarity: shows weak similarity to several DNA-binding zinc-finger proteins due to serine and glutamic acid repeats.				0.281648	0.337084	0.288865
An02g08445	Title: weak similarity to essential protein #664 from patent WO200286090-A2 - Aspergillus fumigatus; Remark: the similarity is restricted to the very N-terminus of the matching protein.				0.598797	0	0.28827
An10g00330	Title: strong similarity to dihydrodipicolinate synthase dapA - Corynebacterium glutamicum; Catalytic activity: dihydrodipicolinate synthases convert L-aspartate 4-semialdehyde + pyruvate to dihydrodipicolinate + 2 H(2)O.; Function: C. glutamicum dapA is involved in lysine biosynthesis.; (4.2.1.52)				0.935517	0.54829	0.287978
An16g06900	Product: hypothetical protein				0.529999	0.669915	0.287043
An07g09100	Product: hypothetical protein				0.0851331	0.0836949	0.28689
An16g04360	Title: questionable ORF;				0.33999	0.389954	0.286434
An07g03240	Product: hypothetical protein				0.239634	0.373011	0.286005
An04g00260	Product: hypothetical protein				0.184701	0.393424	0.285277
An02g02090	Product: hypothetical protein				0.0752339	0.332833	0.285222
An11g10810	Title: similarity to hypothetical protein B13D24.020 - Neurospora crassa;				0.243182	0.146101	0.284549
An08g04560	Title: strong similarity to hypothetical protein CAD70872.1 - Neurospora crassa;				0.146684	0.418199	0.28423
An09g06190	Title: questionable ORF; Remark: ORF classified questionable due to implausible gene structure with short, multiple Exons and no significant blastp similarity.				0.219845	0.057635	0.283995
An04g08170	Product: hypothetical protein				0.144266	0	0.283595
An04g05770	Title: weak similarity to transcription activator VP1 - Triticum aestivum;				0.376789	0.699689	0.282165
An14g03410	Title: similarity to sucrose cleavage protein -Solanum tuberosum; Remark: also strong similarity with EST an_3520 Aspergillus niger.; Remark: strong similarity to the 3'-untranslated region of the A. niger argB gene encoding ornithine carbamoyl transferase.; Remark: the corresponding gene in potato is of low copy number, is expressed in a variety of tissues, and encodes a protein which includes s…				0.0832218	0.0654527	0.280449
An04g02180	Product: hypothetical protein				0.266227	0.0436215	0.280362
An04g02440	Product: hypothetical protein				0.231505	0.130054	0.278625
An05g00830	Title: similarity to hypothetical protein T12G13.60 - Arabidopsis thaliana;				0.443116	0.49148	0.277593
An11g01820	Product: hypothetical protein				0.141213	0.231379	0.277593
An04g05090	Title: weak similarity to hypothetical secreted protein encoded by SCE41.06c - Streptomyces coelicolor;				0.329497	0.0809826	0.277593
An07g07230	Title: weak similarity to sulfohydrolase II from patent WO200068395-A2 - Chondrus crispus;				0.219394	0.517649	0.277251
An07g06680	Product: hypothetical protein				0.146142	0.251428	0.277023
An04g09140	Title: similarity to hypothetical protein AAM08684.1 - Aspergillus fumigatus; Function: the ORF sequence shows weak similarity to human dynactin-1 (DCTN1), which is involved in retrograde movement of vesicles and organelles along microtubules.; Remark: no tRNA ligase was found in the BLASTp output, although a Prosite tRNA ligase pattern was predicted.				0.437528	0.743778	0.276455
An09g00940	Product: hypothetical protein				0.218764	0.286758	0.276455
An08g08650	Product: hypothetical protein				0.187293	0.552386	0.276132
An04g08910	Product: hypothetical protein				0.245606	0.321943	0.27589
An16g01960	Product: hypothetical protein [truncated ORF]				0.370684	0.0857462	0.275552
An15g04010	Title: strong similarity to hypothetical protein encoded by An14g06160 - Aspergillus niger;				0.858727	0.15196	0.274914
An15g03520	Product: hypothetical protein				0.782102	0.192222	0.274543
An12g08450	Product: hypothetical protein				0.097584	0.287806	0.274041
An07g06180	Title: questionable ORF; Remark: the ORF is questionable due to its suboptimal intron-exon structure.				0.147048	0.260215	0.272546
An02g05960	Product: hypothetical protein				0.107835	0.106014	0.272546
An07g04750	Title: questionable ORF;				0.462151	0.0908688	0.272546
An01g09870	Title: weak similarity to Ca2+/calmodulin-dependent protein kinase II delta chain - Rattus norvegicus; Remark: Similarity to CaM II kinase of R. norvegicus is restricted to a single domain.; Similarity: the ORF is shorter than CaM II kinase of R. norvegicus (294 compared to 533 amino acids). Only 37 amino acids are included in the alignment between the two proteins.; (2.7.1.-)				0.0403923	0.15884	0.272237
An02g11460	Title: strong similarity to hypothetical protein met-10+ - Neurospora crassa; Pathway: N. crassa homolog met-10+ is putatively involved in methionine pathway.				0.0496659	0.146481	0.271975
An15g04450	Product: hypothetical protein				0.0537547	0.31708	0.271722
An07g07600	Title: similarity to protein SEQ ID NO:7729 from patent WO200253728-A2 - Candida albicans [putative sequencing error]; Function: proteins that bind cyclic nucleotides (cAMP or cGMP) share a structural domain of about 120 residues; such a domain is known to exist in the following proteins: prokaryotic catabolite gene activator protein (CAP), cAMP- and cGMP-dependent protein kinases (cAPK and cGPK)…				0.614555	0.330856	0.271201
An12g08480	Product: hypothetical protein				0.0247122	0.194358	0.270653
An16g09120	Product: hypothetical protein				0.513872	0.315744	0.270578
An04g01680	Title: similarity to hypothetical protein B23I11.190 - Neurospora crassa;				0.183431	0.315582	0.270439
An04g09320	Product: hypothetical protein				0.510188	0.626962	0.268638
An13g01850	Product: hypothetical protein				0.0956603	0.0313481	0.268638
An15g06030	Title: strong similarity to hypothetical protein Ecm4 - Saccharomyces cerevisiae; Function: ECM4 of S. cerevisiae is involved in cell wall biogenesis and architecture.; Remark: ECM4 of S. cerevisiae is also called YKR076w.				0.318361	0.712904	0.268211
An01g03620	Product: hypothetical protein				0.181559	0.0892461	0.267679
An04g00770	Title: weak similarity to hypothetical protein WimA - Dictyostelium discoideum;				0.188336	0.945263	0.267232
An04g09340	Product: hypothetical protein				0.563733	0.7274	0.267149
An01g03840	Product: hypothetical protein				0.246146	0.345696	0.266621
An08g05660	Product: hypothetical protein				0.474475	0	0.266489
An04g04010	Product: hypothetical protein				0.0841268	0.103382	0.265781
An15g05950	Title: questionable ORF;				0.327556	0.283379	0.264919
An03g04160	Product: hypothetical protein				0.188616	0.6181	0.264841
An07g01460	Product: hypothetical protein				0.335318	0.288447	0.264841
An02g05310	Product: hypothetical protein				0.11424	0.280774	0.264671
An02g05710	Product: hypothetical protein				0.188284	0.339356	0.264374
An18g05460	Product: hypothetical protein				0.613076	0.348237	0.26399
An04g04560	Product: hypothetical protein				0.294705	0.199187	0.2638
An01g04210	Title: strong similarity to sulfate permease SutB -Penicillium chrysogenum [truncated ORF]; Function: SutB of P. chrysogenum is the major sulfate permease involved in sulfate uptake by P. chrysogenum.; Function: in industrial fermentations, P. chrysogenum uses sulfate as the source of sulfur for the biosynthesis of penicillin.; Phenotype: disruption of P. chrysogenum sutB resulted in a loss of su…				0.137445	0.184258	0.263168
An12g10260	Product: hypothetical protein				0.374586	0.184129	0.262983
An02g12520	Product: hypothetical protein				0.19467	0.153105	0.262407
An15g04080	Product: hypothetical protein				0.59102	0.0611617	0.262063
An02g09660	Product: hypothetical protein				0.0886317	0.0653508	0.261345
An02g09795	Product: hypothetical protein				0.495967	0.548537	0.26115
An01g07020	Title: similarity to hypothetical zinc-finger protein - Schizosaccharomyces pombe; Similarity: similarities to other are mainly based on repetetive structures.; nucleus				0.215608	0.232153	0.259493
An16g03160	Title: questionable ORF;				0.229092	0.150148	0.257339
An01g14500	Title: strong similarity to isobutene-forming enzyme and benzoate 4-hydroxylase P450rm - Rhodotorula minuta; Catalytic activity: Benzoate + NADPH + O(2) <=> 4-hydroxybenzoate + NADP(+) + H(2)O.; Function: the P450rm-monooxygenase system in microsomes of R. minuta might function in the degradation of L-phenylalanine on the pathway to beta-ketoadipate.; Remark: the P450rm gene product from Rhodotor…				0.175934	0.726441	0.256915
An14g04470	Product: hypothetical protein				0.548409	0.389382	0.256678
An02g03030	Product: hypothetical protein				0.0609343	0	0.256678
An15g07280	Product: hypothetical protein				0.0609343	0	0.256678
An08g06470	Product: hypothetical protein				0	0.469304	0.255927
An01g10220	Product: hypothetical protein				0.247122	0.188959	0.25446
An07g03060	Product: hypothetical protein				0.650652	0.467444	0.252996
An07g01880	Product: hypothetical protein				0	0.786168	0.252641
An10g00110	Title: strong similarity to O-methylsterigmatocystin oxidoreductase ordA - Aspergillus parasiticus; Catalytic activity: ordA of A. parasiticus converts O-methylsterigmatocystin and dihydro-O-methylsterigmatocystin to aflatoxins B1 or G1 and B2 or G2, respectively.; Pathway: ordA of A. parasiticus is required for the biosynthesis of aflatoxins B1, G1, B2, and G2.; Remark: aflatoxins comprise a gro…				0.0441783	0.70577	0.251229
An18g06085	Product: hypothetical protein				0	0	0.251029
An15g05800	Title: questionable ORF; Remark: the ORF is classified as questionable because it has no similarity and is located, on the opposite strand, in region corresponding to the 5'-UTR of the following A. niger xylR transcript.				0.0330108	0	0.250297
An07g03910	Title: questionable ORF; Remark: the ORF has a suboptimal intron-exon structure.				0.098849	0.550681	0.249834
An10g01060	Product: hypothetical protein				0.098849	0.0971791	0.249834
An03g06030	Title: weak similarity to flt-3 receptor agonist pMON32323.pep from patent WO9818923-A1 - Homo sapiens;				0	0	0.249834
An04g10010	Title: similarity to integral membrane protein PTH11 - Magnaporthe grisea; Function: M. grisea Pth11 is a pathogenicity gene.; Function: M. grisea Pth11p likely is involved in host surface recognition.; Function: M. grisea pth11 mutants of strain 4091-5-8 are nonpathogenic due to a defect in appressorium differentiation.; Localization: in M. grisea, a Pth11-green fluorescent protein fusion locali…				0.0697074	0.205589	0.249589
An01g09470	Product: hypothetical protein				0.156077	0.392126	0.248373
An12g08990	Product: hypothetical protein				0.359781	0.0643097	0.247997
An05g00580	Title: questionable ORF; Remark: ORF classified questionable due to implausible gene structure with short, multiple Exons and no significant blastp similarity.				0.391768	0.545629	0.247542
An14g06410	Product: hypothetical protein				0.127456	0.350847	0.24697
An02g12570	Product: hypothetical protein				0.429213	0.594583	0.246546
An11g05570	Title: strong similarity to polyketide synthase FUM5 - Gibberella moniliformis; Function: the Gibberella polyketide synthase is required for fumonisin biosynthesis.; Similarity: shows similarity to several polyketide synthases with different specificities.; (2.3.1.-)				0.248967	0.114222	0.243708
An08g02880	Product: hypothetical protein				0	0.170379	0.243345
An13g02560	Product: hypothetical protein				0.0411871	0.0809826	0.242894
An15g03690	Product: hypothetical protein				0.486241	0.194752	0.242753
An02g09840	Product: hypothetical protein				0.235147	0.0513722	0.24213
An04g00030	Product: hypothetical protein				0.0956603	0.752354	0.241775
An11g00140	Title: similarity to xylanolytic transcriptional activator xlnR - Aspergillus niger; Similarity: shows only similarity to carboxyterminal part of the xlnR product.				0.0159149	0.359858	0.241342
An12g08050	Title: strong similarity to EST an_2641 -Aspergillus niger;				0.190298	0.0935414	0.240482
An13g02890	Title: questionable ORF; Remark: the predicted ORF is questionable due to its intron-exon structure and proximity to the next N-terminally encoded ORF.				0.181032	0.0508495	0.239666
An07g10380	Title: questionable ORF;				0	0.837394	0.239202
An04g07770	Title: weak similarity to core protein - Hepatitis C virus;				0.539176	0.362678	0.239075
An07g02710	Title: questionable ORF; Remark: the ORF has an unusual exon/intron structure for A. niger.				0.722027	0.925314	0.238971
An05g00560	Product: hypothetical protein				0.346409	0.712073	0.238779
An07g06690	Product: hypothetical protein				0.080693	0.198325	0.237937
An08g00270	Title: questionable ORF; Remark: the ORF is questionable due to its suboptimal intron-exon structure and short lenght of only 84 amino acids.				0.0703273	0.207418	0.236996
An08g10980	Title: strong similarity to acetate regulatory DNA binding protein facB - Aspergillus nidulans; Function: the facB gene of Aspergillus nidulans encodes a DNA binding transcriptional activator required for growth on acetate as sole carbon source.; Phenotype: facB recessive loss of function mutants in A. nidulans are deficient in acetate induction of acetyl-CoA synthase, isocitrate lyase, malate sy…				0.718672	0.44623	0.235812
An04g08840	Title: similarity to hypothetical autoimmune regulator AIRE-2 - Homo sapiens; Phenotype: mutations in the APECED apeced gene are thought to be involved in the autosomal rezessive autoimmune polyglandular syndrome type I.; Remark: the H. sapiens AIRE (autoimmune regulator) is thought to be a transcription factor.; Similarity: the predicted A. niger protein encodes two zinc-finger-like motifs (aa 4…				0.209821	0.481311	0.235692
An18g03690	Title: weak similarity to integral membrane protein PTH11 - Magnaporthe grisea; Similarity: shows only similarity at the aminoterminus.; Similarity: shows weak similarity to a keratin domain that is common in avian keratin proteins, found in feathers, scale and claw.				0.0199695	0.176689	0.235533
An01g05010	Title: questionable ORF; Remark: ORF classified questionable due to implausible gene structure with short, multiple Exons and no significant blastp similarity.				0.139552	0.411582	0.235138
An18g02070	Product: hypothetical protein				0.185923	0.20106	0.234953
An15g00300	Title: similarity to transcription regulator of maltose utilization amyR - Aspergillus oryzae; Function: the Aspergillus oryzae amyR protein binds to DNA as a homodimer, which is responsible for starch/maltose induction of amylolytic genes.; Remark: similarity corresponds only to central region of homologous protein.				0.329184	0.257239	0.234664
An16g04480	Product: hypothetical protein; Remark: the predicted ORF is only 85 amino acids long and contains a relatively long intron.				0	0.409974	0.234219
An11g08040	Title: questionable ORF; Remark: ORF classified questionable due to implausible gene structure with short, multiple Exons and no significant blastp similarity.				0.0926709	0.0455527	0.234219
An07g07120	Title: questionable ORF; Remark: the ORF is questionable due to its suboptimal intron-exon structure.				0.359451	0.337316	0.234004
An15g02940	Product: hypothetical protein				0.435904	0.311666	0.233697
An12g07970	Product: hypothetical protein				0.0460954	0.181267	0.233006
An07g08440	Product: hypothetical protein				0.157459	0.154799	0.232146
An14g05180	Title: weak similarity to hypothetical As-rel1 -Halocynthia roretzi;				0.110172	0.216622	0.232044
An02g11670	Product: hypothetical protein				0.465448	0.561582	0.231713
An01g03940	Title: strong similarity to hypothetical protein EAA64320.1 - Aspergillus nidulans;				0.146443	0.125973	0.231328
An02g14140	Title: questionable ORF; Remark: ORF classified questionable due to implausible gene structure with short, multiple Exons and no significant blastp similarity.				0.548879	0.359737	0.231209
An16g00570	Title: questionable ORF;				0	0.0897038	0.230616
An10g00425	Product: hypothetical protein				0.136868	0.0672778	0.230616
An18g01110	Product: hypothetical protein				0.136868	0	0.230616
An08g07170	Product: hypothetical protein				0.327978	0.214958	0.230261
An08g11000	Product: hypothetical protein; Similarity: the predicted ORF shows similarity to the A. niger xlnR gene (T50875), which encodes the regulator of the xylanolytic pathway (PATENTPROT:W08586).; Similarity: the predicted ORF shows similarity to the DNA binding domain of several GAL4-type zinc cluster proteins.				0.312155	0.268521	0.23011
An02g03820	Product: hypothetical protein				0.213088	0.395699	0.229388
An08g10840	Product: hypothetical protein				0.0543569	0.0890643	0.228972
An18g02270	Title: similarity to increased rDNA silencing protein Irs4 - Saccharomyces cerevisiae; Remark: alternative name is YKR019c.; Remark: transcriptional silencing in S. cerevisiae occurs at several genetic loci, including the ribosomal DNA (rDNA). IRS4 is a protein with increased rDNA silencing (irs) phenotype.				0.423079	0.554575	0.227722
An04g07830	Product: hypothetical protein				0	0.0293494	0.226359
An02g04380	Title: similarity to hypothetical protein EAA68518.1 - Gibberella zeae;				0.285992	0.622571	0.223732
An18g00620	Title: similarity to tonoplast intrinsic protein TIP-gamma - Arabidopsis thaliana; Function: gamma-TIP of A. thaliana is a water-specific channel of the vacuolar membrane; it may play a role in the control of cell turgor and cell expansion.; Induction: gamma-TIP of A. thaliana is induced by gibberellins.; Similarity: gamma-TIP of A. thaliana belongs to the transmembrane channel major intrinsic pr…				0.478016	0.391617	0.223732
An08g06840	Product: hypothetical protein				0.132782	0.0652695	0.223732
An02g04240	Title: weak similarity to acinusS mRNA - Homo sapiens; Remark: Acinus is a caspase-3-activated protein required for apoptotic chromatin condensation.; Remark: most blastp hits are due to repetetive sequence motives.				0.300674	0.295594	0.223509
An11g01730	Product: hypothetical protein				0.0529548	0.10412	0.223066
An08g11130	Product: hypothetical protein				0.616583	0.432976	0.222624
An15g06070	Title: questionable ORF;				0.26425	0.0865952	0.222624
An09g04150	Title: strong similarity to hypothetical transcriptional activator ptaA - Aspergillus nidulans;				0.330195	0.343167	0.222545
An08g06950	Product: hypothetical protein				0	0	0.222404
An12g09250	Product: hypothetical protein				0.0656562	0.322735	0.221255
An17g00980	Product: hypothetical protein				0.0656562	0.193641	0.221255
An05g00840	Title: questionable ORF; Remark: the ORF is questionable due to its suboptimal intron-exon structure and short lenght				0.568321	0.300849	0.220983
An08g07560	Title: similarity to hypothetical protein CAD37151.1 - Aspergillus fumigatus; Remark: the ORF coded protein also shows weak similarities to some zinc finger proteins, so it could probably be a transcription factor.				0.209533	0.188827	0.220658
An01g02270	Title: similarity to ribonuclease H1 RNH1 -Trypanosoma brucei; Catalytic activity: rinonuclease H catalyzes the endonucleolytic cleavage to 5'-phospho- monoester.; Function: ribonuclease H is an endonuclease that degrades the RNA of RNA-DNA hybrids specifically.; (3.1.26.4)				0.355856	0.139938	0.219854
An11g07870	Product: hypothetical protein				0.160296	0.0393969	0.219449
An02g05950	Product: hypothetical protein				0.185729	0.401701	0.219061
An01g09280	Product: hypothetical protein				0	0.636081	0.218037
An02g14060	Title: questionable ORF;				0	0.0781776	0.217732
An12g00200	Title: questionable ORF; Remark: questionable ORF due to the presence of an unusal exon-intro structure.				0.239151	0.310346	0.217597
An09g06350	Title: strong similarity to protein snaD -Aspergillus nidulans; Function: the snaD gene of Aspergillus nidulans suppresses mutations in the cytoplasmatic dynein heavy chain gene nudA1, which inhibit nuclear migration, colony growth and asexual sporulation (conidiation).				0.366347	0.442012	0.21745
An07g03580	Title: questionable ORF; Remark: the ORF is questionable due to its suboptimal intron-exon structure.				0.257867	0.325942	0.217247
An02g04770	Product: hypothetical protein				0	0	0.217247
An01g08180	Title: strong similarity to DNA-repair ATPase Rad50 - Saccharomyces cerevisiae; Complex: RINT-1 specifically binds to Rad50 only during late S and G(2)/M phases.; Complex: S. cerevisiae RAD50 forms different complexes to act specifically in DNA double-strand break repair, cell cycle checkpoint activation, telomere maintenance, and meiosis.; Complex: the Mre11-Rad50 complex possesses single-strand…				0.238399	0.428179	0.216295
An05g00660	Product: hypothetical protein				0.102552	0.15123	0.215995
An07g09040	Title: weak similarity to INSP010 from patent WO2003051919-A1 - Homo sapiens; Similarity: shows deliberate matches to a variety of hihgly repetitive proteins.				0.133241	0.161219	0.21587
An07g07490	Title: similarity to EST an_3112 - Aspergillus niger;				0.128006	0.37753	0.215684
An02g10510	Product: hypothetical protein				0.128006	0.125843	0.215684
An08g07650	Product: hypothetical protein [truncated ORF]; Remark: truncated ORF due to end of contig.				0	0.0626962	0.214911
An05g01300	Title: weak similarity to site specific integrase from patent WO9419460-A - bacteriophage phi LC3;				0.215789	0.23143	0.214851
An16g04490	Title: questionable ORF; Remark: ORF classified questionable due to lenght below 100 aa and no significant blastp similarity.				0.127092	0.312361	0.214143
An14g03880	Product: hypothetical protein				0.0280644	0.0827708	0.212792
An14g05200	Title: questionable ORF;				0	0.0930438	0.212624
An04g04090	Product: hypothetical protein				0.0279322	0.0549207	0.21179
An08g06125	Product: hypothetical protein				0.0418655	0.164633	0.211624
An18g06090	Title: similarity to EST an_3223 - Aspergillus niger;				0.250603	0	0.211127
An08g02550	Product: hypothetical protein				0.594136	0.276679	0.210756
An07g01610	Product: hypothetical protein				0.196113	0.262909	0.210281
An01g10040	Product: hypothetical protein				0	0	0.210141
An16g02410	Product: hypothetical protein				0.0622126	0	0.209651
An05g01670	Product: hypothetical protein				0.172189	0.206897	0.209538
An02g06190	Product: hypothetical protein				0.217364	0.183165	0.209285
An01g08270	Product: hypothetical protein				0.123992	0.0914228	0.20892
An05g00650	Product: hypothetical protein				0.098849	0.291537	0.208195
An15g01820	Title: weak similarity to lung Kruppel-like factor LKLF - Mus musculus;				0.0274581	0.188959	0.208195
An08g05750	Product: hypothetical protein				0.0926709	0.182211	0.208195
An02g01460	Title: questionable ORF;				0	0.121474	0.208195
An17g01080	Title: weak similarity to member of the trichothecene gene cluster TRI7 - Fusarium sporotrichioides; Function: F. sporotrichioides TRI7 is required for acetylation of the oxygen on C-4 of the trichotecene T-2 toxin.				0.236843	0.523894	0.207848
An02g12130	Title: questionable ORF; Remark: the sequence overlaps with A. niger EST EMBL:ANNGSDA (A. niger gsdA gene).				0.280755	0.48302	0.206963
An14g04460	Title: questionable ORF;				0	0.361908	0.206759
An02g05970	Product: hypothetical protein				0.73524	0.0963759	0.206474
An08g10160	Product: hypothetical protein; Similarity: blastp matches are mainly based on repetetive structures.				0.489711	0.529581	0.206285
An04g08280	Product: hypothetical protein				0	0.0599049	0.205343
An09g01750	Title: strong similarity to fatty acid synthase beta subunit fasB - Aspergillus nidulans [truncated ORF]; Catalytic activity: Acetyl-CoA+N malonyl-CoA+2N NADPH <=> a long-chain fatty acid+(N+1) CoA+N CO(2)+2N NADP(+).; Function: fatty-acid synthases function in the synthesis of long-chain fatty acids from acety-CoA,malonyl-CoA and NADPH.				0.0187293	0.0920644	0.205127
An16g08340	Product: hypothetical protein				0.0269997	0.0796308	0.20472
An02g01920	Product: hypothetical protein				0.35277	0.585242	0.204325
An14g02020	Product: hypothetical protein; Remark: the ORF has an unusual exon/intron structure for A. niger.				0.418395	0.779357	0.204072
An07g08560	Product: hypothetical protein				0	0.356984	0.203946
An07g06850	Product: hypothetical protein				0.12104	0	0.203946
An08g03770	Title: weak similarity to mucin MUC5AC - Homo sapiens; Function: MUC-type mucins comprise a family of structurally related molecules, which are expressed in epithelia of the body that are in close contact with the milieu.				0.612073	0.0839627	0.203864
An16g06000	Product: hypothetical protein				0.04835	0	0.203669
An07g03980	Title: strong similarity to osmotic sensitivity MAP Kinase OSM1 - Pyricularia grisea; Function: OSM1 of P. grisea is involved in controlling the response to hyperosmotic stress by regulating cellular turgor.; Induction: exposure of M. grisea appressoria to external hyperosmotic stress induced OSM1-dependent production of arabitol, which acts as the major compatible solute to accumulating glycerol…				0.301063	0.147988	0.202911
An07g09980	Product: hypothetical protein; Remark: the predicted exon-intron structure of the ORF is not typical for A. niger proteins.				0.0800277	0.0262252	0.202264
An12g10420	Title: similarity to developmentally regulated spherulin 4 - Physarum polycephalum; Remark: spherulin 4 from Physarum polycephalum accumulates during spherulation.				0.109025	0.493041	0.202071
An12g07270	Title: similarity to hypothetical protein encoded by An14g02930 - Aspergillus niger;				0.680414	0.183953	0.200631
An16g07840	Title: similarity to M protein emm55 - Streptococcus pyogenes; Remark: M protein of S. pyogenes binds also human serum albumin and fibrinogen.; Remark: M protein of S. pyogenes is a major antigenic determinant which binds human IgG1, IgG2, IgG3 and IgG4, as well as horse, rabbit and pig IgG in a non-immune fashion.				0.0839944	0.165151	0.200496
An02g04930	Product: hypothetical protein				0.168812	0.232345	0.199108
An11g05410	Title: weak similarity to hypothetical protein yddE - Bacillus subtilis;				0	0.638544	0.198983
An11g02280	Product: hypothetical protein				0.0783825	0.154117	0.198106
An02g00690	Product: hypothetical protein				0.233502	0.275468	0.196719
An18g01710	Product: hypothetical protein				0.13303	0.261566	0.196131
An01g04540	Product: hypothetical protein				0.27135	0.228657	0.195948
An01g09950	Title: strong similarity to hypothetical protein of the lovastatin biosynthesis gene cluster - Aspergillus terreus; Remark: The A. terreus cds is included in the lovastatin biosynthesis gene cluster.				0.0977627	0.612709	0.195612
An07g04680	Title: similarity to hypothetical histone H2A variant PFC0920w - Plasmodium falciparum; Remark: blastp shows significant similarity (57% positives) between the predicted A. niger protein and P. falciparum PFC0920w but due to shortness of both peptides the calculated probability is low (p=1,5).				0.463656	0.056978	0.19531
An07g03350	Product: hypothetical protein				0.0231076	0.0227172	0.194676
An14g03190	Title: weak similarity to hypothetical protein EG:56G7.1 - Drosophila melanogaster; Remark: only repetitive elements are matching.				0.303703	0.267686	0.194103
An02g06270	Product: hypothetical protein				0.293058	0.0823164	0.193989
An09g04560	Product: hypothetical protein				0.690239	0.50265	0.193837
An18g05310	Product: hypothetical protein				0	0	0.19342
An01g06270	Title: strong similarity to modulator of Notch activity notchless nle - Xenopus laevis; Complex: D. melanogaster Nle binds to the cytoplasmic domain of Notch.; Function: X. laevis nle is a modulator of Notch signaling, with mutatios in D. melanogaster nle but also overexpression of D. melanogaster or X. laevis Nle enhancing Notch activity.				0.137662	0.101502	0.193295
An09g03500	Product: benzoate 4-monooxygenase cytochrome P450 53 bphA-Aspergillus niger; Catalytic activity: Benzoate + NADPH + O(2) <=> 4-hydroxybenzoate + NADP(+) + H(2)O.; Cofactor: iron; tetrahydropteridine.; Function: oxidoreductase acting on paired donors with incorporation of molecular oxygen with NADH or NADPH as one donor, and incorporation of one atom of oxygen; Gene-ID: bphA; Induction: bphA of A.…				0.183431	0.326852	0.19317
An11g01010	Product: hypothetical protein				0.34327	0.0562451	0.192798
An16g05600	Product: hypothetical protein				0.228646	0.817394	0.192629
An04g04030	Product: hypothetical protein				0.228379	0.20411	0.192404
An12g07980	Product: hypothetical protein				0.140101	0.206601	0.191801
An04g04100	Title: strong similarity to Lsr1 - Saccharomyces cerevisiae; Function: GTS1 gene product of S. cerevisiae appears to modulate the timing of budding to obtain an appropriate cell size independent of the DNA replication cycle. a loss-of-function mutation results in a shortened unbudded period and smaller cell size, whereas overexpression of the GTS1 gene product extends the unbudded period and resu…				0.145693	0.125328	0.191786
An14g04900	Product: hypothetical protein				0.0568461	0.0558857	0.191566
An02g14005	Product: hypothetical protein				0.272339	0.490854	0.191199
An18g05360	Product: hypothetical protein; Remark: blastp hits are random.				0.0907797	0.223115	0.191199
An08g07680	Product: hypothetical protein				0.0905487	0.111274	0.190713
An03g06070	Product: hypothetical protein				0	0.0370598	0.190551
An18g06150	Product: hypothetical protein				0	0	0.190229
An01g05860	Title: weak similarity to hypothetical secreted antigen SagBb - Enterococcus hirae; Similarity: other BLASTP matches are mainly due to poly-Ser stretches.				0.122992	0.423199	0.189966
An04g05080	Product: hypothetical protein				0.337838	0.11071	0.189747
An18g04370	Title: questionable ORF;				0.450451	0	0.189747
An08g11660	Title: similarity to kinesin light chain KLC -Plectonema boryanum [putative sequencing error]; Remark: a putative sequencing error results in an frameshift.; putative sequencing error				0.149834	0.25778	0.189348
An02g14640	Title: strong similarity to transcriptional coactivator HFI1 related protein CAD71048.1 - Neurospora crassa; Similarity: the ORF shows strong similarity to expressed sequence tag seq id no:5842 of patent WO200056762-A2 from Aspergillus oryzae.				0.304038	0.402867	0.189324
An01g09710	Product: hypothetical protein				0.134794	0.176689	0.189268
An09g05570	Title: weak similarity to Recq helicase 5 RecQ5 -Drosophila melanogaster;				0.104752	0.176541	0.189109
An16g08750	Product: hypothetical protein				0	0.0548346	0.187963
An03g02510	Title: weak similarity to hypothetical protein CAD70818.1 - Neurospora crassa;				0.0667231	0.37171	0.187375
An11g10570	Title: weak similarity to cell wall protein -Yarrowia lipolytica [truncated ORF]; Remark: C-terminally truncated ORF due to contig border.; Similarity: the similarity to the cell wall protein of Y. lipolytica and other proteins is mainly due to low complexity and repetitive elements.				0.133446	0.262384	0.187375
An11g03720	Product: hypothetical protein				0.111205	0.16399	0.187375
An18e00930					0	0	0.187375
An08g02620	Product: hypothetical protein				0.133113	0.436215	0.186908
An11g10980	Product: hypothetical protein				0.221373	0.408061	0.186501
An04g09460	Product: hypothetical protein				0.0442607	0.522156	0.186443
An13g03120	Product: hypothetical protein				0.354086	0.130539	0.186443
An11g07850	Product: hypothetical protein				0.157738	0.434204	0.186046
An08g02570	Title: weak similarity to hypothetical transaminase DR1350 - Deinococcus radiodurans;				0.189285	0.124058	0.186046
An02g00860	Product: hypothetical protein				0.139944	0.117925	0.18527
An12g00090	Product: hypothetical protein				0.175299	0.0861686	0.184606
An01g13110	Product: hypothetical protein				0.164241	0.188378	0.184493
An14g03690	Product: hypothetical protein				0.164241	0.107645	0.184493
An11g06710	Product: hypothetical protein				0.583371	0.716895	0.184304
An03g01040	Product: hypothetical protein				0.397605	0.195444	0.184235
An01g12860	Product: hypothetical protein				0.435742	0.285588	0.183551
An08g05600	Product: hypothetical protein				0.108825	0	0.183364
An02g10910	Product: hypothetical protein				0	0	0.183364
An18g03160	Product: hypothetical protein				0.527885	0.274747	0.183124
An01g09230	Product: hypothetical protein				0.675982	0	0.183053
An12g00080	Title: questionable ORF; Remark: questionable ORF due to the presence of only 55 amino acids coding sequence.				0.325478	0.63996	0.182805
An08g10900	Product: hypothetical protein				0.0618881	0.121685	0.182487
An16g04810	Product: hypothetical protein				0.270408	0.505095	0.18225
An14g03170	Product: hypothetical protein				0.288143	0.424913	0.182065
An17g00030	Title: weak similarity to DNA repair protein Rad5 -Saccharomyces cerevisiae; Function: RAD5 of S. cerevisiae is non-essential and functions in error-free postreplication repair where it is involved in the avoidance of non-homologous end-joining of DNA double strand breaks.; Remark: RAD5 of S. cerevisiae is also known as REV2,SNM2 and YLR032W.				0.216107	0.236063	0.182065
An08g03210	Product: hypothetical protein				0.4583	0.0530068	0.181697
An08g02640	Product: hypothetical protein				0.215236	0	0.181331
An01g09060	Title: strong similarity to U1 snRNP protein C -Homo sapiens; Function: human U1 snRNP protein C is a part of the splicosome involved in pre-mRNA processing.; Function: the splicosome forms, when a number of small nuclear ribonucleoprotein particles (snRNPs) bind sequentially to the pre-mRNA.; nucleus				0.0612489	0.180643	0.180603
An16g03990	Title: questionable ORF;				0	0.105375	0.180603
An02g11520	Product: hypothetical protein				0.72711	0.672778	0.180169
An18g02260	Product: hypothetical protein				0.267159	0.367705	0.18006
An16g04240	Title: questionable ORF;				0.56937	0.279876	0.17988
An08g10080	Title: weak similarity to MHC class III histocompatibility antigen HLA-B-associated transcript BAT2 - Homo sapiens; Remark: the similarity is only to a short domain of the MHC class III protein.				0.142343	0.251888	0.17988
An01g03400	Title: weak similarity to transcription factor Arg81 - Saccharomyces cerevisiae; Remark: alternative names for S. cerevisiae ARG81 are ARGR2 and YML099C.; Similarity: similarity is between the fungal Gal4-type Zn(2)-Cys(6) DNA-binding domain containing N-terminal regions of the predicted A. niger protein and S. cerevisiae ARG81, which is 300 aa longer.; Similarity: the predicted A. niger protein …				0.450151	0.500776	0.179641
An03g06280	Title: weak similarity to integral membrane protein PTH11 from patent WO9913094-A2 - Magnaporthe grisea; Remark: PTH11 from Magnaporthe grisea is about 300 amino acids longer.				0.147454	0.112749	0.179439
An04g03660	Title: weak similarity to hypothetical protein YLR094c - Saccharomyces cerevisiae;				0.282987	0.382534	0.178807
An18g04295	Product: hypothetical protein				0.741367	0.624723	0.178453
An01g11350	Product: hypothetical protein				0.68637	0.207623	0.177923
An11g01020	Title: questionable ORF; Remark: ORF classified questionable due to lenght below 100 aa and no significant blastp similarity.				0.105283	0.517522	0.177397
An11g04800	Title: questionable ORF;				0	0.0515995	0.176873
An12g09070	Product: hypothetical protein				0.0419148	0.0824134	0.176561
An06g01680	Title: questionable ORF;				0	0.205791	0.176353
An04g07550	Title: questionable ORF;				0	0	0.176353
An02g12890	Product: hypothetical protein; Remark: blastp with the predicted A. niger protein only retrieves random hits to glycine rich proteins.				0.0835344	0.205308	0.175939
An01g08260	Title: questionable ORF; Remark: ORF classified questionable due to implausible gene structure with short, multiple Exons.; Remark: blastp with the predicted A. niger protein only retrieves random hits.				0.0463959	0.0912242	0.175893
An16g02860	Product: hypothetical protein				0.0149019	0.527404	0.175762
An03g01600	Product: hypothetical protein				0	0.203793	0.174641
An18g02180	Title: questionable ORF;				0.103447	0.101699	0.174303
An15g03790	Product: hypothetical protein				0.206893	0	0.174303
An01g13495	Product: hypothetical protein				0.123848	0.162341	0.173898
An07g04600	Product: hypothetical protein [truncated ORF]; Remark: ORF 3'truncated due to end of contig.; Remark: blastp with the predicted A. niger protein only retrieves random hits to serine rich proteins.				0.0514987	0.126572	0.173546
An07g08460	Product: hypothetical protein				0.411131	0.269457	0.173184
An07g00770	Product: hypothetical protein				0.164368	0.0807955	0.173095
An16g08190	Product: hypothetical protein				0.359451	0.302896	0.173045
An18g02840	Title: strong similarity to hypothetical protein YML079w - Saccharomyces cerevisiae;				0.32244	0.34581	0.172867
An07g09520	Product: hypothetical protein; Remark: the ORF's exon/intron structure is unusual for A. niger.				0.778948	0	0.172696
An12g07650	Product: hypothetical protein				0.136343	0.636691	0.172299
An01g03980	Title: questionable ORF;				0	0.50265	0.172299
An04g03120	Title: strong similarity to assembly factor of cytochrome c oxidase Cox10 - Saccharomyces cerevisiae; Function: Cox10 is required for the synthesis of cytochrome oxidase in yeast, espacially needed for heme A synthesis.; Remark: nuclear gene.; Similarity: shows also similarity to heme A farnesyltransferases.; localisation:mitochondrion				0.0678252	0.122246	0.171423
An17g00360	Product: hypothetical protein				0.101211	0.0398003	0.170535
An01g13330	Product: hypothetical protein				0.0920001	0.162803	0.170517
An09g02480	Product: hypothetical protein				0	0.0793299	0.169955
An04g09040	Product: hypothetical protein				0.316701	0.226437	0.16979
An18g06080	Product: hypothetical protein				0.0464564	0.137015	0.1696
An14g04450	Product: hypothetical protein				0	0.808993	0.169466
An14g04270	Product: hypothetical protein				0.201049	0.0494131	0.169379
An08g10910	Title: questionable ORF; Remark: the predicted ORF is questionable due to its suboptimal intron-exon structure.				0	0.0494131	0.169379
An08g10420	Product: hypothetical protein				0.522137	0.315887	0.169188
An05g00360	Product: hypothetical protein				0.199919	0.0245677	0.168427
An11g06840	Title: questionable ORF;				0	0	0.168427
An02g12280	Product: hypothetical protein				0.249199	0.783966	0.167955
An18g01510	Title: questionable ORF; Remark: the ORF is questionable due to its suboptimal intron-exon structure and short lenght				0	0	0.167955
An15g00720	Product: hypothetical protein				0	0.0652695	0.167799
An04g01180	Product: hypothetical protein				0.0994012	0.097722	0.167486
An12g00310	Product: hypothetical protein				0.331337	0.032574	0.167486
An04g09750	Title: strong similarity to tetrahydrofolylpolyglutamate synthase Met7 - Saccharomyces cerevisiae; Catalytic activity: folylpolyglutamate synthetases convert ATP + {tetrahydrofolyl-[Glu]}(N) + L-glutamate to ADP + phosphate + {tetrahydrofolyl-[Glu]}(N+1).; Function: S. cerevisiae Met7 is involved in one-carbon metabolism, which is essential to provide activated one-carbon units in the biosynthesi…				0.0772162	0.206046	0.167279
An03g04485	Product: hypothetical protein				0.198065	0.227172	0.166865
An02g04970	Product: hypothetical protein				0.0815116	0.320538	0.166774
An01g02650	Title: questionable ORF; Remark: ORF classified questionable due to implausible gene structure with short, multiple Exons and no significant blastp similarity.				0.329904	0.0648661	0.166762
An01g07440	Product: hypothetical protein				0	0.064547	0.165941
An01g12790	Product: hypothetical protein				0.393211	0	0.165636
An01g05717	Product: hypothetical protein				0.0654148	0	0.165331
An11g05880	Title: strong similarity to hypothetical protein encoded by An12g03050 - Aspergillus niger [truncated ORF]; Remark: C-terminally truncated due to contig end.				0.196064	0	0.165179
An15g07850	Product: hypothetical protein				0	0.240608	0.164952
An07g02780	Title: similarity to left-right axis determination protein inversin inv - Mus musculus; Function: inv of M. musculus is essential for the left-right axis determination.; Remark: the ORF is much shorter than inv of M. musculus (273 compared to 1062 amino acids), the ORF is similar to the ankyrin domain repeated in inv of M. musculus.				0.803827	0.363087	0.164726
An17g01700	Product: hypothetical protein				0.212663	0.331028	0.164233
An03g04270	Product: hypothetical protein; Remark: ORF might be questionable; Similarity: very weak similarity to different bacterial proteins.				0.064819	0.031862	0.163825
An14g05880	Title: strong similarity to hypothetical conserved protein B9I2.20 - Neurospora crassa; Similarity: the central part of the predicted ORF shows only weak similarity to N. crassa B9I2. 20.				0.0299039	0.367484	0.163757
An11g04920	Title: weak similarity to cytokine receptor 11 intracellular domain Zcytor11 from patent WO9907848-A1 -Homo sapiens; Remark: patent WO9907848-A1.; Remark: this polypeptide comprises the intracellular domain (residues 252-574) of human cytokine receptor 11 (Zcytor11), a novel class II cytokine receptor that appears to be a receptor for a helical cytokine of the interferon/interleukin-10 class.				0.0776132	0.152604	0.163468
An14g06680	Title: strong similarity to hypothetical protein F28J12.200 - Arabidopsis thaliana;				0.0363366	0.0595379	0.163268
An08g05210	Product: hypothetical protein				0.258335	0.190478	0.163231
An04g07290	Product: hypothetical protein				0.175992	0.346038	0.163096
An08g04340	Product: hypothetical protein				0.096438	0.237022	0.162493
An01g05720	Title: questionable ORF; Remark: the ORF's intron/exon structure is unusual for A. niger and the ORF is short in length (123 amino acids).				0	0.0474044	0.162493
An02g11930	Product: hypothetical protein				0	0.378893	0.162347
An03g02410	Product: hypothetical protein				0	0.126298	0.162347
An05g00600	Title: similarity to hypothetical protein encoded by An06g02450 - Aspergillus niger; Similarity: some local weak similarity to unrelated proteins with completely different lengths.				0.16831	0.496401	0.162054
An03g05570	Product: hypothetical protein				0.0821207	0.134556	0.161431
An02g13760	Product: hypothetical protein				0.0239473	0.376683	0.1614
An15g01610	Product: hypothetical protein				0.0850314	0.376177	0.161183
An04g03410	Product: hypothetical protein				0	0.187584	0.160751
An12g09570	Product: hypothetical protein				0.425892	0.372175	0.159468
An04g00460	Product: hypothetical protein				0.189285	0.186088	0.159468
An01g07670	Product: hypothetical protein				0.189285	0.111653	0.159468
An11g09000	Title: strong similarity to glutathione transferase GST - Escherichia coli; Catalytic activity: RX + glutathione <=> HX + R-S-glutathione.; Function: the GST from E. coli catalyzes the conjugation of glutathione to a large variety of electrophilic compounds of endobiotic and xenobiotic origin. It is also involved in intracellular binding and transport of hydrophobic compounds and involved in deto…				0.431996	0.66359	0.159226
An07g04710	Title: weak similarity to homeotic protein engrailed 1 - Homo sapiens; Similarity: similarity is from the predicted A. niger protein to the N-terminal region of human engrailed 1 , which is 150 aa longer.				0.0755534	0.185693	0.15913
An02g02470	Product: hypothetical protein				0.0628721	0.06181	0.158905
An06g02280	Title: similarity to transesterase lovD -Aspergillus terreus;				0.0706999	0.509707	0.158835
An01g00920	Title: strong similarity to hypothetical lysogenic protein CAD54907.1 - Bacteriophage P2-EC58;				0.2121	0.347528	0.158835
An01g13870	Product: hypothetical protein				0.0941419	0.185103	0.158625
An14g05560	Product: hypothetical protein				0.235355	0.0462758	0.158625
An08g08810	Product: hypothetical protein				0.250603	0.0923886	0.158345
An02g05510	Product: hypothetical protein				0	0.0920644	0.15779
An15g03510	Product: hypothetical protein				0.233502	0.367291	0.157376
An01g03670	Title: strong similarity to hypothetical protein EAA66525.1 - Aspergillus nidulans; Similarity: the similarities are mainly due to repetetive sequences.				0.25365	0.198025	0.157128
An18g03050	Product: hypothetical protein				0.11167	0.402541	0.156799
An18g01080	Product: hypothetical protein				0.106067	0.130345	0.156379
An06g01450	Title: weak similarity to U1 snRNP 70K protein - Mus musculus;				0.284388	0.206649	0.156255
An16g08160	Title: similarity to hypothetical protein B16B8.310 - Neurospora crassa;				0.201428	0.445557	0.155557
An01g05440	Product: hypothetical protein				0.207161	0.520468	0.155136
An08g05150	Title: strong similarity to protein Rad57 -Saccharomyces cerevisiae; Remark: alternate names = YDR004W, YD8119. 10; Remark: rad57 is involved in DNA double-strand gap repair in S. cerevisiae.; nucleus				0.161125	0.271548	0.155136
An01g09670	Product: hypothetical protein				0.1933	0.289577	0.155096
An02g10300	Product: hypothetical protein; Remark: the ORF has short length (97 amino acids).				0	0.180332	0.154536
An16g00100	Product: hypothetical protein				0.0786133	0.154571	0.154536
An11g01130	Product: hypothetical protein				0.152597	0.0300038	0.154271
An03g06680	Product: hypothetical protein				0.11651	0.752706	0.154247
An07g06260	Product: hypothetical protein				0.121869	0	0.154007
An14g03350	Title: weak similarity to fragment of secreted protein encoded by gene 92 from patent WO9947540-A1 - Homo sapiens; Remark: weak similarity to fragment of human secreted protein encoded by gene 92 patent WO9947540-A1.				0	0.134556	0.153744
An16g05620	Product: hypothetical protein				0	0	0.153744
An01g02730	Title: similarity to proline-rich glycoprotein CIH1 - Colletotrichum lindemuthianum; Remark: the C. lindemuthianum CIH1 is a fungal glycoprotein specifically located at the biotrophic interface formed in the Colletotrichum lindemuthianum-bean interaction.; plasma membrane				0.0259749	0.102144	0.153183
An04g01000	Product: hypothetical protein; Remark: the blastn similarity to gdh of A. awamori is restricted to a noncoding 5'-flanking region of the gene.				0.11362	0.20106	0.153155
An11g10940	Product: hypothetical protein				0.214769	0.0812081	0.153101
An13g01330	Title: weak similarity to hypothetical protein CG7709 - Drosophila melanogaster;				0.0259371	0.101996	0.152959
An02g11740	Title: questionable ORF; Remark: the ORF has an intron-exon structure, which is not typical for A. niger proteins and is only 65 amino acids l				0.181559	0.0892461	0.152959
An04g04660	Product: hypothetical protein				0	0	0.152441
An02g09033	Product: hypothetical protein				0.0601109	0.236382	0.151926
An13g00580	Product: hypothetical protein				0	0.0441723	0.151414
An14g01830	Product: hypothetical protein				0.15922	0.0586988	0.150906
An17g01290	Title: questionable ORF;				0.0894111	0.439503	0.150653
An02g02220	Product: hypothetical protein				0.490529	0.482242	0.150276
An16g01050	Product: hypothetical protein				0.266892	0.306114	0.1499
An05g00240	Product: hypothetical protein				0	0.262384	0.1499
An07g05720	Product: hypothetical protein				0.0887422	0.0436215	0.149526
An08g07850	Title: questionable ORF; Remark: this region is involved in benzoate induction of cprA gene expression of A. niger.; Remark: this region of A . niger is described as transcription control region of the cprA gene.				0	0	0.149526
An06g00690	Title: weak similarity to hypothetical protein B7N4.20 - Neurospora crassa; Similarity: shows strong similarity against C-terminal part of An05g00630.				0.199421	0.805993	0.14934
An09g05050	Title: questionable ORF; Remark: ORF classified questionable due to lenght below 100 aa and no significant blastp similarity.				0	0.087026	0.149154
An02g05110	Product: hypothetical protein				0.176458	0.375866	0.148661
An07g05250	Product: hypothetical protein				0.396375	0.389678	0.148416
An11g10580	Title: weak similarity to mucin-like protein Muc1 -Saccharomyces cerevisiae [truncated ORF]; Function: MUC1 of yeast is a cell surface flocculin involved in pseudohyphal differentiation and invasive growth in response to nitrogen starvation.; Localization: MUC1 of yeast is thought to be an integral membrane protein.; Phenotype: deletion of MUC1 in yeast abolishes pseudohyphal differentiation and …				0.123317	0.155871	0.148416
An18g02570	Product: hypothetical protein				0.0440416	0.0865952	0.148416
An02g09630	Product: hypothetical protein				0	0.402782	0.147928
An15g03070	Product: hypothetical protein				0.386037	0.379516	0.147831
An01g10370	Title: weak similarity to hypothetical protein D1044.3 - Caenorhabditis elegans;				0.579056	0.224259	0.147831
An15g06870	Title: strong similarity to hypothetical protein encoded by An15g02610 - Aspergillus niger;				0.136418	0.114954	0.147766
An02g02050	Product: hypothetical protein				0.0699128	0.171829	0.14725
An18g01280	Product: hypothetical protein				0.145604	0.629835	0.147202
An02g12110	Product: hypothetical protein				0.0969108	0.209602	0.146961
An08g05278	Product: hypothetical protein				0.0348196	0.102694	0.146673
An12g08190	Product: hypothetical protein				0.0433971	0.42664	0.146244
An07g10150	Product: hypothetical protein; Remark: the predicted ORF has an exon-intron structure, which is not typical for A. niger proteins.				0.346839	0.17049	0.146102
An02g04610	Product: hypothetical protein				0.276931	0.136126	0.145817
An03g06640	Title: similarity to hypothetical protein encoded by An08g11130 - Aspergillus niger; Remark: blastp with the predicted A. niger protein only retrieves random hits to glycine and cysteine rich proteins.				0.518237	0.169828	0.145534
An04g05030	Product: hypothetical protein				0.129559	0.0849138	0.145534
An01g10480	Title: strong similarity to FLO11 gene expression regulator At03 from patent WO200257456-A2 - Unclassified organism;				0.0861638	0	0.145182
An02g03810	Product: hypothetical protein				0.0858964	0.205081	0.144731
An02g14570	Product: hypothetical protein				0.171635	0.928045	0.144598
An05g00740	Product: hypothetical protein; Remark: the ORF has a suboptimal intron-exon structure.				0.214371	0.3372	0.144482
An11g03370	Title: questionable ORF; Remark: the ORF is questionable due to its suboptimal intron-exon structure.				0.471617	0.29505	0.144482
An04g07700	Title: strong similarity to hypothetical protein encoded by An04g07800 - Aspergillus niger; Similarity: the ORF exhibits similarity only in the C-terminal region to the C-terminal region of An04g07800 from A. niger				0.0571198	0.0561548	0.144366
An12g00290	Product: hypothetical protein				0	0	0.144135
An09g00290	Title: weak similarity to hypothetical protein encoded by An03g03440 - Aspergillus niger;				0	0.111771	0.143674
An12g10960	Title: strong similarity to hypothetical protein encoded by An03g02680 - Aspergillus niger [truncated ORF]; Remark: C-terminally truncated due to contig border.				0	0	0.143217
An11g08090	Title: questionable ORF; Remark: ORF classified questionable due to implausible gene structure with short, multiple Exons and no significant blastp similarity.				0.042465	0.125243	0.143103
An12g02250	Product: hypothetical protein				0.042465	0.0417476	0.143103
An08g06140	Product: hypothetical protein				0.0848894	0.116837	0.143035
An16g05140	Product: hypothetical protein				0.242409	0.238314	0.142957
An09g00150	Product: hypothetical protein; Remark: blast hit not significant. ORF might be questionable.				0.0564851	0	0.142762
An07g08270	Product: hypothetical protein				0.716772	0.76684	0.142086
An05g00910	Title: questionable ORF; Remark: the ORF is questionable due to its suboptimal intron-exon structure and short lenght				0.0843261	0.414508	0.142086
An08g10930	Title: strong similarity to fatty acid synthase alpha subunit Fas2 - Saccharomyces cerevisiae; Catalytic activity: fatty-acid synthases convert acetyl-CoA + N-malonyl-CoA + 2N NADPH = long chain fatty-acid + (N+1)CoA + N CO(2) + 2N NADP(+).; Function: fatty-acid synthases function in the synthesis of long-chain fatty acids from acety-CoA,malonyl-CoA and NADPH.; Remark: fas2 of S. cerevisiae is a …				0.168574	0.0617411	0.14202
An13g02830	Product: hypothetical protein				0.0560404	0.413202	0.141638
An10g00440	Title: strong similarity to endonuclease III nth-Spo - Schizosaccharomyces pombe; Function: Nth-Spo possesses glycosylase activity on different types of DNA substrates with pyrimidine damage,being able to release both urea and thymine glycol from double-stranded polymers.; Remark: nth1 and SPAC30D11. 07 are alternative names for the nth-Spo gene; (3.1.-.-)				0.121556	0.194192	0.140811
An11g02530	Title: similarity to hypothetical protein CAF06139.1 - Neurospora crassa;				0.189404	0.24097	0.140795
An14g02600	Product: hypothetical protein				0.208347	0	0.140422
An02g07680	Product: hypothetical protein				0.249432	0.0408697	0.140094
An09g05820	Product: hypothetical protein				0.165978	0.228443	0.139832
An14g06120	Product: hypothetical protein				0	0	0.139312
An16g07600	Title: questionable ORF; Remark: ORF classified questionable due to lenght below 100 aa and no significant blastp similarity.				0.164748	0.566878	0.138797
An02g08190	Title: weak similarity to hypothetical membrane protein Upc2 - Saccharomyces cerevisiae;				0.230648	0.210555	0.138797
An01g04130	Product: hypothetical protein				0.247122	0.202456	0.138797
An04g07810	Product: hypothetical protein				0	0.161591	0.138476
An02g03550	Title: weak similarity to hypothetical protein encoded by CG9894 - Drosophila melanogaster; Remark: the sequence seems to be a promotor sequence.				0.164368	0.0403978	0.138476
An15g06960	Title: weak similarity to hypothetical regulator protein CAB16735.1 - Schizosaccharomyces pombe;				0.109494	0.116615	0.138369
An04g05390	Title: weak similarity to hypothetical protein PFB0700c - Plasmodium falciparum; Similarity: similarities correspond to multiple serine repeats.				0.218989	0.0538223	0.138369
An12g08070	Product: hypothetical protein				0	0	0.138369
An12g03590	Product: hypothetical protein				0	0.161219	0.138157
An18g02290	Product: hypothetical protein				0	0.0806094	0.138157
An02g05820	Title: questionable ORF; Remark: the ORF is questionable due to its short lenght of only 72 amino acids.				0	0	0.138157
An01g05790	Title: similarity to transport protein Uso1 -Saccharomyces cerevisiae; Function: uso1 of S. cerevisiae is required for intracellular protein transport in S. cerevisiae, probably the protein transport from the ER to the later secretory compartments.; Phenotype: uso1 mutant S. cerevisiae strains were blocked in the protein secretion pathway and are not able to induce sexual aggregation.; Similarity…				0.245896	0.328522	0.138108
An11g10500	Title: strong similarity to EST an_2112 -Aspergillus niger; Similarity: the indicated EST extends further along the putative 3'-UTR of the predicted gene.				0	0	0.137523
An02g02560	Product: hypothetical protein				0.16264	0.159892	0.13702
An07g01130	Title: similarity to hypothetical hard surface induced protein chip3 - Glomerella cingulata; Remark: Glomerella cingulata is also known as Glomerella rufomaculans-vaccinii[synonym] and Colletotrichum gloeosporioides[anamorph].; Remark: chip3 of Glomerella cingulata is induced by hard-surface contact of conidia of C. gloeosporioides.				0.85373	0.279769	0.136999
An07g10170	Title: questionable ORF; Remark: the ORF is questionable due its short lenght of only 109 amino acids.				0.0540815	0.159504	0.136687
An02g12870	Product: hypothetical protein				0.0540815	0.0531679	0.136687
An02g05940	Product: hypothetical protein				0.108163	0	0.136687
An08g10890	Title: questionable ORF; Remark: the ORF is questionable due to its suboptimal intron-exon structure and short lenght of only 110 amino acids.				0	0	0.136687
An03g01580	Product: hypothetical protein				0.121453	0.0796006	0.136428
An16g03260	Title: weak similarity to Ras guanine nucleotide exchange factor son-of-sevenless sos1 - Mus musculus;				0.290627	0.793659	0.136026
An03g04040	Title: questionable ORF; Remark: ORF classified questionable due to implausible gene structure with short, multiple Exons.				0.0322919	0.0634927	0.136026
An14g02690	Title: weak similarity to hypothetical protein MT4026.1 - Mycobacterium tuberculosis;				0	0.369926	0.135861
An13g02910	Product: hypothetical protein				0.358365	0	0.135861
An08g06830	Title: questionable ORF;				0	0.315175	0.135045
An12g03610	Product: hypothetical protein				0.0801478	0.0787938	0.135045
An01g15140	Title: strong similarity to agmatinase speB -Escherichia coli; Catalytic activity: agmatinase of E. coli catalyzes the reversible reaction H2O + agmatine <=> urea + putrescine.; Complex: agmatinase of E. coli is an homodimer of two speB-encoded polypeptides.; Function: agmatinase of E. coli is part of the second putrescine biosynthetic pathway, and also represents the only pathway for urea biosyn…				0.0145247	0.22847	0.134604
An16g08960	Product: hypothetical protein				0.0794322	0.546632	0.133839
An17g00740	Product: hypothetical protein				0	0.0259914	0.133641
An11g10480	Title: questionable ORF; Remark: unusual exon/intron structure for A. niger and short length (75 amino acids).				0.0790792	0.0777433	0.133245
An13g02960	Title: strong similarity to lovastatin nonaketide synthase lovB - Aspergillus terreus [truncated ORF]; Function: lovB of A. terreus is involved in polyketide synthesis, that is related to fatty acid metabolism and results in wide range of biologically active secondary metabolites, e. g. lovastatin, which inhibits HMG-CoA reductase.; Remark: lovB of A. terreus is encoded in a lovastatin biosynthes…				0.0328281	0.122639	0.132753
An01g05940	Product: hypothetical protein				0.419889	0.0515995	0.132655
An05g01030	Title: similarity to hypothetical protein encoded by An16g01380 - Aspergillus niger;				0.052255	0.0513722	0.132071
An11g04390	Product: hypothetical protein				0.111624	0.153633	0.131656
An01g09080	Title: weak similarity to transcription factor TFIIH chain p47 - Schizosaccharomyces pombe; Similarity: similarity is between the central regions of the predicted A. niger protein and S. pombe TFIIH chain p47.				0.0693002	0.613165	0.131363
An04g02080	Title: questionable ORF; Remark: the genomic sequence of the predicted A. niger protein has been annotated as 5'UTR of the A. niger pyc gene in EMBL, however no reference justifying this annotation is available.				0.190575	0.204388	0.131363
An07g06060	Product: hypothetical protein				0.103597	0.305541	0.130917
An02g03800	Product: hypothetical protein				0.17463	0.076302	0.130774
An15g03470	Product: hypothetical protein				0	0.127124	0.130727
An18g02540	Title: weak similarity to protein from patent WO9737044-A1 - Helicobacter pylori;				0.0517233	0	0.130727
An12g02690	Title: weak similarity to cytochrome b5 CB5 - Oryza sativa;				0.0387643	0.114328	0.130632
An03g03880	Title: questionable ORF; Remark: ORF classified questionable due to implausible gene structure with short, multiple Exons.; Similarity: shows weak similarity to part of pilin from N. gonorrhoeae and immunoglobulin kappa-chain from H. sapiens.				0	0.101404	0.130348
An15g01630	Product: hypothetical protein				0	0.0507021	0.130348
An14g05090	Product: hypothetical protein; Similarity: BLASTP identifies a stretch of similarity to D. melanogaster genomic fragment CG6456; there is no sufficient reason to consider such a similarity significant.				0	0	0.130348
An15g01830	Title: strong similarity to sodium P-type ATPase ena-1 - Neurospora crassa; Remark: the main function of the ATPases is the adaptation to stress conditions.; Similarity: belongs to the cation transport ATPases.				0.0875479	0.202515	0.130159
An09g04700	Title: weak similarity to hypothetical protein KLF12 - Homo sapiens;				0.187409	0.184243	0.130025
An02g06310	Title: questionable ORF;				0.325687	0.134815	0.129971
An02g04310	Title: weak similarity to cAMP-dependent protein kinase type II regulatory chain uac1 - Ustilago maydis; Remark: The ubc1 gene encodes a type II regulatory subunit of cAMP-dependent protein kinase (PKA) in Ustilago maydis.				0	0.352869	0.129597
An04g09240	Product: hypothetical protein				0.153765	0.345526	0.129543
An02g02580	Product: hypothetical protein				0.0383466	0.188494	0.129224
An01g06510	Title: questionable ORF; Remark: the ORF is short in length (116 amino acids) and has an unusual exon/intron structure for A. niger.				0	0	0.129224
An18g06300	Product: hypothetical protein				0.0765282	0.376177	0.128946
An11g01500	Product: hypothetical protein				0.326274	0.299378	0.128276
An03g04240	Product: hypothetical protein; Similarity: very weak similarity to bacterial proteins.				0.101384	0.199342	0.12812
An02g12020	Product: hypothetical protein				0.404382	0.149082	0.127756
An01g10090	Product: hypothetical protein				0	0.111653	0.127575
An16g02690	Product: hypothetical protein				0.151428	0.074435	0.127575
An14g03480	Product: hypothetical protein				0.0605198	0.832964	0.127466
An12g08200	Product: hypothetical protein				0.0603146	0.326126	0.127034
An03g06175	Product: hypothetical protein				0.603146	0.197652	0.127034
An08g00320	Title: questionable ORF; Remark: the ORF is questionable due to its suboptimal intron-exon structure and short lenght of only 39 amino acids.				0	0	0.127034
An08g11610	Title: similarity to kinesin light chain KNLC -Loligo pealei; Function: kinesin is a microtubule-associated force-producing protein that may play a role in organelle transport. The light chain may function in coupling of cargo to the heavy chain or in the modulation of its ATPase activity.; Remark: the C-terminal domain shows homology to the kinesin light chain of different organisms. The N-termi…				0.0836653	0.186438	0.126875
An01g09360	Product: hypothetical protein				0.382268	0.25054	0.126869
An17g01210	Product: hypothetical protein				0.150362	0.24637	0.126676
An02g11130	Title: strong similarity to protein isp4p -Schizosaccharomyces pombe [truncated ORF]; Function: isp4 of S. pombe was originally identified by subctractive screening as gene induced during the sexual differentiation process.; Function: subsequently, it was demonstrated that isp4 of S. pombe is a membrane oligopeptide transporter.; Remark: N-terminal truncated ORF due to end of contig.; Similarity:…				0.0300554	0.0295477	0.126605
An15g05900	Title: questionable ORF;				0.0498398	0.46548	0.125967
An16g06910	Title: questionable ORF;				0.130419	0.476228	0.125571
An08g11020	Product: hypothetical protein				0.0212833	0.0418475	0.125515
An04g05160	Title: weak similarity to retinitis pigmentosa GTPase regulator RPGR - Homo sapiens; Similarity: the similarities are mainly based on repetetive structures.				0.0744469	0.0365946	0.12544
An11g07710	Product: hypothetical protein				0.0824505	0.583615	0.125033
An08g06010	Title: questionable ORF;				0	0	0.124917
An04g07390	Title: weak similarity to hypothetical protein KIAA1359 - Homo sapiens;				0.197287	0.218198	0.124657
An16g08130	Title: similarity to DNA binding regulatory protein amdX - Aspergillus nidulans; Similarity: AmdX of A. nidulans belongs to the nuclear hormone receptors family.; nucleus				0.161753	0.186676	0.124423
An16g07490	Title: strong similarity to 2-hydroxyphytanoyl-CoA lyase - Homo sapiens; Catalytic activity: 2-hydroxyphytanoyl-CoA lyases convert 2-hydroxyphytanoyl-CoA to pristanal.; Cofactor: human 2-hydroxyphytanoyl-CoA lyase depend on Mg(2+) and thiamine pyrophosphate.; Function: human 2-hydroxyphytanoyl-CoA lyase catalyses the second step of the alpha-oxidation of 3-methyl-branched fatty acids such as phyt…				0.274944	0.714363	0.12409
An08g03110	Product: hypothetical protein				0.036762	0.108423	0.123884
An08g08970	Product: hypothetical protein				0.147048	0	0.123884
An18g06200	Product: hypothetical protein				0.329271	0.275751	0.12329
An14g03120	Title: weak similarity to integral membrane protein PTH11 from patent WO9913094-A2 - Magnaporthe grisea; Similarity: shows only similarity to the central part of pth11.				0.146242	0.319493	0.123206
An01g09660	Product: hypothetical protein				0	0.238965	0.122869
An01g09680	Product: hypothetical protein				0.291089	0.822743	0.122618
An02g01020	Product: hypothetical protein				0.582178	0.143086	0.122618
An04g01665	Product: hypothetical protein				0	0.142988	0.122534
An04g08200	Product: hypothetical protein				0.108936	0.107095	0.122368
An16g07050	Title: weak similarity to hypothetical clone:C630039G13 - Mus musculus [truncated ORF];				0.192876	0.0948089	0.12187
An08g07720	Product: hypothetical protein				0.0723285	0	0.12187
An02g05370	Product: hypothetical protein				0.0360909	0.28385	0.121623
An04g08740	Title: strong similarity to peroxisome assembly protein PAS10 - Pichia pastoris; Function: Pas10p plays an important role in protein translocation across the peroxisome membrane.; Localization: Pas10p is an integral protein of the peroxisome membrane.; peroxisome				0.104741	0.296042	0.121332
An02g06670	Title: weak similarity to regulator protein Snf5 -Saccharomyces cerevisiae; Remark: only a small domain matches with homologe proteins.				0.164558	0.182	0.121307
An16g06440	Title: similarity to zinc-finger transcription factor amdA - Aspergillus nidulans; Function: the AmdA transcriptional activator from A. nidulans is involved in the induction of the E. nidulans structual gene amdS (acetamidase).; nucleus				0.0987492	0.220639	0.121009
An15g01130	Title: strong similarity to brefeldin A resistance protein bfr1p - Schizosaccharomyces pombe; Function: the ATP-binding cassette transporter bfr1 from Schizosaccharomyces pombe confers hyper-resistance to brefeldin A (BFA), an inhibitor of intracellular protein transport. It could serve as an efflux pump of various antibiotics.; Remark: alternate names for S. pombe bfr1 ABC-transporter: SPBC18B5.…				0.0231828	0.300084	0.120441
An01g12920	Product: hypothetical protein				0.0713616	0.0935414	0.120241
An02g09680	Product: hypothetical protein				0.483192	0.642686	0.119729
An02g12560	Product: hypothetical protein				0.10612	0.0869395	0.119205
An01g10210	Product: hypothetical protein				0.188284	0.231379	0.118968
An04g04600	Product: hypothetical protein				0.0706064	0.0694136	0.118968
An15g06800	Product: hypothetical protein				0.0706064	0.0694136	0.118968
An15g03560	Product: hypothetical protein				0.156765	0.27741	0.118864
An04g03600	Title: strong similarity to hypothetical protein EAA64794.1 - Aspergillus nidulans;				0.214897	0.174955	0.118811
An09g04040	Product: hypothetical protein				0.169187	0.3881	0.11878
An13g02520	Product: hypothetical protein				0.0469467	0.138461	0.118655
An07g04460	Title: questionable ORF; Remark: ORF classified questionable due to implausible gene structure with short, multiple Exons and no significant blastp similarity.				0	0.0690029	0.118264
An04g08950	Title: questionable ORF;				0.336773	0.496625	0.118218
An14g02400	Product: hypothetical protein				0.373602	0.32138	0.118032
An02g01060	Title: strong similarity to hypothetical protein encoded by An02g01130 - Aspergillus niger;				0.104869	0.790415	0.1178
An04g07140	Product: hypothetical protein				0.0838625	0.164891	0.117754
An12g00830	Title: strong similarity to nitrogen assimilation regulatory protein nit-4 - Neurospora crassa; Remark: nit-4, a pathway-specific regulatory gene in the nitrogen circuit of Neurospora crassa, is required for the expression of nit-3 and nit-6, the structural genes which encode nitrate and nitrite reductase, respectively.; Remark: there is another homologous regulatory gene from Aspergillus nidulan…				0.147931	0.331262	0.117705
An01g05910	Product: hypothetical protein				0.223458	0.109841	0.117661
An17g02050	Product: hypothetical protein				0.347516	0.068329	0.11711
An02g10430	Title: questionable ORF;				0.0462151	0.181738	0.116805
An01g14075	Product: hypothetical protein				0.0692327	0	0.116654
An07g00460	Product: hypothetical protein				0.758608	0.0677994	0.116202
An12g05940	Product: hypothetical protein				0	0.0677994	0.116202
An15g02730	Title: weak similarity to cancer associated protein sequence SEQ ID NO:1409 from patent WO200055350-A1 - Homo sapiens;				0.0689644	0.0508495	0.116202
An01g09970	Title: weak similarity to Lactobacillus crispatus silent surface layer protein cbsB - Lactobacillus crispatus;				0.237905	0.283126	0.116038
An15g03870	Product: hypothetical protein				0.110172	0.0812333	0.116022
An07g04230	Title: weak similarity to outer membrane protein from patent WO9640893-A1 - Helicobacter pylori;				0.0343491	0.236382	0.115753
An15g07400	Product: hypothetical protein; Remark: the ORF has an unusual exon/intron structure for A. niger.				0.0343491	0.202613	0.115753
An16g05110	Product: hypothetical protein				0	0.0675376	0.115753
An18g05400	Product: hypothetical protein; Remark: blastp hits are random or based on repetetive sequence motives.				0.0914798	0.179869	0.115604
An01g10690	Title: weak similarity to secreted protein SEQ ID NO: 305 from patent WO200142451-A2 - Homo sapiens;				0.164494	0.377336	0.115486
An03g04000	Title: questionable ORF; Remark: ORF classified questionable due to implausible gene structure with short, multiple Exons.				0.273736	0.179408	0.115308
An07g04530	Title: questionable ORF [truncated ORF]; Remark: ORF 5'truncated due to end of contig.; Remark: ORF classified questionable due to implausible gene structure with short, multiple Exons and no significant blastp similarity.				0.136751	0.119503	0.115209
An04g03540	Product: hypothetical protein				0.136658	0.241828	0.115131
An14g06510	Product: hypothetical protein; Remark: the ORF contains relatively long introns.				0.136568	0.210981	0.115055
An07g00840	Product: hypothetical protein; Similarity: shows similarity to proteins containing Zn(2)-Cys(6) binuclear cluster.				0.819107	0.492109	0.115013
An03g01510	Product: hypothetical protein				0.0455059	0.134212	0.115013
An13g00230	Title: questionable ORF; Remark: the ORF is questionable due to its short lenght of only 87 amino acids.				0	0.0670201	0.114866
An16g08900	Title: weak similarity to atrophin-1 related protein from patent WO9921983-A1 - Homo sapiens;				0.0272478	0.0267875	0.114778
An18g06060	Title: similarity to EST an_1045 - Aspergillus niger;				0.0270408	0.0531679	0.113906
An02g08500	Product: hypothetical protein				0.0578942	0.132804	0.113807
An02g09620	Product: hypothetical protein				0.0809992	0.504328	0.113733
An15g03290	Product: hypothetical protein				0.067397	0.0662585	0.113561
An18g06040	Title: weak similarity to hypothetical protein W02H5.e - Caenorhabditis elegans; Remark: only repetitiv sequences are matching.				0.349406	0.105693	0.113218
An11g02855	Product: hypothetical protein				0.0671427	0.330042	0.113132
An01g09790	Title: questionable ORF;				0.133781	0.789123	0.112707
An07g00410	Product: hypothetical protein				0	0.328801	0.112707
An04g06130	Title: weak similarity to transcription factor SoxP1 - Oncorhynchus mykiss;				0	0.0375773	0.112707
An09g01060	Product: hypothetical protein				0	0.32757	0.112285
An07g01840	Product: hypothetical protein				0.221856	0.0436215	0.112145
An02g05910	Title: questionable ORF; Remark: the ORF is questionable due to its suboptimal intron-exon structure.				0.0662675	0.228018	0.111658
An15g04560	Product: hypothetical protein				0.0946426	0.241914	0.111628
An06g02330	Product: hypothetical protein				0	0.130054	0.11145
An04g06060	Title: similarity to replication factor complex subunit Ctf8 - Saccharomyces cerevisiae; Complex: S. cerevisiae Ctf8p interact physically with Ctf18p, Dcc1p, Rfc2p, Rfc3p, Rfc4p and Rfc5p but not with Rfc1p or Rad24p.; Function: S. cerevisiae Ctf8p forms part of an alternative replication factor complex (RFC) involved in sister chromatid cohesion and faithful chromosome transmission.; Function: d…				0.572541	0.324732	0.111312
An07g05400	Product: hypothetical protein				0.0658181	0.0215687	0.1109
An02g06410	Title: questionable ORF; Remark: multiple short Exons of the genemodel suggest a questionable ORF, but the N-terminal region shows some similarity to type II secretion system protein gspE1 of Halobacterium sp.				0.0708474	0.109451	0.110848
An12g07640	Product: hypothetical protein				0.0218854	0.0430313	0.110627
An13g02800	Product: hypothetical protein				0.239854	0.707407	0.110221
An12g01860	Product: hypothetical protein				0.0654148	0.514477	0.110221
An02g00820	Product: hypothetical protein				0.0523318	0.154343	0.110221
An02g12500	Title: similarity to hydrolase protein YQJL from patent WO9927081-A2 - Bacillus subtilis; Remark: other uses include peptide hydrolysis, waste treatment and cleavage of fusion proteins.; Remark: the B. subtilis hydrolase YQJL as well as other recombinant hydrolases from gram-positive bacteria are useful in cleaning (e. g. detergent) or textile treatment compositions, and in animal feeds.; (3.-.-.…				0.593712	0.930244	0.109416
An03g04370	Product: hypothetical protein				0.0649373	0.0638403	0.109416
An06g02410	Product: hypothetical protein				0.129875	0	0.109416
An15g06520	Product: hypothetical protein				0.162048	0.286758	0.109217
An08g07010	Title: similarity to hypothetical protein mlr7324 -Mesorhizobium loti;				0.0431515	0.240394	0.109062
An01g03010	Product: hypothetical protein				0.0647012	0.127216	0.109018
An14g02310	Product: hypothetical protein				0.0643502	0.0948946	0.108427
An12g08460	Title: weak similarity to human secreted protein 29 from patent WO9909155-A1 - Homo sapiens; Function: the products of patent GENESEQPROT:Y07772 are useful for diagnosis, prevention, treatment or amelioration of medical conditions by means of e. g. protein or gene therapy.; Remark: protein patent GENESEQPROT:Y07772 describes human genes and their protein products.				0.192702	0.442042	0.108231
An18g05260	Product: hypothetical protein				0.064234	0.126298	0.108231
An13g03520	Title: strong similarity to hypothetical protein encoded by An05g02110 - Aspergillus niger; Remark: the predicted ORF could encode, together with ORF 118WK, another part of the Ant1 transposon (lenght: 4918 nt), as the sequence 3' to this region is probably the transposase, which is decribed to lie 3' of the Ant1 transposon 5' insertion site (niaD insertion site).				0.0384571	0.0378074	0.107997
An09g05750	Product: hypothetical protein				0.128006	0.431463	0.107842
An16g08790	Product: hypothetical protein				0.042465	0.125243	0.107327
An09g02350	Product: hypothetical protein				0	0	0.107072
An02g04560	Product: hypothetical protein				0	0	0.106881
An01g10520	Product: hypothetical protein				0.0758217	0.223622	0.106463
An08g02110	Title: similarity to factor of late activated T lymphocytes-1 RANTES - Homo sapiens; Remark: a splice site was detected upstream of the START codon.; Remark: the ORF encoded protein shows similarity to many known and hypothetical zink finger transcription factors.; nucleus				0.231622	0.0828035	0.106438
An11g04560	Product: hypothetical protein				0	0.165411	0.106312
An08g03830	Title: strong similarity to cinnamyl-alcohol dehydrogenase CAD1 - Eucalyptus gunnii; Catalytic activity: cinnamyl alcohol + NADP(+) <=> cinnamaldehyde + NADPH-.; Pathway: lignin biosynthesis.; Remark: Eucalyptus gunnii=cider tree.; Remark: catalyzes the reversible oxidation of cinnamyl alcohol to cinnamacetaldehyde with the concomitant reduction of NADP.; (1.1.1.195)				0.0900446	0.0531141	0.106205
An11g00980	Product: hypothetical protein; Remark: blastp hits are caused by repetetive sequence motives.				0.0944751	0.123839	0.106124
An04g08850	Product: hypothetical protein				0.0501913	0.0493434	0.105712
An08g03230	Product: hypothetical protein				0.125302	0.24637	0.105564
An13g00530	Product: hypothetical protein				0	0	0.105564
An11g01560	Product: hypothetical protein; Similarity: shows minor similarity to central part of probable PPE protein (G70570) of M. tuberculosis.				0.0312155	0.214817	0.105193
An18g01560	Title: questionable ORF; Remark: the ORF is questionable due to its suboptimal intron-exon structure.				0.0499097	0.318933	0.105119
An03g03920	Title: questionable ORF; Remark: ORF classified questionable due to lenght below 100 aa and no significant blastp similarity.				0.041572	0.122609	0.10507
An01g11280	Title: similarity to lactone-specific esterase estf1 - Pseudomonas fluorescens [putative sequencing error]; Catalytic activity: cyclohexanone + NADPH + O2 = 6-hexanolide + NADP+ + H2O.; Pathway: caprolactam degradation.; Remark: putative sequencing error at position 17435,generating a stop codon.; Remark: the activity of estf1 P. fluorescens increased from gamma-butyrolactone (18. 1 U/mg) to epsi…				0.0518741	0.0611973	0.104886
An15g01080	Product: hypothetical protein				0.0497701	0.122323	0.104825
An07g03490	Product: hypothetical protein				0.0414751	0.122323	0.104825
An13g01970	Product: hypothetical protein				0.660522	0.0608778	0.104339
An07g07730	Product: hypothetical protein				0	0.121474	0.104097
An04g00950	Title: weak similarity to membrane protein Pth11 -Magnaporthe grisea; Function: M. grisea Pth11 is a pathogenicity gene.; Function: M. grisea Pth11p likely is involved in host surface recognition.; Function: M. grisea pth11 mutants of strain 4091-5-8 are nonpathogenic due to a defect in appressorium differentiation.; Localization: in M. grisea a Pth11-green fluorescent protein fusion localised to…				0.102849	0.202222	0.103977
An01g10420	Product: hypothetical protein				0.0615668	0.484214	0.103737
An01g05870	Product: hypothetical protein				0.0492194	0.145164	0.103665
An01g11090	Title: weak similarity to de novo DNA cytosine methyltransferase Dnmt3a from patent WO9967397-A1 - Mus sp.;				0.153651	0.0302111	0.103558
An13g00060	Product: hypothetical protein; Remark: the real presence of a modified carboxypeptidase-zinc binding PROSITE pattern is questionable.				0.204515	0.321696	0.103379
An11g05840	Title: strong similarity to hypothetical short chain dehydrogenase L3377.10 - Leishmania major; Similarity: shows similarity to several probable short chain dehydrogenase proteins of different species.; (1.-.-.-)				0	0.0482544	0.103379
An08g09990	Title: similarity to synthase of the type 3 pneumococcal capsular polysaccharide CapB - Streptococcus pneumoniae; Pathway: the CapB enzyme from S. pneumoniae is involved in the production of the type 3 pneumococcal capsule, which is composed of cellobiuronic acid units connected in a beta (1-->3) linkage.; (2.4.1.-)				0	0.20014	0.102906
An02g10680	Title: strong similarity to estradiol 17beta-dehydrogenase E2DH - Homo sapiens; Catalytic activity: estradiol-17-beta + NAD(+) = estrone + NADH.; Complex: homodimer.; Function: favors the reduction of estrogens and androgens, also has 20-alpha-hsd activity, uses preferentially NADH.; Localization: cytoplasmic.; Pathway: biosynthesis of estrogens.; Similarity: belongs to the short-chain dehydrogen…				0.203579	0.120084	0.102906
An11g08000	Product: hypothetical protein				0.243737	0.329477	0.102671
An02g01940	Product: hypothetical protein				0.0519246	0.0170158	0.102072
An02g04450	Product: hypothetical protein				0	0.0594974	0.101973
An08g07860	Title: questionable ORF; Remark: this region is involved in benzoate induction of cprA gene expression of A. niger.; Remark: this region of A . niger is described as transcription control region of the cprA gene.				0.0603146	0.0592957	0.101627
An07g03810	Title: weak similarity to hypothetical thymidylate synthase-like DNA metabolism protein SPAC15E1.04 -Schizosaccharomyces pombe; Catalytic activity: thymidylate synthases convert 5,10-methylenetetrahydrfolate + DUMP = dihydrofolate + DTMP.; Function: SPAC15E1. 04 of S. pombe is involved in deoxyribonucleotide biosynthesis.; Remark: the prediction of the ORF structure is questionable, as its lenght…				0.360665	0.236382	0.101284
An08g03050	Product: hypothetical protein				0	0.236382	0.101284
An14g02270	Product: hypothetical protein				0.120222	0.196985	0.101284
An14g01920	Title: questionable ORF; Remark: unusual intron/exon structure for A. niger and short length (49 amino acids).				0	0	0.101284
An11g03710	Product: hypothetical protein				0.0399839	0.589626	0.101056
An08g05020	Product: hypothetical protein				0	0.0589626	0.101056
An07g06870	Product: hypothetical protein				0.039805	0.15653	0.100604
An06g02268	Product: hypothetical protein				0.298537	0.0586988	0.100604
An05g00230	Product: hypothetical protein				0.118619	0.0583074	0.0999335
An15g03050	Product: hypothetical protein				0	0.0773993	0.0994913
An16g08930	Product: hypothetical protein				0.0707937	0.0231993	0.0994033
An02g00620	Title: weak similarity to endometrium tumour EST encoded protein 15 from patent DE19817948-A1 - Homo sapiens;				0.235666	0.579213	0.0992717
An09g05960	Product: hypothetical protein				0.3535	0.308914	0.0992717
An01g04500	Product: hypothetical protein				0.117833	0.0772284	0.0992717
An18g02310	Product: hypothetical protein				0.0504046	0.198212	0.0990842
An09g02990	Title: similarity to hypothetical Sua5 protein APE2397 - Aeropyrum pernix;				0.0504046	0.0165177	0.0990842
An18g03440	Product: hypothetical protein				0.0783825	0.231175	0.099053
An01g07615	Title: strong similarity to hypothetical host-specific AK-toxin related protein CAB91703.2 -Neurospora crassa [truncated ORF]; Remark: the ORF is truncated due to the contig border.; Remark: the missing N-terminal coding sequence is encoded in An01g07630 on the adjacent contig.				0.15642	0.576667	0.0988353
An13g03010	Product: hypothetical protein; Remark: the intron-exon structure is not optimal.				0.0391051	0.269111	0.0988353
An13g03180	Product: hypothetical protein				0.0782102	0.0961112	0.0988353
An18g05930	Title: questionable ORF;				0.351174	0.345241	0.0986186
An02g13960	Title: questionable ORF; Remark: ORF classified questionable due to implausible gene structure with short, multiple Exons and no significant blastp similarity.				0	0.201391	0.0986186
An13g00880	Product: hypothetical protein				0.058529	0	0.0986186
An15g05390	Product: hypothetical protein				0.0291686	0.0573516	0.0982952
An04g04220	Product: hypothetical protein				0.0388489	0.114578	0.0981879
An01g10440	Product: hypothetical protein				0.116293	0.114328	0.097974
An02g11600	Product: hypothetical protein; Remark: the ORF has an intron-exon structure, which is not typical for A. niger proteins and is only 154 amino acids long.				0	0	0.097761
An16g03220	Title: weak similarity to hypothetical RNA-binding zinc finger protein CAB11213.1 - Schizosaccharomyces pombe; Remark: CAB11213. 1 is encoded by SPAC17H9. 04c from S. pombe.				0.0385961	0	0.097549
An13g03090	Product: hypothetical protein; Remark: the ORF contains introns, that are suboptimal long.				0.115164	0.254741	0.0970228
An11g01470	Product: hypothetical protein				0	0	0.0967098
An02g00010	Product: hypothetical protein; Remark: the ORF has an unusual exon/intron structure for A. niger.				0.38182	0.563055	0.0965023
An15g02500	Product: hypothetical protein				0.0762005	0.749132	0.0962957
An02g13730	Product: hypothetical protein				0.0381002	0.22474	0.0962957
An13g01500	Title: weak similarity to hypothetical protein encoded by An15g02450 - Aspergillus niger;				0	0.504584	0.0960899
An15g05490	Title: strong similarity to hypothetical protein encoded by An02g01140 - Aspergillus niger;				0.228113	0.232885	0.0960899
An08g05830	Product: hypothetical protein				0.0379783	0.0933417	0.0959873
An03g04630	Product: hypothetical protein				0	0.0447372	0.0958441
An02g11870	Title: questionable ORF; Remark: the ORF has an intron-exon structure, which is not typical for A. niger proteins and is only 104 amino acids long.				0	0.167657	0.0957829
An07g01500	Product: hypothetical protein				0.0378571	0.111653	0.095681
An02g09510	Product: hypothetical protein				0.0945421	0.18589	0.0955793
An02g05330	Product: hypothetical protein				0.472209	0.204262	0.0954779
An01g10410	Product: hypothetical protein				0.22666	0	0.0954779
An02g03750	Product: hypothetical protein				0.188483	0.426188	0.0952756
An04g04520	Title: questionable ORF;				0.0376966	0	0.0952756
An11g10830	Title: weak similarity to Ig mu chain C region -Xenopus laevis; Similarity: shows only partial similarity to X. laevis protein.				0.11297	0.499778	0.0951747
An12g08310	Product: hypothetical protein				0.0564851	0.166593	0.0951747
An04g01050	Product: hypothetical protein				0.11297	0	0.0951747
An04g05200	Title: weak similarity to protein fragment SEQ ID NO:3484 from patent EP1033405-A2 - Arabidopsis thaliana;				0.0376169	0.184907	0.0950741
An18g00450	Product: hypothetical protein				0.0280644	0.0689757	0.0945743
An18g04390	Product: hypothetical protein				0.0561288	0.0551806	0.0945743
An02g14090	Title: questionable ORF; Remark: ORF classified questionable due to implausible gene structure with short, multiple Exons and no significant blastp similarity.				0.0448747	0.242641	0.0945146
An12g03680	Product: hypothetical protein [putative sequencing error]; putative sequencing error				0.11214	0.183742	0.0944749
An06g01970	Title: similarity to regulator protein Ppr1 -Saccharomyces cerevisiae; Remark: ORF encoded protein belongs to the fungal binuclear zinc cluster family.; Remark: S. cerevisiae PPR1 gene product is a pyrimidin pathway regulating transcription factor.				0.074603	0.134462	0.0942769
An02g09980	Title: similarity to hypothetical protein encoded by An01g14410 - Aspergillus niger;				0.0223528	0.175801	0.0941584
An15g05870	Title: weak similarity to hypothetical protein AAH07476.1 - Mus musculus;				0.186117	0.256162	0.0940796
An04g00940	Product: hypothetical protein [truncated ORF]; Remark: truncated ORF due to contig border.				0	0.164504	0.0939813
An02g00650	Product: hypothetical protein				0	0.0939601	0.0939393
An02g14480	Product: hypothetical protein				0.0951488	0.0779511	0.0935206
An04g00440	Product: hypothetical protein; Remark: partial weak similarities to IgE-binding protein of mouse and carbohydrate binding proteins of other organisms.				0	0.217746	0.0932989
An02g05050	Product: hypothetical protein				0.0369146	0.145164	0.0932989
An07g04410	Title: similarity to hypothetical protein encoded by An16g01460 - Aspergillus niger;				0.018381	0.180705	0.0929134
An13g01030	Product: hypothetical protein				0.036762	0.036141	0.0929134
An04g08670	Title: strong similarity to hypothetical protein EAA61363.1- Aspergillus nidulans;				0.120222	0.226532	0.0928436
An15g01060	Title: weak similarity to hypothetical SNF2 subfamily global transcription activator At2g28290 -Arabidopsis thaliana; Similarity: also shows weak homology to the C-terminal part of the small nuclear ribonucleoprotein SIK1 of S. cerevisiae involved in 35S rRNA primary transcript processing.; Similarity: also shows weak homology to the N-terminal part of cGMP-gated ion channel proteins from diverse…				0	0.162467	0.0928175
An08g04180	Product: hypothetical protein [truncated ORF]; Remark: the ORF encoded protein is N-terminally truncated due to the contig border.				0.110172	0.108311	0.0928175
An04g03450	Product: hypothetical protein				0	0.215954	0.092531
An09g06660	Title: questionable ORF;				0	0	0.092531
An02g08240	Title: strong similarity to EST an_3059 -Aspergillus niger;				0.109607	0.395102	0.092341
An15g01190	Title: weak similarity to hypothetical protein YNL224 - Saccharomyces cerevisiae [truncated ORF]; Remark: N-terminally truncated ORF due to the end of contig.				0.182678	0.179592	0.092341
An07g01300	Product: hypothetical protein				0	0	0.0922463
An04g01220	Product: hypothetical protein				0.0656562	0.15061	0.0921896
An02g09820	Product: hypothetical protein; Remark: the ORF is short in length (54 amino acids).				0	0	0.0919633
An11g04070	Title: weak similarity to polo-like kinase kinase xPlkk1 - Xenopus laevis; Similarity: shares homology with a conserved N-terminal domain of various protein kinases from diverse species.				0	0	0.0919633
An01g06490	Product: hypothetical protein				0	0.267875	0.0918225
An07g00690	Product: hypothetical protein				0.0726237	0.142794	0.0917757
An16g05530	Product: hypothetical protein				0.0362379	0.213754	0.0915887
An16g05830	Product: hypothetical protein				0.0433443	0.063918	0.0912912
An11g07900	Title: similarity to hypothetical protein encoded by An16g02740 - Aspergillus niger;				0	0.141925	0.0912172
An07g03640	Title: questionable ORF; Remark: the ORF is questionable due to its suboptimal intron-exon structure and short lenght				0.594897	0.691183	0.0911248
An04g04450	Product: hypothetical protein				0	0	0.0911248
An03g02310	Title: weak similarity to protein fragment SEQ ID NO:50343 from patent EP1033405-A2 - Arabidopsis thaliana;				0.151336	0.191288	0.0910694
An07g05070	Product: hypothetical protein				0	0	0.0905742
An04g07350	Title: weak similarity to hypothetical helicase I helA - Pseudomonas aeruginosa; Remark: the 5'UTR of the predicted A. niger protein is covered by the A. niger EST an_2917.				0	0	0.090483
An16g05230	Product: hypothetical protein				0.106544	0.418976	0.0897606
An07g03230	Product: hypothetical protein				0.0828674	0.0814675	0.0897606
An07g01260	Title: strong similarity to hypothetical sugar transport-like protein Stl1 - Saccharomyces cerevisiae; Function: contains domain common in sugar transport proteins.; Similarity: shows strong similarity to several sugar transport proteins (including hypothetical and patented).; plasma membrane				0.148716	0.240192	0.0894927
An09g00450	Title: weak similarity to L-aminoadipate-semialdehyde dehydrogenase Lys2 -Saccharomyces cerevisiae; Remark: LYS2 of S. cerevisiae has a systematic name of YBR115C.; Remark: shows better overall similarity to probable acyl-CoA synthase fadD9 of M. tuberculosis.; Similarity: similarity to S. cerevisiae LYS2 is restricted to C-terminal part.				0.313273	0.38628	0.089466
An10g00980	Product: hypothetical protein; Remark: the ORF has an unusual exon/intron structure for A. niger.				0	0	0.0894037
An01g05130	Product: hypothetical protein				0.0795506	0.521378	0.0893593
An08g07130	Product: hypothetical protein				0	0.138552	0.0890496
An08g00650	Product: hypothetical protein				0	0	0.0889616
An01g02040	Product: hypothetical protein				0.0117289	0.253678	0.0889322
An18g06830	Title: questionable ORF;				0	0.103504	0.0886984
An05g02160	Title: weak similarity to hypothetical myb-related protein 1 - Petunia hybrida;				0.0175472	0	0.0886984
An01g13180	Title: weak similarity to serine-threonine kinase STK9 - Homo sapiens; Similarity: shows only partial similarity to the human protein.				0.140101	0.430419	0.0885238
An04g00810	Product: hypothetical protein				0.140101	0.275468	0.0885238
An01g05240	Product: hypothetical protein				0.272125	0.102895	0.0881766
An12g09210	Product: hypothetical protein				0.0784977	0.102895	0.0881766
An02g04720	Title: questionable ORF; Remark: the ORF is questionable due to its suboptimal intron-exon structure and short lenght				0	0	0.087661
An02g05770	Product: hypothetical protein				0.0779247	0.0255361	0.087533
An16g06030	Product: hypothetical protein [truncated ORF]; Remark: the ORF is N-terminally truncated due to contig border.				0	0	0.0874904
An04g06850	Title: weak similarity to retinitis pigmentosa GTPase regulator RPGR - Homo sapiens; Remark: similarity is due to glutamate-rich region of the protein.				0.31034	0.237298	0.0871513
An09g03080	Product: hypothetical protein				0.0344155	0.0338341	0.0869827
An12g09620	Product: hypothetical protein				0	0.253511	0.0868987
An16g07780	Product: hypothetical protein				0	0.101111	0.0866475
An02g05180	Product: hypothetical protein; Similarity: similarity of the predicted A. niger protein to various protein sequences is due to low complexity sequences.				0	0.100917	0.0864809
An15g03130	Product: hypothetical protein				0.0341513	0.100723	0.0863149
An12g00810	Product: hypothetical protein				0.0511288	0.10053	0.0861496
[truncated: 2,215 more rows]
