# Supplementary material for: Uncovering the Genome-Wide Transcriptional Responses of the Filamentous Fungus Aspergillus niger to Lignocellulose Using RNA Sequencing
Source: PLoS Genet. 2012 Aug 9;8(8):e1002875. doi: 10.1371/journal.pgen.1002875 (PMC3415456; doi:10.1371/journal.pgen.1002875)
Supplement: Table S2 — Read mapping scores and RPKM values for each biological replicate, the combined mapping scores and statistical significance scores for all genes under Glucose 48 h, Straw 24 h and Straw+Glucose 5 h conditions. (XLSX) [file pgen.1002875.s009.xlsx]

## Sheet: Sheet3
TOTAL MAPPED READS	14684765				Glu48A		Glu48B		Glu48C		Glu48 Sum			StrawA		StrawB		StrawC		Straw sum			GLu5A		Glu5B		Glu5C		Glu5 Sum			GLU48 vs Straw Differential Expression Significance					Straw vs Glu5 Differential Expression Significance
ATCC Transcript ID	CBS Gene ID	CADRE Annotation	GENE_LENGTH		Mapped Reads	RPKM	Mapped Reads	RPKM	Mapped Reads	RPKM	Mapped Reads	RPKM		Mapped Reads	RPKM	Mapped Reads	RPKM	Mapped Reads	RPKM	Mapped Reads	RPKM		Mapped Reads	RPKM	Mapped Reads	RPKM	Mapped Reads	RPKM	Mapped Reads	RPKM		FET- p value	MARS - p value	LRT - p value			FET- p value	MARS - p value	LRT - p value
TID_141870	An01g00020	weak similarity to nucleotide binding protein phnN - Escherichia coli	755		1	0.0901957	0	0	0	0	1	0.0300701		1	0.155771	4	0.331717	8	0.571057	13	0.400157		1	0.0701512	0	0	4	0.360799	5	0.117258		0.0115209	0.00280181	0.00382065			0.236048	0.162858	0.169562
TID_206419	An01g00030	strong similarity to Hgh1 - Saccharomyces cerevisiae	1154		5	0.295051	15	0.875708	24	1.43239	44	0.865624		13	1.32487	24	1.30215	63	2.94219	100	2.01386		36	1.65226	27	1.0211	19	1.12124	82	1.25813		0.0108331	0.0070205	0.0083892			0.70862	0.660473	0.662996
TID_196922	An01g00040	strong similarity to alpha subunit of transcription initiation factor TFIIF Tfg1 - Saccharomyces cerevisiae [truncated ORF]	2331		47	1.37306	231	6.67642	148	4.37296	426	4.14906		120	6.05444	263	7.06429	310	7.1673	693	6.90916		138	3.13559	137	2.565	90	2.62937	365	2.77249		0.0360683	0.0307399	0.0338075			3.45443e-09	1.79311e-09	2.86321e-09
TID_206414	An01g00050	similarity to fatty-acyl-CoA synthase beta chain Fas1 - Saccharomyces cerevisiae [truncated ORF]	6387		276	2.94269	953	10.0524	865	9.32772	2094	7.44324		123	2.26487	242	2.37232	241	2.03356	606	2.20501		719	5.9623	847	5.78757	350	3.73184	1916	5.3115		0	0	0			6.99164e-242	1.54989e-238	0
TID_55511	An01g00060	strong similarity to fatty acid synthase alpha subunit fas2p - Schizosaccharomyces pombe	5569		268	3.27711	1857	22.4651	1968	24.3391	4093	16.6858		108	2.28077	304	3.41784	421	4.07419	833	3.47618		1166	11.0893	1220	9.56076	647	7.91187	3033	9.64304		0	0	0			0	0	0
TID_46885	An01g00070	strong similarity to N2,N2-dimethylguanosine tRNA methyltransferase trm1p - Schizosaccharomyces pombe	2073		3	0.0985496	6	0.194996	2	0.0664488	11	0.120469		8	0.453864	15	0.453051	22	0.571952	45	0.504484		16	0.408792	20	0.421056	16	0.525621	52	0.444143		0.000949563	0.000404228	0.000594219			0.0512117	0.0438623	0.0447517
TID_46884	An01g00080	strong similarity to hypothetical protein Afu3g04190 - Aspergillus fumigatus	1002		1	0.0679619	4	0.268947	4	0.274947	9	0.203919		7	0.821609	34	2.12455	42	2.25901	83	1.92506		59	3.11865	81	3.52799	69	4.68957	209	3.69315		3.64893e-11	3.67066e-12	1.84278e-11			2.93695e-22	3.889e-22	0
TID_36558	An01g00090	weak similarity to protein sequence #2289 from patent EP1440981-A2 - Homo sapiens	666		0	0	3	0.303474	2	0.206829	5	0.170443		1	0.176588	3	0.282034	4	0.323685	8	0.279158		1	0.0795258	1	0.0655293	0	0	2	0.053171		1	0.838868	0.841621			0.202975	0.110751	0.117734
TID_55510	An01g00100	strong similarity to pyruvate dehydrogenase beta chain precursor Pdb1 - Saccharomyces cerevisiae	1391		28	1.37077	32	1.54988	40	1.98057	100	1.63213		12	1.01459	31	1.39537	25	0.96861	68	1.1361		57	2.17035	43	1.34912	29	1.41979	129	1.64203		2.01511e-06	1.55714e-06	1.74788e-06			5.62479e-10	5.24987e-10	4.99011e-10
TID_46882	An01g00110	strong similarity to hypothetical protein SPAC1039.02 - Schizosaccharomyces pombe	1890		34	1.22504	89	3.1725	142	5.17467	265	3.18322		29	1.80456	54	1.7889	58	1.65387	141	1.73377		33	0.924771	32	0.738921	18	0.648579	83	0.777562		1.54845e-22	1.29672e-22	0			0.0589494	0.0490332	0.0516889
TID_206405	An01g00120	similarity to mitochondrial respiratory function protein Mrf1 - Saccharomyces cerevisiae	1278		55	2.93066	503	26.5162	416	22.4191	974	17.3026		47	4.32516	218	10.6802	221	9.31961	486	8.8377		386	15.997	432	14.7524	248	13.2152	1066	14.7688		5.60278e-86	4.40075e-86	0			2.68755e-89	7.22884e-89	0
TID_170115	An01g00130	strong similarity to glutamyl-tRNA (Gln) amidotransferase chain A gatA - Bacillus subtilis	1515		6	0.269694	22	0.978327	20	0.90923	48	0.719301		9	0.698658	16	0.661245	13	0.462452	38	0.582915		14	0.489438	26	0.74898	18	0.809118	58	0.677851		0.00815877	0.0059801	0.0063437			0.000922278	0.00083918	0.000850684
TID_172648	An01g00140	similarity to trithorax related protein Bre2 - Saccharomyces cerevisiae	1653		11	0.453161	90	3.66812	91	3.79162	192	2.637		32	2.27673	89	3.3711	97	3.16253	218	3.06491		38	1.21757	46	1.21449	38	1.56553	122	1.30679		0.0209835	0.019272	0.0208169			0.00520112	0.00403762	0.00450185
TID_206395	An01g00190	similarity to protein PRIB - Lentinus edodes	8106		799	6.71233	3060	25.4325	1511	12.8385	5370	15.0401		410	5.94856	1268	9.79417	1815	12.0672	3493	10.0144		4543	29.6837	4847	26.0961	2178	18.298	11568	25.268		7.81912e-296	2.66138e-298	0			0	0	0
TID_172302	An01g00200	strong similarity to succinyl-CoA:3-ketoacid-CoA transferase SCOT - Homo sapiens	1644		37	1.53261	269	11.0236	212	8.88159	518	7.15336		61	4.36378	195	7.42656	259	8.49052	515	7.28014		730	23.5182	830	22.0336	375	15.5339	1935	20.84		6.64625e-09	4.36269e-09	6.30598e-09			4.79325e-283	7.77838e-278	0
TID_46876	An01g00210	strong similarity to hypothetical protein AAO27753.1 - Fusarium sporotrichioides	1509		0	0	5	0.223231	10	0.456423	15	0.225675		37	2.88368	182	7.55157	186	6.64293	405	6.23735		1	0.0350989	0	0	6	0.270778	7	0.0821349		1.29255e-72	2.27445e-76	0			8.0724e-89	4.4256e-86	0
TID_55505	An01g00220	strong similarity to hypothetical membrane protein YJR124c - Saccharomyces cerevisiae [truncated ORF]	1564		10	0.435408	38	1.63689	33	1.45323	81	1.17579		8	0.601572	14	0.560462	16	0.55134	38	0.564652		11	0.37251	24	0.669706	18	0.783768	53	0.600009		3.64977e-09	3.40442e-09	3.31538e-09			0.00568596	0.00456514	0.00465195
TID_46874	An01g00240	strong similarity to cytochrome P450 protein 4F5 - Rattus norvegicus [putative frameshift]	1680		0	0	1	0.0401019	0	0	1	0.0135137		0	0	1	0.0372688	0	0	1	0.0138333		1	0.0315263	2	0.0519554	0	0	3	0.0316177		1	0.7994	0.801458			0.323467	0.203005	0.199969
TID_171834	An01g00250	strong similarity to nitrate reductase NR2 - Arabidopsis thaliana	1398		0	0	0	0	0	0	0	0		1	0.0841255	0	0	0	0	1	0.0166237		0	0	0	0	4	0.194852	4	0.0506607		1	NA	0.302907			0.174101	0.0975407	0.0940118
TID_130183	An01g00260	strong similarity to hypothetical transcription activator SPAC139.03 - Schizosaccharomyces pombe	1776		0	0	3	0.113803	13	0.504147	16	0.204531		4	0.264882	8	0.282034	6	0.182073	18	0.235539		9	0.2684	10	0.245735	3	0.115035	22	0.21933		0.491013	0.483268	0.488625			0.1529	0.141469	0.142893
TID_172695	An01g00270	similarity to fluconazole resistance protein FLU1 - Candida albicans [putative frameshift]	1482		0	0	6	0.272758	8	0.371791	14	0.214468		5	0.396786	6	0.253488	24	0.872769	35	0.54885		8	0.285906	5	0.147242	4	0.183808	17	0.203104		0.0817576	0.0605267	0.0668179			0.125608	0.107654	0.11247
TID_206389	An01g00280	strong similarity to hypothetical protein SPAC823.14 - Schizosaccharomyces pombe	983		1	0.0692755	15	1.02804	16	1.12104	32	0.739058		0	0	5	0.318472	4	0.219302	9	0.212776		7	0.377161	6	0.266384	7	0.484949	20	0.360243		3.14743e-06	1.83026e-06	1.47572e-06			0.00771113	0.00573754	0.0055886
TID_36539	An01g00290	strong similarity to hypothetical protein FG03367.1 - Fusarium graminearum	1530		11	0.489592	79	3.47864	56	2.52089	146	2.16643		6	0.461206	53	2.1689	33	1.16241	92	1.39743		6	0.207703	9	0.256721	9	0.400593	24	0.27774		5.30996e-10	3.40108e-10	3.94851e-10			4.2798e-07	1.44831e-07	2.46983e-07
TID_36538	An01g00310	strong similarity to hypothetical protein BAE58258.1 - Aspergillus oryzae	1044		0	0	1	0.0645317	3	0.197914	4	0.0869845		0	0	5	0.299864	1	0.0516221	6	0.133563		6	0.304392	2	0.0836063	3	0.195692	11	0.186557		1	0.938501	0.939507			0.0893189	0.0783741	0.0781036
TID_172895	An01g00320	strong similarity to hypothetical protein Afu5g08260 - Aspergillus fumigatus	567		0	0	1	0.11882	0	0	1	0.0400405		1	0.20742	0	0	0	0	1	0.0409875		0	0	0	0	2	0.240214	2	0.0624548		1	0.7994	0.801458			0.583162	0.419157	0.418277
TID_206387	An01g00330	alpha-l-arabinofuranosidase a precursor abfA - Aspergillus niger	2360		3	0.086565	20	0.570942	16	0.466944	39	0.375176		19	0.946839	144	3.82037	96	2.19228	259	2.55048		15	0.336637	54	0.9986	19	0.548269	88	0.660221		3.74186e-26	4.76453e-28	0			3.48285e-12	1.07297e-12	2.54041e-12
TID_172733	An01g00340	strong similarity to hypothetical protein SPCC320.08 - Schizosaccharomyces pombe	1203		57	3.22658	164	9.18443	174	9.96185	395	7.45442		29	2.83509	116	6.03736	87	3.89753	232	4.48184		67	2.94979	124	4.49848	88	4.9816	279	4.10636		5.13781e-28	3.03428e-28	0			5.22202e-07	3.89483e-07	4.30592e-07
TID_36532	An01g00360	hypothetical protein	873		1	0.0780043	0	0	0	0	1	0.0260057		1	0.134716	0	0	0	0	1	0.0266207		0	0	0	0	0	0	0	0		1	0.7994	0.801458			1	NA	0.285621
TID_206384	An01g00370	strong similarity to aspergillopepsin apnS - Aspergillus phoenicis	1463		48	2.23424	317	14.5978	531	24.9981	896	13.9042		90	7.23491	300	12.839	353	13.0037	743	11.8026		576	20.8526	905	26.9969	428	19.9228	1909	23.1036		4.58265e-28	1.71627e-28	0			3.95137e-194	2.15713e-192	0
TID_36530	An01g00380	similarity to monocarboxylate transporter MCT3 - Homo sapiens	1233		1	0.0552293	2	0.10928	5	0.279295	8	0.147302		0	0	6	0.304679	0	0	6	0.113089		1	0.0429555	0	0	0	0	1	0.01436		0.279758	0.226825	0.229746			0.14751	0.0893784	0.0962686
TID_52085	An01g00390	weak similarity to hypothetical protein Afu1g10610 - Aspergillus fumigatus	486		2	0.280238	0	0	0	0	2	0.0934278		0	0	1	0.128831	0	0	1	0.0478187		0	0	0	0	0	0	0	0		0.572574	0.373629	0.373737			1	NA	0.285621
TID_36527	An01g00400	strong similarity to hypothetical protein SPBC12C2.09c - Schizosaccharomyces pombe	930		0	0	5	0.36221	5	0.370291	10	0.244118		0	0	1	0.0673243	0	0	1	0.0249891		4	0.227803	0	0	1	0.0732266	5	0.0951932		0.000964961	0.000751059	0.000503129			0.0919816	0.0467099	0.0436865
TID_36526	An01g00420	strong similarity to hypothetical protein BAE63979.1 - Aspergillus oryzae	1047		0	0	0	0	1	0.0657824	1	0.0216838		0	0	2	0.119602	0	0	2	0.0443933		0	0	0	0	0	0	0	0		1	0.775427	0.779903			0.508576	NA	0.131027
TID_36525	An01g00430	similarity to heterokaryon incompatibility protein het-6 - Neurospora crassa	2529		1	0.0269268	2	0.0532789	1	0.0272338	4	0.0359082		1	0.0465035	0	0	1	0.0213102	2	0.0183787		0	0	0	0	0	0	0	0		0.237318	0.208312	0.208414			0.508576	NA	0.131027
TID_36523	An01g00450	similarity to 3-hydroxyisobutyrate dehydrogenase mmsB - Pseudomonas aeruginosa	924		1	0.0736989	0	0	0	0	1	0.0245703		1	0.127281	0	0	0	0	1	0.0251514		8	0.458564	10	0.472321	3	0.221106	21	0.402407		1	0.7994	0.801458			3.22005e-07	4.93085e-07	1.20556e-07
TID_36522	An01g00460	similarity to hypothetical protein BAE59289.1 - Aspergillus oryzae	578		3	0.353449	4	0.466236	1	0.11916	8	0.314228		0	0	1	0.108325	0	0	1	0.0402074		0	0	0	0	1	0.117821	1	0.0306331		0.00471779	0.00350149	0.00273233			1	0.851587	0.85243
TID_206381	An01g00470	strong similarity to hypothetical protein jhp0584 - Helicobacter pylori	513		0	0	0	0	2	0.268515	2	0.0885105		0	0	2	0.2441	1	0.105056	3	0.135906		0	0	0	0	1	0.13275	1	0.0345145		1	0.956492	0.957205			0.637754	0.435052	0.442882
TID_171222	An01g00480	strong similarity to hypothetical protein AAO49461.1 - Leptosphaeria maculans	2666		1	0.0255431	7	0.176893	4	0.103337	12	0.102189		34	1.49987	72	1.69094	109	2.20345	215	1.87418		41	0.814528	68	1.11316	25	0.638604	134	0.889945		3.54118e-35	8.93299e-38	0			0.0587918	0.0527456	0.0553746
TID_172176	An01g00490	strong similarity to isoamyl alcohol oxidase mreA - Aspergillus oryzae	1965		0	0	0	0	2	0.070101	2	0.0231073		1	0.0598511	7	0.223044	2	0.0548534	10	0.118269		1	0.0269538	3	0.0666298	3	0.103971	7	0.0630746		0.139488	0.0589773	0.0672456			1	0.848132	0.849575
TID_55501	An01g00510	strong similarity to cytochrome P450 cyp52A3-a - Candida maltosa	1556		7	0.306353	39	1.68861	50	2.21318	96	1.4007		29	2.19191	110	4.42627	140	4.84903	279	4.16705		18	0.612696	50	1.40239	39	1.7069	107	1.21757		3.15699e-10	9.38674e-11	2.75202e-10			1.96626e-10	8.74004e-11	1.71256e-10
TID_52082	An01g00530	proteinase aspergillopepsin II pepB - Aspergillus niger	2713		24	0.602413	70	1.73829	20	0.507735	114	0.953976		3	0.130049	34	0.784665	17	0.337703	54	0.462571		4	0.0780895	27	0.434334	7	0.175711	38	0.248		4.80326e-12	3.20848e-12	3.1164e-12			0.752614	0.674209	0.677149
TID_46862	An01g00550	strong similarity to allergen rAsp f 4 - Aspergillus fumigatus	840		0	0	0	0	0	0	0	0		0	0	0	0	2	0.128318	2	0.0553331		3	0.189158	0	0	4	0.324289	7	0.147549		0.515561	NA	0.14513			0.0465972	0.037266	0.0356265
TID_36513	An01g00560	strong similarity to signal peptidase subunit Sec11 - Saccharomyces cerevisiae	513		9	1.1947	94	12.3448	106	14.2313	209	9.24935		20	4.58508	91	11.1065	78	8.19433	189	8.56206		39	4.02652	87	7.40136	32	4.248	158	5.45329		5.42507e-06	4.36114e-06	5.31628e-06			0.448561	0.431294	0.434858
TID_170427	An01g00570	strong similarity to hypothetical capsule polysaccharide biosynthesis protein Afu5g00130 - Aspergillus fumigatus	1110		1	0.0613494	1	0.0606947	4	0.248195	6	0.122719		1	0.105953	8	0.451255	2	0.0971054	11	0.230305		2	0.0954309	3	0.117953	3	0.184056	8	0.12761		0.806389	0.612151	0.619016			1	0.904766	0.905639
TID_206373	An01g00600	similarity to hypothetical protein YLR011w - Saccharomyces cerevisiae	1575		0	0	1	0.0427753	0	0	1	0.0144146		0	0	2	0.0795068	0	0	2	0.029511		0	0	1	0.0277095	3	0.129716	4	0.0449674		1	0.775427	0.779903			0.413716	0.253237	0.25234
TID_52079	An01g00610	strong similarity to hypothetical protein BAC69773.1 - Streptomyces avermitilis	763		56	4.998	424	37.4382	481	43.4187	961	28.5944		3	0.462414	8	0.656478	9	0.635703	20	0.609171		27	1.87422	77	4.40429	25	2.23135	129	2.99353		0	7.5566e-276	0			1.18445e-27	4.85985e-27	0
TID_196874	An01g00620	strong similarity to p-cumic aldehyde dehydrogenase cymc - Pseudomonas putida	1580		3	0.1293	4	0.17056	3	0.130774	10	0.14369		36	2.67966	90	3.56648	94	3.20632	220	3.23593		21	0.703954	9	0.248597	10	0.431017	40	0.448251		3.39417e-38	1.22413e-40	0			4.01828e-22	3.62359e-23	0
TID_46858	An01g00630	strong similarity to benzyl alcohol dehydrogenase areB - Acinetobacter sp.	1113		1	0.061184	1	0.0605311	0	0	2	0.040796		5	0.528335	11	0.618803	3	0.145265	19	0.396728		0	0	1	0.0392116	0	0	1	0.0159083		0.00293159	0.000799878	0.00118988			0.000347684	7.03518e-05	8.74858e-05
TID_170463	An01g00640	strong similarity to hypothetical protein CAD21096.1 - Neurospora crassa	951		3	0.21482	0	0	1	0.0724229	4	0.0954908		0	0	10	0.658377	6	0.340022	16	0.390997		0	0	0	0	5	0.358048	5	0.0930911		0.0681265	0.0379106	0.0438213			0.079748	0.0560191	0.0604554
TID_36504	An01g00660	similarity to hypothetical protein rfeF - Aspergillus nidulans	957		2	0.142315	12	0.844779	11	0.791657	25	0.593076		31	3.80964	52	3.40209	116	6.53254	199	4.83254		10	0.55344	17	0.775259	7	0.498125	34	0.629051		5.16618e-23	8.42618e-25	0			4.2405e-21	3.52808e-22	0
TID_36503	An01g00670	strong similarity to hypothetical protein BAE58125.1 - Aspergillus oryzae	528		0	0	0	0	1	0.130444	1	0.042998		0	0	1	0.118583	0	0	1	0.0440149		0	0	0	0	0	0	0	0		1	0.7994	0.801458			1	NA	0.285621
TID_36502	An01g00680	strong similarity to cytochrome P450 monooxygenase avnA - Aspergillus parasiticus	1353		6	0.301986	11	0.547733	7	0.356334	24	0.402713		18	1.56462	28	1.29573	41	1.63314	87	1.49436		4	0.156583	5	0.161281	2	0.100666	11	0.143951		1.76118e-05	7.2285e-06	1.29091e-05			5.36254e-12	1.01867e-12	2.98517e-12
TID_172892	An01g00690	strong similarity to FLO11 gene expression regulator At14 from patent WO200257456-A2 - Unclassified organism	414		0	0	1	0.162732	1	0.166363	2	0.109676		1	0.284076	4	0.604943	1	0.130177	6	0.33681		0	0	2	0.210833	0	0	2	0.0855359		0.483701	0.324943	0.337555			0.479198	0.269636	0.277844
TID_171417	An01g00700	strong similarity to molasses resistency protein Rtm1 - Saccharomyces cerevisiae	861		0	0	0	0	0	0	0	0		0	0	0	0	1	0.062594	1	0.0269917		0	0	0	0	1	0.0790949	1	0.0205644		1	NA	0.302907			1	0.851587	0.85243
TID_36500	An01g00710	strong similarity to aromatic amino acid decarboxylase ddc - Sorangium cellulosum	1401		0	0	0	0	1	0.0491607	1	0.0162048		1	0.0839453	0	0	0	0	1	0.0165881		0	0	0	0	2	0.0972173	2	0.0252761		1	0.7994	0.801458			0.583162	0.419157	0.418277
TID_171904	An01g00720	strong similarity to transporter sit1 - Saccharomyces cerevisiae	1734		0	0	5	0.194265	9	0.357479	14	0.183299		6	0.406946	11	0.39719	10	0.310804	27	0.361867		0	0	2	0.0503374	6	0.235643	8	0.0816883		0.428656	0.345432	0.355146			0.01603	0.00947411	0.0108348
TID_36498	An01g00730	similarity to hypothetical protein EAQ86160.1 - Chaetomium globosum [truncated ORF]	5169		2	0.0263485	2	0.0260674	4	0.0532979	8	0.0351371		2	0.0455049	1	0.0121129	0	0	3	0.013488		2	0.020493	0	0	7	0.0922239	9	0.0308287		0.0605842	0.0348814	0.0341168			0.0387089	0.0274567	0.026428
TID_46856	An01g00770	similarity to RNA helicase Mss116 - Saccharomyces cerevisiae	1551		5	0.219529	11	0.477809	27	1.19897	43	0.629418		5	0.379134	33	1.33216	15	0.521213	53	0.794142		66	2.25379	83	2.33548	44	1.93194	193	2.20325		0.470086	0.467728	0.473779			5.1966e-29	1.09629e-28	0
TID_52071	An01g00780	endo-1,4-xylanase xynB - Aspergillus niger	1211		99	5.56704	93	5.17384	43	2.44557	235	4.40561		13355	1296.98	73274	3788.44	70502	3137.57	157131	3015.45		428	18.719	440	15.8569	151	8.49151	1019	14.8987		0	0	0			0	0	0
TID_127714	An01g00800	similarity to hypothetical protein AAO51454.1 - Dictyostelium discoideum	471		15	2.16872	0	0	0	0	15	0.723024		0	0	3	0.3988	4	0.457694	7	0.345391		0	0	1	0.0926592	0	0	1	0.0375922		0.0152474	0.0107021	0.0106377			0.149491	0.0519565	0.0570975
TID_36489	An01g00810	weak similarity to androgen receptor A hARa - Homo sapiens	393		0	0	1	0.171428	0	0	1	0.0577683		3	0.897767	1	0.159317	4	0.548534	8	0.473077		0	0	0	0	0	0	0	0		0.0912649	0.038911	0.0458711			0.0117266	0.0117349	0.00252668
TID_171073	An01g00820	strong similarity to quinate transport protein qutD - Aspergillus nidulans	1593		0	0	2	0.084584	0	0	2	0.0285034		3	0.221483	32	1.25774	38	1.28559	73	1.06498		0	0	0	0	7	0.29925	7	0.0778038		1.08614e-14	9.83983e-16	2.55351e-15			1.34957e-11	2.11195e-12	5.71321e-12
TID_172786	An01g00850	similarity to xylose permease xylT - Bacillus megaterium	1569		10	0.43402	24	1.03053	35	1.53639	69	0.998409		186	13.942	1142	45.572	1395	47.9168	2723	40.3328		57	1.92413	138	3.83854	48	2.08339	243	2.74222		0	0	0			0	0	0
TID_131667	An01g00860	strong similarity to dihydrogeodin oxidase DHGO - Aspergillus terreus [putative frameshift]	1590		1	0.0428288	1	0.0423718	1	0.0433171	3	0.0428358		0	0	0	0	2	0.0677905	2	0.0292326		1	0.0333108	2	0.0548962	0	0	3	0.0334074		0.408424	0.395321	0.397462			0.658593	0.457189	0.457783
TID_171687	An01g00870	strong similarity to para-hydroxybenzoate polyprenyltransferase Coq2 - Saccharomyces cerevisiae	906		0	0	0	0	0	0	0	0		0	0	4	0.276431	0	0	4	0.102604		0	0	2	0.0963411	2	0.150333	4	0.0781719		0.148462	NA	0.0393564			0.734352	0.708264	0.709866
TID_36484	An01g00880	strong similarity to S-adenosyl-L-methionine:norcoclaurine 6-O-methyltransferase 6-OMT - Coptis japonica	1170		0	0	0	0	1	0.0588668	1	0.0194042		0	0	1	0.0535142	0	0	1	0.0198632		0	0	0	0	3	0.174617	3	0.0453998		1	0.7994	0.801458			0.323467	0.203005	0.199969
TID_36483	An01g00890	weak similarity to integral membrane protein PTH11 - Magnaporthe grisea	1074		0	0	2	0.125458	0	0	2	0.0422774		0	0	1	0.0582976	1	0.0501801	2	0.0432773		0	0	0	0	2	0.126817	2	0.0329719		1	0.719306	0.722126			1	0.791325	0.792497
TID_36481	An01g00900	similarity to protein-tyrosine-phosphatase pyp2p - Schizosaccharomyces pombe	1671		6	0.244516	30	1.20954	38	1.56626	74	1.0054		16	1.1261	51	1.91095	100	3.22522	167	2.3226		17	0.538834	22	0.574587	7	0.285281	46	0.487416		0.0010245	0.000588183	0.000776688			3.80221e-11	9.046e-12	2.15669e-11
TID_172886	An01g00910	strong similarity to hypothetical protein CAD21096.1 - Neurospora crassa	1164		1	0.0585033	5	0.289395	3	0.177511	9	0.175538		6	0.606224	3	0.16137	6	0.277801	15	0.299483		0	0	1	0.0374936	2	0.117012	3	0.0456338		0.83679	0.707821	0.712818			0.0296807	0.0132953	0.0152866
TID_171010	An01g00930	similarity to methyl chloride transferase AAC72357.1 - Batis maritima	843		4	0.323121	46	3.67624	31	2.53274	81	2.18142		1	0.139511	5	0.371362	2	0.127861	8	0.220545		2	0.125656	2	0.103541	1	0.0807838	5	0.105017		6.6748e-23	7.48449e-22	0			0.786452	0.712199	0.715179
TID_36478	An01g00940	weak similarity to AP-1-like stress-induced transcriptional activator Yap2 - Saccharomyces cerevisiae	1308		0	0	7	0.360549	4	0.210624	11	0.190927		1	0.0899139	13	0.622287	2	0.0824059	16	0.28428		2	0.080985	4	0.133463	8	0.416518	14	0.189513		1	0.962447	0.963046			0.717308	0.721137	0.723064
TID_171597	An01g00950	strong similarity to hypothetical protein Afu6g00600 - Aspergillus fumigatus	450		0	0	0	0	0	0	0	0		1	0.26135	0	0	0	0	1	0.0516442		0	0	2	0.193967	1	0.151335	3	0.11804		1	NA	0.302907			0.323467	0.203005	0.199969
TID_46850	An01g00960	strong similarity to hypothetical oxidoreductase DR2595 - Deinococcus radiodurans	999		0	0	2	0.134877	1	0.0689431	3	0.068177		1	0.117725	1	0.0626743	0	0	2	0.0465263		0	0	0	0	2	0.136338	2	0.0354473		0.408424	0.395321	0.397462			1	0.791325	0.792497
TID_46849	An01g00970	strong similarity to hypothetical protein FG03644.1 - Fusarium graminearum	456		2	0.298675	9	1.32969	10	1.5104	21	1.04553		3	0.773733	10	1.37306	3	0.354562	16	0.815435		1	0.11615	0	0	2	0.298688	3	0.116486		0.0655202	0.0551371	0.0567356			0.0185429	0.00837244	0.00980869
TID_52069	An01g01000	similarity to hypothetical protein BAC11036.1 - Homo sapiens	1110		42	2.57667	74	4.49141	200	12.4098	316	6.46318		39	4.13215	65	3.66645	56	2.71895	160	3.34989		9	0.429439	21	0.825669	12	0.736224	42	0.669954		2.18446e-28	1.49349e-28	0			1.78715e-11	4.97957e-12	1.23239e-11
TID_46848	An01g01010	strong similarity to hypothetical protein AN3302.2 - Aspergillus nidulans	801		4	0.340064	7	0.588761	10	0.859853	21	0.595208		0	0	5	0.390834	2	0.134565	7	0.203095		8	0.528981	2	0.10897	0	0	10	0.221048		0.00036911	0.000304691	0.000279573			0.226886	0.202718	0.203557
TID_36472	An01g01020	similarity to protein SEQ ID NO:628 from patent WO200222660-A2 - Homo sapiens	3279		10	0.207679	106	2.1779	58	1.21827	174	1.20473		52	1.86508	93	1.77581	130	2.13667	275	1.94906		6	0.0969152	30	0.399291	18	0.373838	54	0.291589		0.314043	0.286259	0.294612			2.02368e-25	1.06218e-26	0
TID_46846	An01g01030	strong similarity to hypothetical protein FG04855.1 - Fusarium graminearum	462		0	0	7	1.02077	3	0.447235	10	0.491406		4	1.01825	12	1.62628	18	2.09975	34	1.71029		1	0.114641	0	0	2	0.294808	3	0.114974		0.0136618	0.00795205	0.00982564			3.25849e-06	1.03625e-06	1.6693e-06
TID_36470	An01g01040	similarity to ankyrin 3 Ank3 - Mus musculus	1740		0	0	1	0.038719	1	0.0395829	2	0.0260953		7	0.473133	12	0.431804	11	0.340706	30	0.400688		2	0.0608784	1	0.0250819	2	0.0782767	5	0.0508791		1.54716e-05	3.09455e-06	6.19532e-06			0.000448848	0.000145644	0.000199957
TID_36469	An01g01050	similarity to hypothetical protein YLR007w - Saccharomyces cerevisiae	1032		2	0.131972	12	0.783385	6	0.400431	20	0.43998		7	0.797725	22	1.33474	5	0.261112	34	0.765655		11	0.564541	4	0.169157	6	0.395935	21	0.360295		0.582288	0.526381	0.533929			0.497179	0.422717	0.427819
TID_55496	An01g01060	strong similarity to splicing factor spU2AF23 - Schizosaccharomyces pombe	749		6	0.54551	29	2.6085	36	3.31038	71	2.15208		18	2.82635	33	2.75859	15	1.07931	66	2.04784		23	1.6264	22	1.28189	21	1.90937	66	1.5602		0.0147651	0.011303	0.0120961			0.135929	0.128518	0.130733
TID_133810	An01g01070	strong similarity to hypothetical protein BAB09014.1 - Arabidopsis thaliana	1014		9	0.604418	22	1.4617	13	0.883002	44	0.985138		2	0.231967	9	0.555724	4	0.212598	15	0.343785		5	0.261165	11	0.473439	3	0.201482	19	0.331768		3.58655e-07	2.27204e-07	1.93434e-07			0.166936	0.144705	0.145984
TID_171497	An01g01080	strong similarity to sepiapterin reductase SPR - Rattus norvegicus	732		6	0.558179	46	4.23371	73	6.8686	125	3.87687		12	1.92799	35	2.99373	54	3.97575	101	3.2066		47	3.40071	85	5.06778	45	4.18652	177	4.28135		2.47445e-05	1.67417e-05	1.93106e-05			1.53182e-11	1.28308e-11	1.25996e-11
TID_36465	An01g01090	similarity to TATA-binding protein-associated phosphoprotein Dr1 - Homo sapiens	429		5	0.793681	38	5.96761	34	5.45856	77	4.07489		5	1.37072	35	5.10817	47	5.90441	87	4.71298		15	1.85189	26	2.645	10	1.58743	51	2.1049		0.153047	0.130596	0.135387			0.144089	0.116734	0.121005
TID_36430	An01g01110	strong similarity to D-amino acid hydantoin hydrolase hyuA - Pseudomonas sp.	4041		0	0	3	0.0500157	3	0.0511315	6	0.0337089		1	0.0291035	12	0.185929	3	0.04001	16	0.0920164		5	0.0655335	5	0.0539996	11	0.185377	21	0.092013		0.202089	0.163708	0.174185			0.134498	0.103557	0.104523
TID_36428	An01g01120	similarity to hypothetical protein BAE54554.1 - Aspergillus oryzae	1358		155	7.77258	511	25.351	406	20.5913	1072	17.9216		20	1.73207	75	3.45793	91	3.61142	186	3.18308		127	4.9532	113	3.63152	70	3.51035	310	4.04185		3.24603e-229	3.07786e-221	0			2.18886e-17	1.58224e-17	0
TID_170237	An01g01160	similarity to phosphinothricin N-acetyltransferase pat - Streptomyces viridochromogenes	737		21	1.94037	82	7.49584	97	9.06485	200	6.16091		1	0.159576	10	0.849547	12	0.877506	23	0.725261		14	1.0061	14	0.82903	11	1.01643	39	0.936949		9.75219e-52	1.75537e-49	0			0.00289474	0.00209615	0.00209544
TID_206357	An01g01170	strong similarity to hypothetical protein BAC47708.1 - Bradyrhizobium japonicum	1218		0	0	13	0.719068	18	1.01785	31	0.577825		0	0	1	0.0514053	1	0.0442475	2	0.0381607		37	1.60893	19	0.680794	12	0.670943	68	0.988508		2.16625e-10	5.84356e-10	8.93575e-11			1.91288e-22	3.88947e-20	0
TID_36425	An01g01180	strong similarity to hypothetical conserved protein CAD21291.1 - Neurospora crassa	1533		2	0.0888425	3	0.131842	6	0.269566	11	0.162904		1	0.0767172	1	0.0408425	1	0.0351556	3	0.0454792		1	0.0345494	1	0.0284687	5	0.222116	7	0.080849		0.00570397	0.00467586	0.00429434			0.11414	0.091291	0.0901066
TID_36424	An01g01190	similarity to hypothetical phosphoglycerate mutase SPAC5H10.03 - Schizosaccharomyces pombe	636		61	6.53139	532	56.3545	562	60.8605	1155	41.2294		0	0	5	0.49223	3	0.254214	8	0.292326		60	4.99662	84	5.7641	51	5.46091	195	5.4287		0	1.66976e-303	0			1.72562e-59	1.03957e-53	0
TID_139486	An01g01210	similarity to acylaminoacyl-peptidase - Rattus norvegicus	1887		2	0.0721757	7	0.249919	7	0.255495	16	0.1925		3	0.186975	9	0.298625	8	0.228483	20	0.246316		4	0.112272	2	0.046256	3	0.108268	9	0.084448		0.736161	0.687563	0.691636			0.194528	0.163976	0.170049
TID_171230	An01g01220	similarity to surface recognition protein PTH11 - Magnaporthe grisea	741		0	0	0	0	0	0	0	0		0	0	4	0.337984	1	0.0727307	5	0.156814		0	0	0	0	2	0.183808	2	0.0477893		0.0822536	0.0811552	0.0212427			0.706393	0.409676	0.416896
TID_172537	An01g01230	strong similarity to hypothetical protein SPAC869.06c - Schizosaccharomyces pombe	678		0	0	0	0	2	0.203169	2	0.0669703		2	0.346925	2	0.184695	0	0	4	0.137108		1	0.0781183	2	0.128739	4	0.401774	7	0.182805		1	0.686615	0.692698			0.227172	0.17876	0.178592
TID_121297	An01g01250	strong similarity to hypothetical membrane transport protein SPAC3H1.06c - Schizosaccharomyces pombe	1482		1	0.0459499	2	0.0909192	0	0	3	0.0459574		3	0.238072	3	0.126744	2	0.0727307	8	0.125451		0	0	1	0.0294484	6	0.275712	7	0.0836312		0.542247	0.324726	0.336616			0.800831	0.800737	0.802142
TID_46827	An01g01260	strong similarity to beta-glucuronidase uidA - Escherichia coli	1785		0	0	1	0.0377429	0	0	1	0.0127187		44	2.89901	125	4.38457	173	5.22329	342	4.45268		1	0.0296718	1	0.0244496	5	0.190758	7	0.069435		2.34028e-77	2.85728e-63	0			8.32613e-74	1.63198e-72	0
TID_172233	An01g01280	strong similarity to cercosporin resistance transmembrane efflux pump from patent WO9735001-A1 - Cercospora kikuchii	1458		0	0	0	0	0	0	0	0		1	0.0806635	0	0	4	0.147856	5	0.0796978		1	0.0363266	0	0	0	0	1	0.012144		0.0822536	0.0811552	0.0212427			0.242732	0.152895	0.161402
TID_120511	An01g01290	strong similarity to squalene-hopene cyclase SHC - Alicyclobacillus acidocaldarius	1969		1	0.034585	0	0	0	0	1	0.0115302		2	0.119459	4	0.127195	2	0.054742	8	0.0944231		1	0.026899	2	0.0443296	2	0.0691729	5	0.0449617		0.0912649	0.038911	0.0458711			0.786452	0.712199	0.715179
TID_144154	An01g01300	strong similarity to hypothetical protein AN8326.2 - Aspergillus nidulans	333		0	0	1	0.202316	2	0.413659	3	0.204531		1	0.353175	1	0.188023	0	0	2	0.139579		1	0.159052	2	0.262117	0	0	3	0.159513		0.408424	0.395321	0.397462			0.658593	0.457189	0.457783
TID_171940	An01g01310	strong similarity to hypothetical protein Afu1g01210 - Aspergillus fumigatus	414		0	0	0	0	0	0	0	0		0	0	4	0.604943	4	0.52071	8	0.44908		0	0	0	0	0	0	0	0		0.0246053	0.0148834	0.00356941			0.0117266	0.0117349	0.00252668
TID_172232	An01g01320	strong similarity to alpha-galactosidase agal - Phanerochaete chrysosporium	1155		0	0	0	0	2	0.119263	2	0.0393125		1	0.101825	2	0.108418	8	0.373288	11	0.221332		0	0	0	0	1	0.0589617	1	0.0153298		0.0878189	0.0374325	0.0438733			0.0167437	0.00577025	0.00680172
TID_119939	An01g01330	similarity to acetate regulatory DNA binding protein facB - Aspergillus nidulans	1902		2	0.0716065	0	0	3	0.108634	5	0.0596818		6	0.371001	18	0.592539	17	0.481698	41	0.500965		0	0	3	0.0688368	4	0.143219	7	0.0651638		1.37867e-05	2.44149e-06	5.20555e-06			2.8338e-05	1.09821e-05	1.66753e-05
TID_36414	An01g01340	similarity to unsaturated glucuronyl hydrolase UGL - Bacillus sp.	1416		1	0.0480917	0	0	1	0.04864	2	0.0320663		1	0.0830561	1	0.0442172	0	0	2	0.0328247		0	0	0	0	1	0.0480938	1	0.0125042		1	0.719306	0.722126			1	0.716681	0.72025
TID_171699	An01g01350	strong similarity to high-affinity nicotinic acid permease Tna1 - Saccharomyces cerevisiae	1458		0	0	0	0	1	0.0472388	1	0.0155713		7	0.564645	14	0.601209	3	0.110892	24	0.38255		0	0	3	0.0897994	4	0.186833	7	0.0850079		4.59936e-05	8.55007e-06	1.41429e-05			0.0187562	0.0132593	0.0150129
TID_172825	An01g01360	similarity to hypothetical transmembrane protein CAD18032.1 - Ralstonia solanacearum	1104		0	0	0	0	0	0	0	0		3	0.319585	4	0.226854	3	0.14645	10	0.210506		0	0	0	0	0	0	0	0		0.00710093	0.00491223	0.00112263			0.00670569	0.00371308	0.000733861
TID_124966	An01g01370	strong similarity to hypothetical protein BAE66223.1 - Aspergillus oryzae	1044		0	0	0	0	5	0.329857	5	0.108731		1	0.112651	1	0.0599728	3	0.154866	5	0.111302		3	0.152196	1	0.0418032	4	0.260922	8	0.135678		0.749898	0.569872	0.573923			0.263229	0.190217	0.190486
TID_36409	An01g01380	similarity to beta transducin-like protein het-e - Podospora anserina	3642		20	0.373958	228	4.21763	186	3.51746	434	2.7054		145	4.68234	363	6.24053	614	9.08583	1122	7.15957		163	2.37044	140	1.67764	70	1.30891	373	1.81337		1.3262e-27	5.68261e-29	0			7.01067e-50	9.51849e-52	0
TID_171085	An01g01390	similarity to chromatin remodeling Snf/Swi complex subunit Arp9 - Saccharomyces cerevisiae	2007		4	0.135721	26	0.87277	38	1.30405	68	0.769208		12	0.703183	47	1.46624	23	0.617613	82	0.949512		34	0.897251	25	0.543629	13	0.441111	72	0.63519		0.31979	0.296959	0.303396			0.417198	0.406303	0.409679
TID_36407	An01g01400	strong similarity to hypothetical protein encoded by slr0318 - Synechocystis sp.	330		2	0.412714	19	3.87894	13	2.71323	34	2.33909		0	0	1	0.189732	0	0	1	0.0704239		0	0	2	0.2645	0	0	2	0.107309		1.6644e-12	2.34731e-11	4.73621e-13			0.583162	0.419157	0.418277
TID_36405	An01g01420	weak similarity to integral membrane protein PTH11 - Magnaporthe grisea	435		1	0.156547	5	0.774381	6	0.949989	12	0.626288		0	0	2	0.28787	0	0	2	0.10685		0	0	0	0	1	0.156553	1	0.0407033		0.00142675	0.000701533	0.000551466			1	0.716681	0.72025
TID_36404	An01g01430	similarity to hydroquinone oxidase mcrA - Streptomyces lavendulae	1590		45	1.9273	462	19.5758	282	12.2154	789	11.2658		40	2.95868	232	9.13578	278	9.42288	550	8.03896		410	13.6574	456	12.5163	194	8.30915	1060	11.804		6.28043e-39	2.39008e-39	0			6.25212e-73	8.38616e-73	0
TID_170838	An01g01440	strong similarity to hypothetical protein CAD21096.1 - Neurospora crassa	1040		2	0.130957	18	1.16604	14	0.927153	34	0.742212		0	0	12	0.722442	6	0.310924	18	0.402229		2	0.101854	4	0.167856	0	0	6	0.10215		0.000580736	0.000433999	0.000440324			0.0975517	0.0558742	0.0601652
TID_36402	An01g01450	strong similarity to hypothetical protein AN5315.2 - Aspergillus nidulans	2337		4	0.116556	31	0.893669	12	0.353654	47	0.456585		74	3.72398	88	2.35765	173	3.98955	335	3.33135		20	0.453266	11	0.20542	14	0.407963	45	0.340936		5.34608e-35	1.06614e-37	0			7.0223e-41	7.27885e-43	0
TID_172697	An01g01475	strong similarity to hypothetical protein FG06118.1 - Fusarium graminearum	501		29	3.94179	270	36.3078	202	27.7696	501	22.7029		9	2.11271	38	4.74899	26	2.79687	73	3.38625		15	1.58575	31	2.70043	23	3.12638	69	2.43854		7.11186e-117	4.22564e-112	0			0.236042	0.215335	0.218273
TID_121887	An01g01480	similarity to multidrug resistance protein Qdr1 - Saccharomyces cerevisiae	867		0	0	0	0	0	0	0	0		0	0	1	0.0722164	1	0.0621609	2	0.0536099		0	0	0	0	0	0	0	0		0.515561	NA	0.14513			0.508576	NA	0.131027
TID_172072	An01g01490	similarity to hypothetical protein B3E4.80 - Neurospora crassa	959		0	0	1	0.0702514	0	0	1	0.0236736		2	0.245271	2	0.130577	0	0	4	0.0969338		2	0.110457	1	0.0455083	0	0	3	0.0553887		0.654897	0.299312	0.313503			1	0.974447	0.974674
TID_36399	An01g01500	strong similarity to UV-response Zn-finger protein kin17 - Mus musculus	1017		42	2.8123	51	3.37849	120	8.12675	213	4.75489		19	2.19719	41	2.52417	24	1.27182	84	1.91952		15	0.781183	25	1.07282	15	1.00444	55	0.957548		2.60393e-26	2.70333e-26	0			0.392455	0.348757	0.353764
TID_36398	An01g01520	similarity to pyrroline-5-carboxylate reductase P5CR - Zalerion arboricola	813		0	0	5	0.414337	0	0	5	0.139625		4	0.578634	6	0.462078	2	0.132579	12	0.343024		0	0	3	0.161042	1	0.0837648	4	0.087114		0.46097	0.30333	0.314551			0.206277	0.118488	0.124865
TID_132598	An01g01530	similarity to proline dehydrogenase slgA - Drosophila melanogaster	1227		0	0	0	0	1	0.0561322	1	0.0185028		14	1.34189	30	1.53085	20	0.878459	64	1.21219		1	0.0431656	3	0.106705	4	0.222007	8	0.115442		5.7324e-14	1.78823e-14	1.31006e-14			3.21947e-09	8.52986e-10	1.89971e-09
TID_52061	An01g01540	strong similarity to alpha,alpha-trehalase treA - Aspergillus nidulans	3317		35	0.718548	321	6.51979	308	6.39531	664	4.5447		36	1.27641	147	2.77477	268	4.35437	451	3.15984		268	4.27929	270	3.55245	204	4.18829	742	3.96075		7.55033e-35	2.78993e-35	0			1.64434e-38	1.14588e-38	0
TID_55494	An01g01550	strong similarity to catalase cat1 - Aspergillus fumigatus	2227		222	6.78837	1993	60.2922	1557	48.1532	3772	38.4533		92	4.8585	264	7.4223	368	8.90561	724	7.55531		1402	33.3434	884	17.3237	718	21.9561	3004	23.8835		0	0	0			0	0	0
TID_36394	An01g01560	similarity to hypothetical protein yxaG - Bacillus subtilis	1104		0	0	3	0.183074	0	0	3	0.0616928		3	0.319585	1	0.0567134	3	0.14645	7	0.147354		0	0	0	0	3	0.185056	3	0.0481139		0.539788	0.45402	0.464265			0.529527	0.374754	0.381807
TID_36393	An01g01580	strong similarity to hypothetical protein encoded by An01g00420 - Aspergillus niger	1347		0	0	0	0	0	0	0	0		1	0.0873106	0	0	0	0	1	0.0172531		0	0	0	0	3	0.151672	3	0.0394341		1	NA	0.302907			0.323467	0.203005	0.199969
TID_170782	An01g01590	similarity to pyruvate decarboxylase PDC - Neurospora crassa [putative frameshift]	1554		2	0.0876419	2	0.0867067	2	0.0886412	6	0.0876562		2	0.151361	3	0.120872	2	0.069361	7	0.104684		0	0	1	0.028084	2	0.0876458	3	0.0341813		0.781619	0.713438	0.71693			0.529527	0.374754	0.381807
TID_171379	An01g01600	similarity to monocarboxylate transporter 2 MCT2 - Mesocricetus auratus	1323		2	0.102945	5	0.254615	9	0.468532	16	0.274563		21	1.86678	35	1.65639	55	2.24047	111	1.94983		14	0.560467	12	0.39585	5	0.257372	31	0.414878		2.79252e-12	2.62954e-13	1.52434e-12			9.64352e-08	3.69139e-08	6.5188e-08
TID_172823	An01g01620	strong similarity to high-affinity zinc transport protein Zrt1 - Saccharomyces cerevisiae	1053		4	0.258681	36	2.30329	27	1.766	67	1.44454		1	0.111688	1	0.0594602	3	0.153543	5	0.110351		3	0.150895	3	0.124338	0	0	6	0.100888		1.58335e-20	2.24616e-19	0			0.548502	0.458758	0.460451
TID_52059	An01g01630	strong similarity to hypothetical protein encoded by An09g00510 - Aspergillus niger	580		1	0.11741	17	1.97467	13	1.54373	31	1.21343		8	1.62217	34	3.67034	49	4.55307	91	3.64626		18	1.64372	26	1.95639	9	1.05674	53	1.61796		0.000312209	0.000182935	0.000266229			0.110878	0.100991	0.105002
TID_36386	An01g01640	strong similarity to cinnamyl-alcohol dehydrogenase CAD1 - Eucalyptus gunnii	1041		1	0.0654157	6	0.388306	4	0.264646	11	0.239897		0	0	1	0.0601457	0	0	1	0.0223246		0	0	2	0.0838473	0	0	2	0.0340172		0.000431326	0.000349951	0.000214863			0.583162	0.419157	0.418277
TID_36385	An01g01650	strong similarity to hypothetical protein BAE54554.1 - Aspergillus oryzae	927		3	0.220381	27	1.96227	13	0.965873	43	1.0531		12	1.52243	20	1.35084	26	1.51158	58	1.45406		7	0.399945	5	0.235396	6	0.440782	18	0.343804		0.839887	0.772834	0.776118			0.000449087	0.000252335	0.000323595
TID_36384	An01g01670	strong similarity to hypothetical protein BAE54554.1 - Aspergillus oryzae	1629		4	0.167214	23	0.951219	21	0.887881	48	0.668963		4	0.288784	12	0.461227	21	0.694759	37	0.527855		5	0.162567	7	0.187537	3	0.125416	15	0.163038		0.00555956	0.00431735	0.00458307			0.0358545	0.0275202	0.0299669
TID_36383	An01g01680	similarity to hypothetical protein encoded by An01g01690 - Aspergillus niger	483		0	0	0	0	0	0	0	0		0	0	0	0	0	0	0	0		0	0	0	0	1	0.140995	1	0.0366582		NA	NA	NA			0.434516	NA	0.196655
TID_52058	An01g01720	strong similarity to bleomycin hydrolase Blh1 - Saccharomyces cerevisiae	1668		13	0.530738	60	2.42342	84	3.46848	157	2.13691		57	4.01896	184	6.9068	126	4.07109	367	5.11333		4	0.127012	5	0.130823	5	0.204139	14	0.148611		1.15578e-07	5.35383e-08	1.05969e-07			2.67369e-71	7.19266e-73	0
TID_36379	An01g01740	weak similarity to troponin C - Caenorhabditis elegans	318		0	0	15	3.17788	14	3.0322	29	2.07039		3	1.1095	5	0.98446	3	0.508429	11	0.803896		9	1.49899	23	3.15653	6	1.28492	38	2.1158		7.55086e-05	6.49989e-05	6.06919e-05			1.66296e-06	1.38755e-06	1.12514e-06
TID_55493	An01g01750	similarity to lysosomal protease CLN2 - Rattus norvegicus	2150		409	12.9544	2443	76.5524	1642	52.6007	4494	47.4544		28	1.53163	194	5.64961	211	5.28908	433	4.68041		138	3.39956	431	8.7488	211	6.68338	780	6.42355		0	0	0			3.55995e-48	3.37474e-48	0
TID_171681	An01g01780	strong similarity to transmembrane protein PTH11 - Magnaporthe grisea	918		1	0.0741806	2	0.146778	9	0.675237	12	0.296771		0	0	0	0	1	0.0587075	1	0.0253158		0	0	1	0.0475409	2	0.148368	3	0.0578625		0.000191603	0.000163737	9.15208e-05			0.323467	0.203005	0.199969
TID_121153	An01g01790	similarity to band 3 anion transport protein - Gallus gallus	1683		0	0	0	0	0	0	0	0		1	0.0698796	2	0.0744048	0	0	3	0.0414258		0	0	0	0	3	0.121392	3	0.0315614		0.273341	NA	0.0743597			1	0.745895	0.747306
TID_46815	An01g01800	strong similarity to hypothetical protein AN0219.2 - Aspergillus nidulans	1086		0	0	1	0.062036	2	0.12684	3	0.0627153		0	0	0	0	0	0	0	0		0	0	0	0	1	0.0627079	1	0.0163038		0.0698293	NA	0.0210409			0.434516	NA	0.196655
TID_172416	An01g01810	similarity to multidrug resistance protein fnx1p - Schizosaccharomyces pombe	1488		0	0	10	0.452763	6	0.277719	16	0.244118		1	0.0790372	16	0.673243	13	0.470844	30	0.468546		1	0.0355942	3	0.0879889	3	0.1373	7	0.083294		0.454495	0.364104	0.373566			0.00244743	0.00127263	0.00158217
TID_206342	An01g01820	catalase R catR - Aspergillus niger	2690		14	0.354412	65	1.62793	69	1.76666	148	1.24908		9	0.393482	24	0.558617	30	0.601042	63	0.54428		157	3.09122	173	2.80675	74	1.8734	404	2.65918		3.36897e-17	2.27461e-17	0			2.35674e-83	9.20813e-81	0
TID_206339	An01g01830	strong similarity to catalase/peroxidase cpeB - Streptomyces reticuli	2475		124	3.41177	803	21.8582	804	22.3737	1731	15.8783		804	38.2046	2841	71.8706	3689	80.3285	7334	68.8652		444	9.50145	458	8.07607	242	6.65874	1144	8.18407		0	0	0			0	0	0
TID_52052	An01g01840	strong similarity to monoamine oxidase MAO - Oncorhynchus mykiss	1442		4	0.188898	24	1.12129	25	1.19407	53	0.834436		3	0.244676	21	0.91182	20	0.747482	44	0.709123		9	0.330567	8	0.242122	4	0.188906	21	0.257853		0.00953851	0.00719481	0.00765682			0.0796209	0.0622355	0.0658847
TID_142667	An01g01850	similarity to beta transducin-like protein het-e1 - Podospora anserina	756		1	0.0900764	17	1.51496	13	1.18434	31	0.930941		3	0.466696	4	0.331278	9	0.641589	16	0.49185		3	0.210175	2	0.115456	3	0.270241	8	0.187364		0.000893615	0.000617351	0.000622883			0.41127	0.304688	0.311094
TID_36368	An01g01860	similarity to hypothetical protein BAE54554.1 - Coccidioides immitis	342		0	0	1	0.196992	0	0	1	0.0663829		1	0.343881	2	0.36615	4	0.630333	7	0.47567		0	0	3	0.382829	0	0	3	0.155315		0.1521	0.0653987	0.0747447			0.529527	0.374754	0.381807
TID_206333	An01g01870	strong similarity to hypothetical Avicelase III aviIII - Aspergillus aculeatus	2694		20	0.505552	119	2.97593	122	3.11902	261	2.19951		471	20.5617	1871	43.4842	2141	42.8307	4483	38.6728		355	6.97932	556	9.00714	339	8.56947	1250	8.21545		0	0	0			5.08628e-259	6.4599e-269	0
TID_46810	An01g01880	strong similarity to L-lactate 2-monooxygenase LA2M - Mycobacterium smegmatis	1206		0	0	1	0.0558633	2	0.114219	3	0.056475		1	0.0975186	3	0.15575	2	0.0893756	6	0.115621		3	0.131752	1	0.0361878	1	0.0564683	5	0.0734077		0.744884	0.621217	0.628375			1	0.89274	0.893565
TID_36364	An01g01900	strong similarity to mitomycin C translocase mct - Streptomyces lavendulae	1626		0	0	0	0	2	0.0847161	2	0.0279249		1	0.0723293	1	0.0385065	0	0	2	0.0285854		0	0	0	0	3	0.125647	3	0.0326678		1	0.719306	0.722126			0.658593	0.457189	0.457783
TID_36363	An01g01920	similarity to beta-N-acetylhexosaminidase - Vibrio furnissii	2130		0	0	0	0	4	0.129341	4	0.0426346		4	0.220859	20	0.587903	8	0.202417	32	0.349144		1	0.0248658	0	0	3	0.0959165	4	0.0332506		0.000125466	3.62358e-05	6.51999e-05			5.86188e-05	1.43844e-05	2.16657e-05
TID_36362	An01g01930	hypothetical protein	459		0	0	0	0	1	0.150053	1	0.0494618		0	0	0	0	1	0.117415	1	0.0506316		0	0	0	0	0	0	0	0		1	0.7994	0.801458			1	NA	0.285621
TID_46809	An01g01940	strong similarity to GABA permease Uga4 - Saccharomyces cerevisiae	1587		4	0.171639	15	0.636778	8	0.347192	27	0.386251		4	0.296427	12	0.473434	10	0.339593	26	0.380742		6	0.200243	5	0.1375	2	0.0858233	13	0.145039		0.163546	0.148029	0.152098			0.25808	0.190721	0.196622
TID_36360	An01g01950	similarity to aluminium resistance protein Alr1 - Saccharomyces cerevisiae	1092		42	2.61915	392	24.1845	338	21.3182	772	16.0501		21	2.26168	77	4.41492	117	5.7743	215	4.57562		37	1.79457	96	3.8367	41	2.5569	174	2.82127		2.32009e-124	2.52258e-122	0			0.609504	0.608458	0.611355
TID_171353	An01g01960	strong similarity to riboflavin biosynthesis protein Rib7 - Saccharomyces cerevisiae	831		5	0.409734	26	2.10788	15	1.24322	46	1.25672		2	0.28305	21	1.58224	15	0.972806	38	1.06271		19	1.21097	32	1.68058	16	1.31121	67	1.42755		0.0143019	0.0116146	0.0122711			2.98588e-05	2.79131e-05	2.7674e-05
TID_36357	An01g01970	similarity to hypothetical protein encoded by An04g02750 - Aspergillus niger	342		0	0	0	0	0	0	0	0		0	0	0	0	0	0	0	0		0	0	0	0	0	0	0	0		NA	NA	NA			NA	NA	NA
TID_36356	An01g01980	strong similarity to F-box domain protein Afu1g01420 - Aspergillus fumigatus	1502		0	0	0	0	1	0.045855	1	0.0151151		2	0.156601	0	0	0	0	2	0.0309453		0	0	1	0.0290563	0	0	1	0.0117882		1	0.775427	0.779903			1	0.716681	0.72025
TID_170119	An01g02000	similarity to aromatic-L-amino-acid decarboxylase DDC - Rattus norvegicus	1551		6	0.263434	20	0.868744	27	1.19897	53	0.775794		11	0.834095	50	2.01843	21	0.729699	82	1.22867		11	0.375632	10	0.281383	20	0.878153	41	0.468048		0.663267	0.643937	0.649529			0.0286228	0.0201418	0.0218413
TID_36354	An01g02010	weak similarity to hypothetical protein ABD44489.1 - Ehrlichia chaffeensis	1923		0	0	0	0	1	0.035816	1	0.011806		0	0	1	0.0325593	0	0	1	0.0120852		2	0.0550849	0	0	0	0	2	0.0184149		1	0.7994	0.801458			0.583162	0.419157	0.418277
TID_128447	An01g02020	strong similarity to hypothetical protein ssl3291 - Synechocystis sp.	282		0	0	5	1.19452	3	0.732704	8	0.644055		2	0.834095	16	3.55243	20	3.82223	38	3.13162		0	0	4	0.619043	1	0.241492	5	0.313935		0.000817662	0.000348946	0.000526385			8.96832e-06	3.27307e-06	5.2372e-06
TID_171221	An01g02030	similarity to polyketide synthase FUM5 - Gibberella moniliformis	7074		4	0.038506	1	0.00952377	5	0.0486812	10	0.0320935		35	0.581886	98	0.867393	167	1.27229	300	0.985576		57	0.426768	55	0.339318	54	0.519853	166	0.415491		2.79934e-55	4.89063e-58	0			0.000635002	0.000494941	0.000579133
TID_36349	An01g02050	similarity to gene expression regulator At221 from patent WO200257456-A2 - Unclassified organism	990		1	0.0687856	0	0	1	0.0695699	2	0.0458645		0	0	1	0.0632441	2	0.108876	3	0.0704239		0	0	1	0.0440833	4	0.275155	5	0.0894239		1	0.956492	0.957205			0.306339	0.279193	0.279267
TID_123933	An01g02060	similarity to monocarboxylate transporter 3 - Gallus gallus	1242		0	0	1	0.0542441	2	0.110909	3	0.054838		0	0	0	0	0	0	0	0		0	0	0	0	3	0.164495	3	0.0427679		0.0698293	NA	0.0210409			0.0820384	NA	0.0253307
TID_46803	An01g02070	strong similarity to metalloprotease mep - Aspergillus fumigatus [putative sequencing error]	1890		0	0	0	0	2	0.0728827	2	0.0240243		3	0.186678	1	0.0331278	1	0.0285151	5	0.0614812		2	0.0560467	0	0	2	0.0720643	4	0.0374729		0.707433	0.478068	0.488454			1	0.951732	0.952126
TID_137631	An01g02080	similarity to hypothetical protein SC2G5.30 - Streptomyces coelicolor	501		4	0.543695	10	1.34473	15	2.0621	29	1.31414		3	0.704236	34	4.24909	25	2.6893	62	2.87599		9	0.951452	27	2.35199	18	2.44673	54	1.90842		0.0877763	0.0612541	0.0670058			0.513134	0.498485	0.501608
TID_170268	An01g02090	similarity to hypothetical protein BX908807_12 - Neurospora crassa	3369		13	0.26277	66	1.31983	52	1.06306	131	0.88278		16	0.558539	53	0.984985	51	0.815841	120	0.827779		63	0.990425	36	0.466349	27	0.545776	126	0.662199		0.000509616	0.00039188	0.000443352			0.0145292	0.0139355	0.0144428
TID_196832	An01g02100	strong similarity to tRNA-pseudouridine synthase Pus4 - Saccharomyces cerevisiae	1342		3	0.152231	17	0.853435	12	0.615865	32	0.541352		5	0.43818	22	1.02642	13	0.522068	40	0.692694		31	1.22346	30	0.975615	21	1.06566	82	1.08188		0.6323	0.569527	0.574846			1.87795e-07	1.33557e-07	1.25478e-07
TID_55487	An01g02110	similarity to hypothetical protein CAD11409.1 - Neurospora crassa	1887		24	0.866109	160	5.71244	112	4.08792	296	3.56125		54	3.36555	176	5.83977	201	5.74064	431	5.3081		75	2.10509	68	1.5727	50	1.80447	193	1.81094		0.821176	0.796003	0.799197			1.83804e-10	7.38553e-11	1.36663e-10
TID_52046	An01g02120	strong similarity to nucleolar protein Ebp2 - Saccharomyces cerevisiae	1101		33	2.04108	13	0.795481	12	0.750672	58	1.19598		4	0.427275	24	1.36483	22	1.07689	50	1.0554		23	1.10643	29	1.14953	30	1.85561	82	1.3187		0.0106824	0.00826279	0.00881398			2.04993e-05	1.64447e-05	1.65544e-05
TID_137102	An01g02130	similarity to heterokaryon incompatibility protein het-6 - Neurospora crassa	375		1	0.181594	16	2.8745	13	2.38764	30	1.81624		3	0.940859	8	1.33571	5	0.71858	16	0.991569		0	0	2	0.23276	0	0	2	0.0944316		0.00137889	0.00101428	0.00102861			0.00698731	0.00215956	0.00267263
TID_170848	An01g02140	strong similarity to high-affinity nicotinic acid permease Tna1 - Saccharomyces cerevisiae	1311		1	0.0519434	3	0.154167	4	0.210142	8	0.138538		252	22.6065	382	18.2438	815	33.5036	1449	25.6862		5	0.201999	7	0.233026	4	0.207783	16	0.216091		5.26546954189223e-317	6.85961e-281	0			0	1.48345e-302	0
TID_36340	An01g02150	strong similarity to transcription regulator of arginine catabolism arcA - Aspergillus nidulans	2079		10	0.327551	94	3.04612	96	3.18034	200	2.18403		36	2.03649	91	2.74058	181	4.69202	308	3.44295		72	1.83426	73	1.53242	30	0.982695	175	1.4904		0.417439	0.398289	0.40626			0.00130355	0.0010888	0.00124759
TID_170443	An01g02160	strong similarity to multidrug resistance protein fnx1p - Schizosaccharomyces pombe	1860		6	0.21967	17	0.615758	15	0.555437	38	0.463824		349	22.0672	502	16.8984	970	28.1057	1821	22.7526		101	2.87601	41	0.962012	46	1.68421	188	1.78963		0	0	0			7.0988e-250	1.41974e-260	0
TID_172301	An01g02170	similarity to anthranilate converting enzyme tdnT - Pseudomonas putida	717		11	1.04474	36	3.38265	34	3.266	81	2.56477		38	6.23303	86	7.5099	133	9.99698	257	8.33006		15	1.10804	38	2.31299	29	2.75442	82	2.02495		4.33463e-11	8.35275e-12	2.89497e-11			2.30906e-13	5.45379e-14	1.4666e-13
TID_52045	An01g02180	similarity to hypothetical protein YOL032w - Saccharomyces cerevisiae	660		0	0	3	0.306232	2	0.20871	5	0.171992		1	0.178193	3	0.284598	1	0.0816568	5	0.17606		1	0.0802487	3	0.198375	6	0.619098	10	0.268272		0.749898	0.569872	0.573923			0.11499	0.0708422	0.0703105
TID_170557	An01g02190	similarity to thiamin pyrophosphokinase tnr3p - Schizosaccharomyces pombe	969		19	1.33525	89	6.18785	94	6.68129	202	4.73271		82	9.95233	208	13.4399	277	15.4061	567	13.5986		88	4.80996	100	4.50387	90	6.32515	278	5.07972		7.57338e-18	8.17457e-19	0			4.50942e-10	2.04484e-10	3.54697e-10
TID_196819	An01g02200	strong similarity to 16 kD subunit of DNA-directed RNA polymerase I,II,III Rpb8 - Saccharomyces cerevisiae	468		7	1.01856	25	3.59889	21	3.09051	53	2.57106		10	2.51298	26	3.47842	25	2.87892	61	3.02913		38	4.30051	61	5.68845	18	2.61926	117	4.42648		0.254707	0.245759	0.251733			3.23135e-09	2.35775e-09	2.23923e-09
TID_172459	An01g02210	similarity to hypothetical protein SPCC11E10.06c - Schizosaccharomyces pombe	1182		5	0.288062	35	1.99492	35	2.03942	75	1.44054		8	0.795989	33	1.74804	25	1.13988	66	1.29766		24	1.07541	23	0.84922	22	1.26753	69	1.03359		0.00459836	0.003782	0.00409376			0.0822279	0.0724489	0.0739675
TID_36333	An01g02220	strong similarity to tRNA splicing endonuclease gamma subunit Sen34 - Saccharomyces cerevisiae [putative frameshift]	953		18	1.28621	90	6.36244	67	4.84215	175	4.16896		55	6.78742	112	7.35834	135	7.63444	302	7.36458		189	10.5039	184	8.42625	117	8.36074	490	9.10378		0.0506116	0.0410159	0.0448856			2.42925e-25	2.20347e-25	0
TID_36332	An01g02230	similarity to ribonuclease P protein subunit p29 - Homo sapiens	729		1	0.0934126	4	0.369663	5	0.472388	10	0.311426		5	0.806635	17	1.46008	18	1.3307	40	1.27517		7	0.508572	5	0.299331	13	1.21442	25	0.607199		0.00224211	0.00103013	0.0014363			0.454421	0.40943	0.414523
TID_36331	An01g02240	similarity to 1-aminocyclopropane-1-carboxylic acid oxidase - Cucumis sativus	1050		0	0	8	0.513304	5	0.327972	13	0.281084		20	2.24014	116	6.91709	75	3.84953	211	4.67011		6	0.302652	7	0.29095	4	0.259431	17	0.286667		1.68857e-33	4.76575e-36	0			1.71364e-33	2.79435e-35	0
TID_170794	An01g02250	strong similarity to essential protein #440 of patent WO2004067709-A2 - Aspergillus fumigatus	672		0	0	2	0.200509	1	0.102491	3	0.101352		11	1.92512	13	1.21124	29	2.32576	53	1.83291		2	0.157631	2	0.129888	0	0	4	0.105392		1.66817e-09	1.9476e-10	6.45635e-10			1.43384e-09	3.20794e-10	6.62046e-10
TID_36329	An01g02260	strong similarity to hypothetical protein EAT77612.1 - Phaeosphaeria nodorum	1977		1	0.034445	26	0.886014	11	0.383215	38	0.436374		33	1.9631	81	2.56527	113	3.08041	227	2.66841		6	0.160741	11	0.242826	6	0.206679	23	0.205987		3.36795e-21	8.54711e-23	0			1.18753e-32	2.13459e-34	0
TID_206311	An01g02280	strong similarity to hypothetical protein AN0186.2 - Aspergillus nidulans	1287		23	1.21698	64	3.35024	84	4.49529	171	3.01648		22	2.01038	41	1.99462	48	2.01001	111	2.00437		31	1.27575	50	1.69551	24	1.26994	105	1.44454		5.63172e-11	4.16803e-11	5.01017e-11			0.131275	0.125045	0.127466
TID_171101	An01g02300	similarity to glia maturation factor BmGMF - Brugia malayi	426		3	0.479562	4	0.632593	3	0.48503	10	0.532933		3	0.828221	7	1.02883	7	0.885573	17	0.927413		6	0.745974	4	0.409789	5	0.799305	15	0.623448		0.701124	0.654168	0.660057			0.723885	0.694731	0.696794
TID_206308	An01g02310	strong similarity to hypothetical protein YMR178w - Saccharomyces cerevisiae	1043		11	0.718193	47	3.0359	27	1.78294	85	1.85019		6	0.676553	36	2.16109	29	1.49848	71	1.58201		17	0.86327	33	1.38083	18	1.17528	68	1.15437		0.000826969	0.000750551	0.000825938			0.200065	0.192234	0.195018
TID_206304	An01g02320	strong similarity to GTP-binding protein a-ras - Aspergillus nidulans	1279		44	2.34269	306	16.1185	161	8.66986	511	9.07053		28	2.57467	65	3.18198	86	3.6238	179	3.25249		124	5.13492	152	5.1866	88	4.68559	364	5.03906		1.90381e-68	5.62919e-68	0			2.60899e-28	2.37839e-28	0
TID_46788	An01g02330	similarity to pyoverdine biosynthesis protein PvcA - Pseudomonas aeruginosa	1614		0	0	1	0.0417417	1	0.042673	2	0.0281325		0	0	2	0.0775857	1	0.0333912	3	0.0431968		0	0	0	0	0	0	0	0		1	0.956492	0.957205			0.262864	NA	0.0643938
TID_46787	An01g02340	strong similarity to hypothetical short chain dehydrogenase SPAC521.03 - Schizosaccharomyces pombe	813		4	0.335044	28	2.32029	37	3.1345	69	1.92682		5	0.723293	15	1.1552	17	1.12692	37	1.05766		8	0.521173	13	0.697851	5	0.418824	26	0.566241		8.57127e-07	6.92011e-07	7.15152e-07			0.799825	0.72373	0.72627
TID_36323	An01g02350	weak similarity to NK cell antigen DX1 - Homo sapiens	450		0	0	0	0	0	0	0	0		1	0.26135	2	0.278274	0	0	3	0.154933		0	0	0	0	0	0	0	0		0.273341	NA	0.0743597			0.262864	NA	0.0643938
TID_170145	An01g02360	similarity to integral membrane protein PTH11 - Magnaporthe grisea	837		1	0.0813594	7	0.563438	3	0.246861	11	0.298366		0	0	1	0.0748048	2	0.128778	3	0.0832971		0	0	2	0.104283	2	0.162726	4	0.0846162		0.00570397	0.00467586	0.00429434			0.477131	0.466324	0.467489
TID_52040	An01g02370	strong similarity to siderophore biosynthesis repressor sREA - Aspergillus nidulans	2277		10	0.299068	85	2.51495	61	1.84511	156	1.55541		24	1.2396	51	1.40237	50	1.18343	125	1.2758		126	2.93082	117	2.2425	69	2.06366	312	2.42611		1.45479e-06	1.12191e-06	1.34043e-06			3.94115e-32	6.41919e-32	0
TID_196801	An01g02420	similarity to hypothetical protein SC6F7.17c - Streptomyces coelicolor	1467		4	0.185679	62	2.84731	32	1.50237	98	1.51663		7	0.561181	41	1.74988	40	1.46949	88	1.39408		45	1.62467	41	1.21973	20	0.928436	106	1.27937		0.00169743	0.00143171	0.001579			0.00181088	0.0017035	0.0017728
TID_52038	An01g02430	strong similarity to D-amino-acid oxidase DAO - Fusarium solani	1110		93	5.70549	532	32.2896	471	29.225	1096	22.4166		92	9.74764	247	13.9325	406	19.7124	745	15.5979		456	21.7583	288	11.3235	221	13.5588	965	15.393		2.4851e-56	5.28288e-57	0			6.17794e-27	3.45753e-27	0
TID_171198	An01g02440	similarity to hypothetical protein K21H1.13 - Arabidopsis thaliana	1413		7	0.337356	17	0.810552	17	0.828635	41	0.658755		8	0.665859	20	0.886223	22	0.839106	50	0.82236		12	0.449802	28	0.86482	5	0.240979	45	0.563883		0.457736	0.448308	0.454409			0.469442	0.439383	0.442548
TID_36316	An01g02460	strong similarity to hypothetical protein EAA66045.1 - Aspergillus nidulans	2367		4	0.115079	23	0.654641	24	0.698344	51	0.489164		4	0.198745	10	0.264519	7	0.159381	21	0.206184		10	0.223761	13	0.239693	4	0.115084	27	0.201969		4.5314e-07	3.9465e-07	3.66624e-07			0.0811345	0.0744416	0.0753188
TID_206291	An01g02500	strong similarity to thioredoxin - Aspergillus nidulans	591		8	0.921797	25	2.84988	20	2.33077	53	2.03597		16	3.18396	35	3.70796	19	1.73262	70	2.75261		40	3.58472	65	4.79994	46	5.30057	151	4.52385		0.714212	0.662957	0.667566			1.21432e-13	1.06146e-13	9.09273e-14
TID_55476	An01g02510	strong similarity to hypothetical protein AN0168.2 - Aspergillus nidulans	2328		30	0.877549	111	3.21228	81	2.3964	222	2.16497		71	3.58682	188	5.05627	162	3.75032	421	4.20275		473	10.7612	402	7.53621	163	4.76822	1038	7.89465		0.000563846	0.000412813	0.000536241			2.68139e-101	1.42092e-100	0
TID_139052	An01g02600	strong similarity to gamma1-adaptin - Homo sapiens	2526		9	0.242629	65	1.73362	40	1.09064	114	1.0246		29	1.3502	77	1.90859	80	1.70684	186	1.71125		63	1.32096	71	1.22669	24	0.647038	158	1.1075		0.291022	0.252702	0.261156			0.35572	0.351017	0.354664
TID_196788	An01g02620	strong similarity to CCAAT-binding protein hapC - Aspergillus oryzae	1504		15	0.679167	41	1.83658	23	1.05326	79	1.19251		34	2.65868	66	2.74758	73	2.61584	173	2.67321		17	0.598664	38	1.10267	17	0.769756	72	0.847624		0.00165758	0.000992042	0.00127627			7.63185e-06	4.21604e-06	5.85537e-06
TID_52032	An01g02630	strong similarity to transcription regulator amdR - Aspergillus nidulans	2397		1	0.0284096	4	0.112426	3	0.0862005	8	0.0757712		10	0.490644	7	0.182846	10	0.224837	27	0.261776		2	0.0441921	3	0.0546214	6	0.170465	11	0.0812537		0.0376997	0.0188059	0.0222749			0.0740096	0.0614011	0.0654422
TID_52031	An01g02640	strong similarity to O-methyltransferase B omtB - Aspergillus parasiticus	1362		48	2.39992	454	22.457	338	17.0921	840	14.0018		0	0	7	0.321792	6	0.237416	13	0.22182		1	0.0388871	2	0.0640859	10	0.500006	13	0.168999		3.82231e-299	2.30353e-238	0			0.555398	0.499944	0.502413
TID_135545	An01g02660	strong similarity to hypothetical protein EAS28336.1 - Coccidioides immitis	649		8	0.839418	45	4.67134	24	2.54697	77	2.69357		0	0	1	0.096474	2	0.166082	3	0.107426		0	0	2	0.134492	1	0.104932	3	0.0818456		3.67369e-26	1.40969e-23	0			1	0.745895	0.747306
TID_46776	An01g02670	strong similarity to hypothetical protein scn1p - Schizosaccharomyces pombe	1182		10	0.576123	48	2.73588	54	3.14654	112	2.15121		4	0.397995	28	1.48319	61	2.7813	93	1.82852		35	1.56831	30	1.10768	29	1.67083	94	1.40809		0.000117444	9.39049e-05	0.000106412			0.0650727	0.0597594	0.061215
TID_46775	An01g02680	strong similarity to hypothetical protein Pgp3 Afu1g03880 - Aspergillus fumigatus	1191		1	0.057177	4	0.226267	4	0.231316	9	0.171559		9	0.888721	19	0.998842	12	0.543007	40	0.780517		0	0	0	0	2	0.114359	2	0.0297329		0.0011622	0.00042519	0.000629595			3.97886e-08	6.50891e-09	9.91086e-09
TID_196780	An01g02690	strong similarity to hypothetical protein SPAC6G10.03c - Schizosaccharomyces pombe	1728		7	0.275859	22	0.857734	57	2.27189	86	1.12989		15	1.0209	26	0.942073	27	0.842085	68	0.914533		36	1.10342	38	0.959731	18	0.709383	92	0.942677		0.000289282	0.000227832	0.000252212			0.000418747	0.000352719	0.000364753
TID_36304	An01g02700	similarity to hypothetical protein SPBC902.03 - Schizosaccharomyces pombe	1395		3	0.146447	15	0.724421	11	0.543094	29	0.471961		6	0.505838	13	0.583478	17	0.656766	36	0.599739		9	0.341704	5	0.156425	6	0.292906	20	0.253848		0.614899	0.569673	0.574952			0.281478	0.23281	0.238499
TID_206273	An01g02720	strong similarity to replication helicase subunit Mcm3 - Saccharomyces cerevisiae	6141		30	0.332671	147	1.61269	127	1.42436	304	1.12387		33	0.631989	102	1.03996	94	0.824945	229	0.866623		150	1.2937	197	1.40003	100	1.10895	447	1.2888		2.41487e-13	1.28315e-13	1.82743e-13			2.23024e-32	2.33761e-32	0
TID_206270	An01g02800	strong similarity to signal recognition particle 68K protein SRP68 - Canis lupus	1842		72	2.6618	174	6.36405	356	13.3112	602	7.41975		37	2.36236	73	2.48135	69	2.01881	179	2.25838		80	2.30029	164	3.88565	72	2.66192	316	3.0375		1.43528e-92	2.51759e-91	0			8.90456e-20	8.21658e-20	0
TID_206266	An01g02810	strong similarity to cytochrome P450 sterol delta22-desaturase Erg5 - Saccharomyces cerevisiae	1596		6	0.256007	7	0.295487	4	0.172617	17	0.241823		1	0.0736889	13	0.509994	10	0.337678	24	0.349472		24	0.796454	18	0.492209	6	0.256018	48	0.532509		1	0.970063	0.970528			0.00010924	7.56345e-05	7.33028e-05
TID_137095	An01g02830	similarity to heat shock protein 67B2 - Drosophila melanogaster	417		0	0	10	1.61561	8	1.32133	18	0.979983		2	0.564064	6	0.900887	4	0.516964	12	0.668774		0	0	10	1.04658	2	0.326622	12	0.509523		0.0415172	0.0373344	0.0382031			0.542232	0.516911	0.519325
TID_206262	An01g02840	strong similarity to translation initiation factor IF2 - Homo sapiens	3243		40	0.839936	126	2.61756	156	3.3131	322	2.25419		69	2.50229	221	4.26678	245	4.07151	535	3.8339		162	2.64576	209	2.81261	142	2.9819	513	2.80085		0.0341937	0.0281672	0.031111			0.000377138	0.000318257	0.000347019
TID_46769	An01g02850	strong similarity to thermotolerance protein THTA - Aspergillus fumigatus	3777		44	0.793302	232	4.13823	284	5.17879	560	3.36607		105	3.26947	243	4.02823	246	3.51014	594	3.65488		115	1.61262	150	1.73322	77	1.38834	342	1.60324		4.84167e-07	3.49815e-07	4.74684e-07			1.77741e-05	1.3505e-05	1.70307e-05
TID_172191	An01g02860	similarity to hypothetical protein SPBC651.03c - Schizosaccharomyces pombe	1269		0	0	6	0.31854	4	0.217098	10	0.178904		5	0.463386	8	0.394715	17	0.721977	30	0.549406		0	0	4	0.137565	4	0.21466	8	0.111621		0.0377047	0.0277305	0.0320003			0.00504838	0.00309433	0.00369665
TID_170718	An01g02870	similarity to hypothetical protein SPAC227.06 - Schizosaccharomyces pombe	807		11	0.928223	24	2.0036	41	3.49918	76	2.13807		11	1.60308	17	1.31896	47	3.13878	75	2.15984		11	0.72194	11	0.594879	19	1.60336	41	0.899558		0.0253688	0.022014	0.0234181			0.0914384	0.0717755	0.0753226
TID_36289	An01g02890	similarity to protein Rrn7 - Saccharomyces cerevisiae	1020		25	1.66906	78	5.15191	93	6.27971	196	4.36253		15	1.72952	54	3.31473	39	2.06063	108	2.46069		42	2.18088	50	2.13934	37	2.47032	129	2.23928		4.10544e-16	2.63508e-16	3.33067e-16			0.000798637	0.000665024	0.000697439
TID_36287	An01g02900	strong similarity to translation initiation factor Eif-5a.2 - Saccharomyces cerevisiae	483		66	9.30529	135	18.8304	133	18.9654	334	15.6993		195	47.4813	332	43.0374	570	63.601	1097	52.7829		436	47.8103	589	53.2204	204	28.763	1229	45.053		1.05088e-45	2.75344e-48	0			1.05845e-19	7.104e-20	0
TID_55469	An01g02910	strong similarity to hypothetical ARE1-like protein F3I17.5 - Arabidopsis thaliana	3222		19	0.40157	160	3.34556	142	3.03542	321	2.26184		29	1.05854	66	1.28255	78	1.30468	173	1.24783		49	0.805476	48	0.650168	28	0.591813	125	0.686915		2.14652e-26	1.49166e-26	0			0.640249	0.596185	0.599605
TID_36285	An01g02930	strong similarity to hypothetical protein Afu1g04100 - Aspergillus fumigatus	783		2	0.173941	32	2.75335	34	2.99071	68	1.97165		6	0.901206	32	2.55884	25	1.72074	63	1.86988		32	2.16456	20	1.11475	27	2.3483	79	1.78642		0.0162027	0.0125489	0.013401			0.00389435	0.0034844	0.00359342
TID_36284	An01g02940	weak similarity to regulator protein Mhy1 - Yarrowia lipolytica	2565		2	0.0530977	4	0.105062	11	0.295367	17	0.150468		13	0.596061	25	0.61025	34	0.714377	72	0.652348		8	0.16519	14	0.238205	7	0.18585	29	0.200184		1.22932e-05	4.606e-06	8.70996e-06			0.00254528	0.00192979	0.00226221
TID_170369	An01g02950	similarity to hypothetical protein CAD21096.1 - Neurospora crassa	4989		1	0.0136496	7	0.0945275	6	0.0828313	14	0.0637084		12	0.28288	20	0.250999	28	0.302469	60	0.279494		2	0.0212324	1	0.00874775	10	0.136502	13	0.0461369		7.34914e-05	2.48891e-05	4.29332e-05			4.70522e-06	2.02208e-06	3.21572e-06
TID_171968	An01g02960	strong similarity to 3,4-dihydroxyphenylacetate 2,3-dioxygenase hmgA - Aspergillus nidulans	1557		1	0.0437365	0	0	0	0	1	0.0145812		1	0.0755346	3	0.120639	3	0.103841	7	0.104482		0	0	0	0	2	0.0874769	2	0.0227436		0.1521	0.0653987	0.0747447			0.315393	0.174136	0.1821
TID_52023	An01g02970	strong similarity to 3-carboxy-cis,cis-muconate cycloisomerase pcaB - Bradyrhizobium japonicum	1434		7	0.332416	19	0.892644	27	1.29679	53	0.839091		21	1.72228	48	2.09579	28	1.05231	97	1.57201		9	0.332411	4	0.121736	3	0.14247	16	0.197556		0.158612	0.134687	0.142349			2.86814e-11	6.9544e-12	1.87792e-11
TID_36281	An01g02980	similarity to hypothetical protein CG7415 - Drosophila melanogaster	477		0	0	0	0	0	0	0	0		3	0.739669	0	0	3	0.338953	6	0.292326		0	0	0	0	1	0.142769	1	0.0371193		0.0462932	0.0458936	0.0116188			0.14751	0.0893784	0.0962686
TID_36280	An01g02990	weak similarity to hypothetical protein BAE55406.1 - Aspergillus oryzae	366		0	0	0	0	0	0	0	0		0	0	0	0	0	0	0	0		0	0	0	0	0	0	0	0		NA	NA	NA			NA	NA	NA
TID_172523	An01g03000	strong similarity to hypothetical succinyl-CoA:3-ketoacid-CoA transferase SCOT - Homo sapiens	1515		3	0.134847	6	0.266816	9	0.409154	18	0.269738		2	0.155257	4	0.165311	4	0.142293	10	0.153399		23	0.804077	35	1.00824	25	1.12377	83	0.970028		0.0195175	0.0136906	0.0138624			5.12613e-20	1.17878e-19	0
TID_36278	An01g03020	similarity to hypothetical protein AN4002.2 - Aspergillus nidulans	744		3	0.274588	11	0.996079	4	0.370291	18	0.549265		3	0.474223	1	0.0841554	5	0.362187	9	0.281128		0	0	2	0.117319	0	0	2	0.0475966		0.00988612	0.00760562	0.00761935			0.12849	0.069558	0.0752626
TID_171830	An01g03030	strong similarity to tartrate dehydrogenase TDH - Pseudomonas putida	1089		4	0.25013	27	1.67036	28	1.77087	59	1.23		0	0	13	0.74743	3	0.148467	16	0.341449		1	0.0486356	0	0	1	0.0625351	2	0.0325178		5.63609e-11	5.24075e-11	3.41331e-11			0.00698731	0.00215956	0.00267263
TID_172476	An01g03040	similarity to acetate regulatory DNA binding protein facB - Aspergillus nidulans	2016		9	0.304008	5	0.167091	20	0.683276	34	0.382887		5	0.291685	12	0.372688	8	0.213863	25	0.288193		9	0.236447	10	0.216481	3	0.10134	22	0.193219		0.0117588	0.0106048	0.0110789			0.661126	0.640924	0.643311
TID_46760	An01g03050	similarity to polyadenylate-binding protein Pabp - Saccharomyces cerevisiae	2295		47	1.3946	65	1.90811	59	1.77062	171	1.69159		37	1.89607	134	3.65575	118	2.77099	289	2.9265		223	5.14641	254	4.83015	89	2.64094	566	4.36669		0.0880263	0.0738569	0.0792422			8.11015e-41	9.92323e-41	0
TID_46759	An01g03060	similarity to ubiquitin protein ligase ub1p - Schizosaccharomyces pombe	3690		46	0.848916	86	1.57017	196	3.65836	328	2.01804		26	0.82867	54	0.916268	65	0.949343	145	0.913221		55	0.789439	55	0.650498	38	0.701309	148	0.710157		4.86218e-35	5.20952e-35	0			0.0156423	0.0146654	0.0152239
TID_55468	An01g03070	similarity to mitochondrial ribosomal protein Yml27 - Saccharomyces cerevisiae	685		19	1.88884	74	7.27805	56	5.63059	149	4.93831		10	1.7169	44	4.02177	36	2.83236	90	3.05342		76	5.87632	128	8.1551	50	4.97086	254	6.56541		6.1789e-11	4.07578e-11	4.67281e-11			3.7645e-30	6.55505e-30	0
TID_171090	An01g03080	strong similarity to hypothetical coiled-coil protein - Schizosaccharomyces pombe	2922		9	0.209747	28	0.645582	30	0.707127	67	0.520567		24	0.965975	68	1.45708	107	1.97351	199	1.58273		66	1.19632	61	0.911086	52	1.21192	179	1.08465		6.46538e-08	2.06337e-08	4.68524e-08			0.132425	0.124303	0.126931
TID_170223	An01g03090	strong similarity to 1,3-beta-glucanosyltransferase gel1 - Aspergillus fumigatus	2802		16	0.388852	53	1.27433	62	1.52398	131	1.06142		355	14.9003	1017	22.7252	975	18.7531	2347	19.4661		184	3.47802	181	2.81916	102	2.47904	467	2.95099		0	0	0			4.4091e-203	1.1322e-211	0
TID_206243	An01g03100	strong similarity to manganese resistance protein 1 Mnr1 - Saccharomyces cerevisiae	1709		91	3.62604	545	21.4847	379	15.274	1015	13.4836		160	11.0106	286	10.478	464	14.6323	910	12.3747		564	17.4791	403	10.2914	278	11.0778	1245	12.8987		2.20968e-24	7.65159e-25	0			1.61934e-40	9.30383e-41	0
TID_52020	An01g03110	similarity to ribosomal protein of the small subunit Rsm7 - Saccharomyces cerevisiae	1119		5	0.30428	31	1.8664	24	1.47719	60	1.21732		12	1.26121	22	1.23097	36	1.73384	70	1.45379		38	1.7986	46	1.79406	55	3.34722	139	2.1994		0.248328	0.245507	0.251576			2.46698e-11	2.13233e-11	1.96345e-11
TID_206238	An01g03120	strong similarity to phosphate transport protein Pho90 - Saccharomyces cerevisiae	3432		22	0.436524	125	2.45379	82	1.6456	229	1.51485		39	1.33645	100	1.82435	210	3.29768	349	2.36326		237	3.65749	161	2.04733	113	2.24224	511	2.63628		0.472539	0.437468	0.445138			7.39159e-21	4.96611e-21	0
TID_52018	An01g03130	weak similarity to surface protein PspC - Streptococcus pneumoniae	1026		6	0.398233	15	0.984958	14	0.939804	35	0.774467		16	1.83403	41	2.50202	58	3.04661	115	2.60486		28	1.44542	75	3.19024	26	1.72575	129	2.22618		5.95453e-06	2.25598e-06	4.18056e-06			0.00357913	0.00302437	0.00315855
TID_52017	An01g03140	weak similarity to hypothetical protein EAU35583 - Aspergillus terreus	798		8	0.682685	18	1.51965	11	0.949394	37	1.05264		9	1.3264	35	2.74612	44	2.97157	88	2.56279		15	0.995567	16	0.875038	7	0.597375	38	0.843139		0.00831653	0.00605082	0.00730986			0.00287553	0.0018563	0.00216347
TID_170869	An01g03150	strong similarity to hypothetical protein EAA66565.1 - Aspergillus nidulans	657		22	2.28029	112	11.4849	92	9.64448	226	7.80954		9	1.61106	90	8.57693	73	5.98816	172	6.08411		32	2.57969	48	3.18849	46	4.76809	126	3.39566		3.91024e-10	2.95999e-10	3.85179e-10			0.725962	0.680655	0.683417
TID_206235	An01g03160	strong similarity to cytoplasmic ribosomal protein of the large subunit S8 - Rattus norvegicus	818		106	8.82441	143	11.7776	95	7.99884	344	9.54745		78	11.2144	410	31.3824	218	14.3628	706	20.0579		385	24.9281	550	29.344	299	24.8926	1234	26.7104		2.21846e-08	9.78229e-09	1.96852e-08			3.68016e-71	3.89619e-71	0
TID_124929	An01g03170	similarity to hypothetical protein CG16717 - Drosophila melanogaster	923		7	0.516451	71	5.1824	76	5.67111	154	3.78792		17	2.16612	92	6.24081	52	3.03625	161	4.05376		16	0.918122	31	1.46578	24	1.77077	71	1.36199		0.00595168	0.00524901	0.00577638			6.62058e-05	4.55144e-05	5.85057e-05
TID_196738	An01g03180	similarity to myoblast city protein Mbc - Drosophila melanogaster	6285		81	0.877633	499	5.34896	403	4.41628	983	3.55083		148	2.76943	414	4.1243	579	4.96489	1141	4.21905		323	2.72195	300	2.08317	193	2.09124	816	2.29881		2.09626e-06	1.48305e-06	2.01465e-06			0.120968	0.113188	0.116653
TID_170231	An01g03190	similarity to protein Sec3 - Saccharomyces cerevisiae	4371		53	0.825711	277	4.26946	257	4.04957	587	3.04887		34	0.914814	123	1.76189	134	1.65219	291	1.5472		108	1.30865	141	1.40782	89	1.38663	338	1.36916		6.78341e-53	4.51232e-53	0			2.41336e-07	2.03064e-07	2.28e-07
TID_170803	An01g03200	similarity to choline permease Hnm1 - Saccharomyces cerevisiae	1449		2	0.0939928	0	0	1	0.0475322	3	0.047004		1	0.0811645	4	0.172841	3	0.111581	8	0.128309		2	0.0731045	0	0	1	0.0469984	3	0.0366582		0.542247	0.324726	0.336616			0.368707	0.259477	0.267144
TID_36258	An01g03210	similarity to proteophosphoglycan ppg3 - Pisum sativum	975		1	0.0698439	3	0.207296	0	0	4	0.0931403		1	0.120623	1	0.0642171	2	0.110551	4	0.0953431		2	0.108644	0	0	1	0.0698469	3	0.0544798		0.724656	0.611279	0.61502			1	0.974447	0.974674
TID_36257	An01g03230	strong similarity to hypothetical protein BAE58029.1 - Aspergillus oryzae	1191		0	0	5	0.282834	2	0.115658	7	0.133435		2	0.197494	7	0.367994	6	0.271504	15	0.292694		6	0.266822	8	0.293149	6	0.343077	20	0.297329		0.516649	0.354795	0.365192			0.124431	0.10333	0.104234
TID_121186	An01g03240	strong similarity to hypothetical F-box domain protein Afu1g04380 - Aspergillus fumigatus	1821		3	0.112187	4	0.147987	3	0.113467	10	0.124673		10	0.64584	11	0.378214	24	0.710293	45	0.574297		8	0.232682	10	0.239662	5	0.186987	23	0.223633		0.000488779	0.000165296	0.000258384			0.113397	0.100521	0.104998
TID_170610	An01g03250	strong similarity to cytochrome P450 monooxygenase TRI4 - Fusarium sporotrichioides	1311		1	0.0519434	2	0.102778	6	0.315214	9	0.155855		7	0.627957	1	0.0477587	10	0.411087	18	0.319083		0	0	4	0.133158	1	0.0519457	5	0.0675283		0.441691	0.392079	0.401841			0.0367937	0.0260391	0.0289112
TID_206228	An01g03270	strong similarity to hypothetical conserved protein B24M22.130 - Neurospora crassa	1560		5	0.218262	21	0.906919	17	0.750552	43	0.625786		6	0.452336	23	0.92312	15	0.518206	44	0.655484		23	0.780882	50	1.3988	23	1.00405	96	1.0896		0.127588	0.116892	0.120906			3.17033e-09	2.3015e-09	2.07026e-09
TID_55463	An01g03280	strong similarity to hypothetical protein Afu1g04430 - Aspergillus fumigatus	1240		23	1.2631	75	4.07487	67	3.72143	165	3.02096		25	2.37112	65	3.28206	59	2.56429	149	2.79254		18	0.768835	12	0.422347	11	0.60412	41	0.585438		5.59558e-05	4.26803e-05	5.00021e-05			3.98807e-10	1.13628e-10	2.47485e-10
TID_36253	An01g03300	strong similarity to siderophore synthesizing acetylase iucB - Escherichia coli [putative frameshift]	1557		10	0.437365	23	0.995206	25	1.10588	58	0.84571		10	0.755346	29	1.16618	19	0.65766	58	0.865712		175	5.95294	211	5.9143	108	4.72375	494	5.61768		0.0590809	0.0529454	0.0554841			1.49475e-114	1.89907e-109	0
TID_55462	An01g03310	similarity to thyroid hormone-binding protein mu-crystallin Crym - Homo sapiens	1422		2	0.0957775	13	0.615911	20	0.968695	35	0.558793		18	1.4887	31	1.36495	31	1.17489	80	1.30745		47	1.75057	72	2.20975	38	1.81985	157	1.95487		0.0225598	0.0147947	0.0171701			2.50886e-12	1.7941e-12	1.6489e-12
TID_196729	An01g03330	strong similarity to Pcl-like cyclin pclA - Aspergillus nidulans	1352		0	0	0	0	0	0	0	0		0	0	0	0	0	0	0	0		0	0	0	0	0	0	0	0		NA	NA	NA			NA	NA	NA
TID_52011	An01g03340	strong similarity to xyloglucan-specific endo-beta-1,4-glucanase - Aspergillus aculeatus	822		6	0.497064	32	2.62272	8	0.670308	46	1.27048		838	119.897	4742	361.197	6247	409.577	11827	334.377		54	3.4794	101	5.3624	32	2.65112	187	4.02799		0	0	0			0	0	0
TID_206219	An01g03350	strong similarity to C-8 sterol isomerase erg-1 - Neurospora crassa	854		7	0.558179	37	2.91889	30	2.41947	74	1.96723		3	0.413141	10	0.733157	6	0.378643	19	0.517047		12	0.744227	24	1.22649	9	0.717689	45	0.932982		8.11436e-14	6.88949e-14	3.73035e-14			2.06469e-05	1.54038e-05	1.42821e-05
TID_134215	An01g03360	strong similarity to hypothetical protein SPBC2G5.03 - Schizosaccharomyces pombe	1248		3	0.163697	18	0.971699	18	0.993378	39	0.709467		3	0.28271	26	1.30441	29	1.25233	58	1.08006		2	0.0848785	31	1.08407	11	0.600247	44	0.624248		0.917939	0.842884	0.845408			1	0.948467	0.948918
TID_36247	An01g03370	similarity to aimless RasGEF aleA - Dictyostelium discoideum	2970		29	0.664928	221	5.01314	221	5.12498	471	3.60037		54	2.13832	148	3.12004	169	3.06667	371	2.90303		239	4.2621	298	4.37894	172	3.94388	709	4.22677		7.62538e-18	4.17881e-18	0			1.42634e-48	1.26706e-48	0
TID_206215	An01g03390	strong similarity to hypothetical HIT finger domain protein Afu1g04690 - Aspergillus fumigatus	671		3	0.304461	45	4.51818	42	4.31105	90	3.0451		67	11.7432	138	12.8769	169	13.5738	374	12.9534		65	5.13066	119	7.73988	66	6.69843	250	6.59684		2.6003e-23	6.39199e-25	0			0.0899379	0.083538	0.0867208
TID_206214	An01g03410	strong similarity to Fe/S cluster assembly factor Nfu1 - Saccharomyces cerevisiae	1094		4	0.248986	4	0.24633	14	0.881388	22	0.456549		12	1.29003	38	2.17481	47	2.31535	97	2.06058		37	1.79129	66	2.63291	24	1.49398	127	2.05544		1.81866e-07	4.76367e-08	1.17732e-07			8.48471e-05	6.68294e-05	7.00709e-05
TID_196715	An01g03450	similarity to suppressor of DNA-Pol1 mutations Psp1 - Saccharomyces cerevisiae	3049		53	1.18373	136	3.00508	136	3.07212	325	2.41996		72	2.77722	158	3.24455	177	3.12861	407	3.10221		170	2.95307	181	2.59078	87	1.94318	438	2.54352		0.0776575	0.0737159	0.0777882			1.12074e-06	8.84215e-07	1.00208e-06
TID_196714	An01g03460	cytoplasmic ribosomal protein of the large subunit L15 rpl15 - Aspergillus niger	796		70	5.9885	404	34.1934	306	26.4768	780	22.2466		171	25.2649	548	43.1045	672	45.498	1391	40.6114		1172	77.9824	1343	73.633	560	47.9101	3075	68.3992		5.79601e-07	3.29914e-07	5.48303e-07			7.22989e-257	2.0972e-255	0
TID_170641	An01g03470	strong similarity to ubiquitin protein ligase E6-AP - Homo sapiens	3585		35	0.664832	227	4.2659	226	4.34186	488	3.09039		69	2.26357	271	4.73298	365	5.48706	705	4.57019		133	1.96492	130	1.58257	81	1.53868	344	1.69898		0.859939	0.844993	0.847429			1.99366e-12	8.2441e-13	1.65623e-12
TID_206203	An01g03480	strong similarity to sorbitol dehydrogenase gutB - Bacillus subtilis	1234		1655	91.3305	15864	866.107	11589	646.826	29108	535.525		3119	297.259	7732	392.312	10657	465.432	21508	405.06		5698	244.562	4356	154.057	2338	129.027	12392	177.805		0	0	0			1.52831e-147	5.12151e-151	0
TID_170512	An01g03490	strong similarity to hypothetical protein CAE76442.1 - Neurospora crassa	855		1	0.0796465	37	2.91548	24	1.93331	62	1.6463		10	1.37553	31	2.27013	15	0.9455	56	1.52214		15	0.929196	23	1.17401	11	0.87615	49	1.01473		0.0147157	0.0121565	0.0129548			0.554987	0.504277	0.507356
TID_172234	An01g03500	similarity to hypothetical serine-rich zinc-finger protein RZF - Schizosaccharomyces pombe	1164		1	0.0585033	0	0	0	0	1	0.0195043		3	0.303112	14	0.753061	17	0.787104	34	0.678828		30	1.36506	28	1.04982	14	0.819081	72	1.09521		2.89622e-07	4.88851e-08	8.11405e-08			5.82608e-07	4.10352e-07	3.83515e-07
TID_36238	An01g03510	strong similarity to ADA and SAGA histone acetyltransferase subunint Ada3 - Saccharomyces cerevisiae	2007		4	0.135721	7	0.234977	5	0.171585	16	0.18099		7	0.41019	26	0.811112	13	0.349086	46	0.532653		5	0.131949	5	0.108726	9	0.305385	19	0.16762		0.0139971	0.00941207	0.0113675			0.0237427	0.0165314	0.0182296
TID_36237	An01g03520	similarity to nitrogen permease regulator Npr2 - Saccharomyces cerevisiae	1632		1	0.0417266	5	0.206407	6	0.253214	12	0.166933		5	0.360317	12	0.46038	5	0.165115	22	0.313283		11	0.356989	16	0.427868	12	0.500741	39	0.42312		0.601898	0.473365	0.481924			0.00171044	0.00131303	0.00130528
TID_206200	An01g03530	strong similarity to hypothetical protein Afu1g04575 - Aspergillus fumigatus	912		5	0.373343	17	1.25582	23	1.73696	45	1.12021		14	1.80538	29	1.99094	31	1.83191	74	1.88569		248	14.4025	320	15.3132	154	11.4995	722	14.0172		0.514625	0.445723	0.453824			9.43959e-175	9.02543e-166	0
TID_120082	An01g03540	similarity to DNA double-strand break repair/V(D)J recombination protein artemis - Homo sapiens	2325		1	0.0292894	4	0.115907	7	0.207363	12	0.117177		7	0.354087	13	0.350087	1	0.02318	21	0.209909		5	0.113901	6	0.112626	4	0.117163	15	0.114232		0.601749	0.564195	0.571462			0.868086	0.827058	0.828659
TID_52004	An01g03550	strong similarity to urease URE1 - Cryptococcus neoformans	3394		68	1.36436	220	4.36702	234	4.74854	522	3.49173		44	1.52467	160	2.95164	151	2.39774	355	2.43081		124	1.93505	130	1.67163	98	1.96637	352	1.83633		1.16368e-27	5.0741e-28	0			0.000727013	0.000662922	0.000713224
TID_52003	An01g03570	strong similarity to cytochrome-b5 reductase Mcr1 - Saccharomyces cerevisiae	998		51	3.47995	142	9.58587	181	12.4912	374	8.50792		24	2.82823	76	4.76802	73	3.94211	173	4.02856		156	8.27897	163	7.12798	107	7.30138	426	7.55784		1.56268e-37	1.31777e-37	0			1.42413e-42	2.74814e-42	0
TID_137752	An01g03580	strong similarity to cytoplasmic ribosomal protein of the large subunit L18a Rpl20 - Saccharomyces cerevisiae	516		60	7.91835	71	9.27006	75	10.0108	206	9.06358		85	19.3733	162	19.6571	112	11.6978	359	16.1688		231	23.7107	294	24.8661	220	29.0352	745	25.5638		0.0234409	0.019404	0.0217748			3.74189e-58	6.06973e-58	0
TID_170577	An01g03590	strong similarity to peptidase HPEP-6 from patent WO200042201-A2 - Homo sapiens	1362		13	0.649979	19	0.939832	26	1.31478	58	0.966792		7	0.604443	22	1.01135	42	1.66191	71	1.21148		10	0.388871	27	0.86516	13	0.650007	50	0.649997		0.420884	0.378276	0.384722			0.648053	0.63261	0.635866
TID_172670	An01g03600	similarity to recombinant plant polypeptide SEQ ID NO:53929 from patent US2004172684-A1 - Sorghum bicolor	783		1	0.0869704	4	0.344169	1	0.0879619	6	0.173969		2	0.300402	4	0.319855	7	0.481806	13	0.385847		3	0.202928	7	0.390163	3	0.260922	13	0.293968		0.488238	0.377527	0.387898			0.555398	0.499944	0.502413
TID_55451	An01g03610	strong similarity to hypothetical zf-C3HC4 zinc finger protein - Schizosaccharomyces pombe	1418		12	0.576286	80	3.80091	108	5.24571	200	3.20211		26	2.15641	74	3.26746	120	4.5608	220	3.60562		57	2.12903	34	1.04644	38	1.82498	129	1.61077		0.00852377	0.00700182	0.00770663			0.015036	0.0126966	0.0137607
TID_170355	An01g03630	strong similarity to Sin3p binding protein Stb2 - Saccharomyces cerevisiae	2567		34	0.901957	200	5.24902	174	4.66853	408	3.60842		26	1.19119	70	1.70737	94	1.9735	190	1.72013		127	2.62035	113	1.92115	107	2.83864	347	2.39344		2.04652e-40	1.55961e-40	0			6.72301e-23	6.69684e-23	0
TID_36230	An01g03640	strong similarity to mitochondrial import factor Tim10 - Saccharomyces cerevisiae	282		19	4.58815	53	12.662	43	10.5021	115	9.25829		24	10.0091	53	11.7674	62	11.8489	139	11.4551		83	15.5887	93	14.3927	62	14.9725	238	14.9433		0.20223	0.180745	0.1866			2.30122e-14	1.66386e-14	1.65423e-14
TID_170573	An01g03650	strong similarity to cytosolic lysine--tRNA ligase Krs1 - Saccharomyces cerevisiae	1662		8	0.327787	81	3.28343	72	2.98372	161	2.19926		8	0.566101	51	1.9213	39	1.26465	98	1.37034		208	6.62849	178	4.67411	104	4.26142	490	5.22016		1.17247e-11	9.51215e-12	1.10616e-11			1.48175e-88	2.6371e-86	0
TID_206184	An01g03660	similarity to hypothetical protein T9E8.140 - Arabidopsis thaliana	1089		9	0.562792	22	1.36103	31	1.96061	62	1.29255		27	2.91589	33	1.89732	40	1.97956	100	2.13406		14	0.680898	19	0.761439	28	1.75098	61	0.991792		0.473344	0.442318	0.450319			0.176376	0.147378	0.151922
TID_196686	An01g03680	strong similarity to peroxisomal ABC transporter ALDR - Mus musculus	4607		31	0.458223	132	1.93032	162	2.42188	325	1.60158		96	2.45069	317	4.3082	332	3.88379	745	3.75813		45	0.517341	68	0.64417	18	0.266076	131	0.503468		2.95596e-13	7.51559e-14	2.64788e-13			2.84754e-73	1.656e-76	0
TID_170726	An01g03700	strong similarity to phosphatase Psr1 - Saccharomyces cerevisiae	2841		31	0.743059	101	2.3951	128	3.1031	260	2.07771		48	1.98703	134	2.95317	110	2.08669	292	2.38861		259	4.82848	316	4.85429	261	6.25635	836	5.21019		0.00492889	0.00443881	0.00494774			1.12312e-96	9.0995e-96	0
TID_171234	An01g03730	strong similarity to hypothetical protein Afu1g04810 - Aspergillus fumigatus	645		0	0	6	0.626708	2	0.213563	8	0.281587		9	1.64103	39	3.78582	32	2.67378	80	2.88247		6	0.49269	4	0.270651	4	0.42233	14	0.384315		2.84401e-11	3.03469e-12	1.53568e-11			4.01022e-09	1.21374e-09	2.64544e-09
TID_51997	An01g03740	D-xylose reductase xyrA - Aspergillus niger	1367		22	1.09594	15	0.739259	28	1.41074	65	1.07951		2173	186.95	10089	462.099	14133	557.188	26395	448.732		62	2.40218	88	2.80947	37	1.84325	187	2.4221		0	0	0			0	0	0
TID_55447	An01g03750	strong similarity to protein abaA - Aspergillus nidulans	2364		2	0.0576123	11	0.313487	10	0.291346	23	0.220883		46	2.28847	100	2.64855	107	2.43934	253	2.48718		101	2.26285	89	1.64306	39	1.12349	229	1.71517		2.52519e-34	5.39526e-37	0			0.0732728	0.0711385	0.0730996
TID_46719	An01g03760	strong similarity to hypothetical protein pi029 - Schizosaccharomyces pombe	2478		7	0.192367	68	1.84876	64	1.77883	139	1.27349		44	2.08827	129	3.25944	192	4.17577	365	3.42315		300	6.41213	343	6.04091	184	5.05671	827	5.90912		2.46153e-10	7.36826e-11	2.0725e-10			8.58172e-73	1.89566e-72	0
TID_196672	An01g03770	strong similarity to dynein light chain 1 cdlc1 - Drosophila melanogaster	548		49	6.08904	1206	148.266	423	53.1638	1678	69.5174		121	25.9681	345	39.4179	487	47.8944	953	40.4154		487	47.0685	471	37.5103	290	36.0387	1248	40.323		2.83984e-120	6.98648e-121	0			1.24222e-35	7.02279e-36	0
TID_55445	An01g03780	strong similarity to hypothetical protein AN0419.2 - Aspergillus nidulans	575		6	0.710586	31	3.63218	52	6.22862	89	3.51402		12	2.45442	57	6.20672	53	4.96757	122	4.9309		40	3.68446	41	3.1119	30	3.55308	111	3.41801		0.779919	0.764525	0.767978			0.209344	0.195527	0.198579
TID_51992	An01g03790	strong similarity to urea transport protein Dur3 - Saccharomyces cerevisiae	2007		11	0.373232	61	2.04765	63	2.16197	135	1.5271		14	0.820381	34	1.06069	25	0.671319	73	0.845297		42	1.10837	57	1.23947	26	0.882222	125	1.10276		5.97046e-12	5.27438e-12	5.65015e-12			3.43741e-08	2.66851e-08	2.65709e-08
TID_128153	An01g03820	strong similarity to ER protein-translocation complex subunit Sbh2 - Saccharomyces cerevisiae	393		0	0	5	0.857139	8	1.40202	13	0.750988		2	0.598511	0	0	0	0	2	0.118269		2	0.269538	6	0.666298	3	0.519853	11	0.495586		0.000742024	0.000335405	0.000250214			0.0035574	0.00246849	0.0021053
TID_46716	An01g03870	strong similarity to hypothetical protein SPAC23H3.04 - Schizosaccharomyces pombe	1008		14	0.945803	37	2.47295	33	2.25481	84	1.89191		7	0.816718	27	1.6771	60	3.20794	94	2.16721		17	0.893245	28	1.21229	14	0.945844	59	1.03636		0.109843	0.101037	0.105245			0.25351	0.215024	0.220015
TID_171903	An01g03900	strong similarity to ATP-binding cassette multidrug transport protein atrA - Aspergillus nidulans	4296		7	0.11096	6	0.0940938	10	0.160322	23	0.121547		9	0.246384	30	0.437232	35	0.439076	74	0.400315		19	0.234246	10	0.101589	16	0.253634	45	0.185467		0.000402614	0.000201392	0.000296341			0.230017	0.206899	0.211996
TID_206156	An01g03950	strong similarity to hypothetical protein CAE76289.1 - Neurospora crassa	2766		20	0.492392	45	1.09606	52	1.29481	117	0.96032		28	1.19053	49	1.10917	51	0.993697	128	1.07545		48	0.919118	38	0.599572	28	0.689379	114	0.729745		0.0378662	0.0354839	0.0377137			0.27033	0.249231	0.252572
TID_119363	An01g03970	similarity to microtubule-associated protein asp - Drosophila melanogaster	2928		11	0.255832	32	0.736297	43	1.01147	86	0.666822		20	0.803329	36	0.769815	12	0.220875	68	0.539724		4	0.0723554	11	0.163957	9	0.209326	24	0.145131		0.000289282	0.000227832	0.000252212			0.00069902	0.000445109	0.000552494
TID_36209	An01g04000	hypothetical protein	1326		7	0.359491	53	2.69281	54	2.80483	114	1.95184		3	0.26608	11	0.519403	16	0.650298	30	0.525789		33	1.31811	38	1.25069	20	1.02716	91	1.21511		1.61292e-20	2.98095e-20	0			2.00423e-12	1.80526e-12	1.27165e-12
TID_51989	An01g04030	strong similarity to hypothetical protein AN0412.2 - Aspergillus nidulans	2169		32	1.00467	139	4.31747	150	4.76308	321	3.35991		36	1.95199	114	3.29079	217	5.39183	367	3.93225		318	7.76515	293	5.89546	177	5.55732	788	6.43258		0.0036632	0.00328385	0.00369442			1.74465e-64	2.98807e-64	0
TID_206151	An01g04040	secretion-associated GTP-binding protein sarA - Aspergillus niger	653		14	1.45998	41	4.23004	17	1.79305	72	2.50323		19	3.42196	28	2.68473	29	2.39343	76	2.7048		50	4.05545	51	3.40853	28	2.92009	129	3.4978		0.0665733	0.0637035	0.0667538			2.6526e-08	2.13623e-08	2.13372e-08
TID_46707	An01g04060	strong similarity to assembling subunit of transcription factor IIIC Tfc4 - Saccharomyces cerevisiae	3072		23	0.509847	48	1.05267	81	1.81602	152	1.12332		9	0.344553	46	0.937544	31	0.543847	86	0.650596		18	0.310337	26	0.36937	25	0.554205	69	0.397692		2.06912e-12	1.69301e-12	1.88316e-12			0.808247	0.787683	0.789373
TID_206141	An01g04080	similarity to hypothetical protein YOR359w - Saccharomyces cerevisiae	1845		19	0.701278	43	1.57017	39	1.45588	101	1.24282		19	1.21113	59	2.00221	48	1.40211	126	1.58711		70	2.00948	69	1.63216	47	1.73482	186	1.78499		0.312536	0.30539	0.312078			1.19112e-08	9.62718e-09	1.01327e-08
TID_172299	An01g04090	strong similarity to essential protein #538 from patent WO2004067709-A2 - Aspergillus fumigatus	438		22	3.42044	196	30.1478	124	19.4986	342	17.727		33	8.86083	84	12.0077	74	9.10529	191	10.1343		66	7.9809	118	11.7576	63	9.79531	247	9.98485		1.45808e-26	1.01211e-26	0			5.82343e-08	5.07827e-08	5.56117e-08
TID_130983	An01g04100	strong similarity to multidrug resistance protein MDR - Bacillus subtilis	1614		4	0.168768	29	1.21051	23	0.981479	56	0.787711		2	0.145734	0	0	0	0	2	0.0287979		3	0.0984464	9	0.24336	1	0.0421938	13	0.142613		1.54859e-19	1.20242e-17	0			0.000930437	0.000616668	0.000485216
TID_196651	An01g04150	strong similarity to hypothetical protein SPAC926.06c - Schizosaccharomyces pombe	2879		145	3.42973	810	18.9547	796	19.0427	1751	13.8079		292	11.9282	865	18.8118	1143	21.3964	2300	18.5661		509	9.36393	434	6.57897	241	5.70069	1184	7.28163		0.00842462	0.00742172	0.00834115			4.11961e-30	6.72235e-31	0
TID_36202	An01g04160	hypothetical protein	888		1	0.0766867	6	0.45521	15	1.16342	22	0.56246		5	0.662204	9	0.634577	25	1.51727	39	1.02067		4	0.238577	7	0.344029	6	0.46014	17	0.338965		0.438433	0.404818	0.413698			0.0583521	0.0410614	0.0440888
TID_206143	An01g04180	strong similarity to hypothetical protein SPAC31G5.20c - Schizosaccharomyces pombe	2492		10	0.273266	74	2.00059	58	1.60301	142	1.29367		11	0.519134	59	1.48238	70	1.51386	140	1.30561		45	0.956416	69	1.2084	32	0.874488	146	1.03735		0.00199292	0.00170327	0.00190068			0.0102632	0.00950174	0.00988905
TID_55437	An01g04230	strong similarity to hypothetical WD-repeat transcription regulation protein SPCC18.13 - Schizosaccharomyces pombe	1513		6	0.270051	14	0.623395	16	0.728346	36	0.540189		6	0.466388	27	1.11733	33	1.17547	66	1.01377		41	1.43525	61	1.75955	45	2.02547	147	1.72027		0.26838	0.21427	0.223225			6.85228e-14	6.33438e-14	5.29576e-14
TID_196638	An01g04240	strong similarity to cytoplasmic acidic ribosomal protein P0 - Saccharomyces cerevisiae	1111		1489	91.267	188	11.4003	176	10.9108	1853	37.8655		196	20.748	480	27.0509	556	26.971	1232	25.771		748	35.659	793	31.1508	339	20.7796	1880	29.9614		1.18016e-98	1.19203e-99	0			2.64133e-80	1.38083e-80	0
TID_172591	An01g04250	strong similarity to uroporphyrinogen decarboxylase from patent WO9925839-A1 - Thielavia terrestris	1092		80	4.98885	594	36.6469	516	32.5449	1190	24.7404		30	3.23097	192	11.0086	278	13.7201	500	10.641		461	22.3594	525	20.982	326	20.3304	1312	21.2731		3.45352e-130	1.24183e-129	0			2.5142e-137	4.8769e-136	0
TID_206127	An01g04260	strong similarity to cytosine deaminase FCA1 - Candida albicans	615		2	0.221456	0	0	12	1.34389	14	0.516815		2	0.382463	2	0.203615	1	0.0876317	5	0.188942		7	0.602844	10	0.709634	4	0.442932	21	0.604593		0.00482196	0.00426774	0.00407832			0.000191997	0.000112778	9.40784e-05
TID_206125	An01g04280	strong similarity to dnaJ protein homolog Ydj1 - Saccharomyces cerevisiae	1473		93	4.29945	312	14.2701	291	13.6065	696	10.7273		99	7.90437	315	13.3895	350	12.8056	764	12.0538		744	26.7518	834	24.71	423	19.5564	2001	24.0527		5.58261e-07	4.00574e-07	5.49415e-07			5.58601e-208	5.39579e-206	0
TID_46699	An01g04300	strong similarity to protein fragment SEQ ID NO:54638 from patent EP1033405-A2 - Arabidopsis thaliana	2604		15	0.392268	151	3.9067	142	3.75581	308	2.68529		30	1.35492	78	1.87546	120	2.48357	228	2.03483		130	2.64414	125	2.09497	52	1.35992	307	2.08745		3.75005e-14	2.41271e-14	3.45279e-14			1.11831e-10	9.17696e-11	1.02305e-10
TID_46698	An01g04310	strong similarity to mRNA export factor mex67p - Schizosaccharomyces pombe	2130		12	0.38365	107	3.38437	104	3.36287	223	2.37688		44	2.42945	107	3.14528	151	3.82062	302	3.29505		133	3.30715	114	2.3358	96	3.06933	343	2.85124		0.564381	0.540542	0.546609			7.83325e-07	6.40495e-07	7.17048e-07
TID_196625	An01g04320	strong similarity to COPII vesicle coat component protein Erv46 - Saccharomyces cerevisiae	1764		36	1.38975	127	4.85042	102	3.98252	265	3.41059		27	1.80011	65	2.30712	94	2.87187	186	2.45046		40	1.201	45	1.11333	36	1.38981	121	1.21452		6.81909e-14	4.49403e-14	6.10623e-14			0.167002	0.147515	0.15178
TID_55432	An01g04330	strong similarity to hypothetical protein YLR187w - Saccharomyces cerevisiae	3519		8	0.154812	26	0.497769	24	0.46973	58	0.374189		20	0.668414	55	0.978585	37	0.566655	112	0.739661		25	0.376273	23	0.285245	25	0.483808	73	0.367301		0.0618614	0.0537102	0.0586763			0.299249	0.266355	0.271357
TID_170430	An01g04360	strong similarity to hypothetical protein AN2750.2 - Aspergillus nidulans	1371		0	0	0	0	0	0	0	0		4	0.343129	17	0.776366	25	0.98274	46	0.779748		4	0.154527	1	0.0318326	1	0.0496723	6	0.0774877		4.17514e-11	7.9717e-11	2.80242e-12			8.71409e-07	2.84532e-07	5.02084e-07
TID_36184	An01g04370	strong similarity to transcription factor CATFIIIA from patent WO200028037-A1 - Candida albicans	1716		1	0.039684	7	0.274824	11	0.441501	19	0.251373		15	1.02804	27	0.985148	27	0.847974	69	0.934471		21	0.648163	29	0.737548	6	0.238115	56	0.577816		0.000129648	6.28669e-05	0.000100228			0.786983	0.759419	0.761292
TID_36183	An01g04380	strong similarity to 23 kD subunit of DNA-directed RNA polymerase I,II,III Rpo26 - Saccharomyces cerevisiae	483		5	0.704946	17	2.37124	26	3.70751	48	2.25619		7	1.70446	29	3.75929	16	1.78529	52	2.50202		10	1.09657	24	2.16857	23	3.24289	57	2.08952		0.186446	0.163623	0.16859			0.0665846	0.0626647	0.0639239
TID_206115	An01g04400	strong similarity to hypothetical protease Mch5 - Saccharomyces cerevisiae	1560		5	0.218262	23	0.993292	36	1.5894	64	0.931403		9	0.678504	17	0.682306	19	0.656395	45	0.670381		35	1.1883	40	1.11904	23	1.00405	98	1.1123		0.000279569	0.000215046	0.000232335			1.73402e-09	1.6503e-09	1.48292e-09
TID_196617	An01g04410	strong similarity to N-acetyl transferase NACTH from patent US6017744-A - Homo sapiens	631		2	0.215841	20	2.13538	29	3.16538	51	1.83495		13	2.42297	18	1.78607	27	2.30606	58	2.13615		11	0.923306	17	1.17579	9	0.971326	37	1.03822		0.24375	0.230882	0.236703			0.40856	0.368427	0.373534
TID_55430	An01g04420	strong similarity to hypothetical protein CAE76116.1 - Neurospora crassa	1840		1	0.0370097	5	0.183074	5	0.187158	11	0.135724		4	0.255668	4	0.136112	10	0.292899	18	0.227347		14	0.402988	12	0.284625	8	0.29609	34	0.327175		0.850963	0.716317	0.72111			0.00183756	0.00148783	0.00146771
TID_206105	An01g04430	strong similarity to translation initiation factor eIF-3 - Schizosaccharomyces pombe	3836		29	0.514816	62	1.0889	47	0.84387	138	0.816738		32	0.981084	75	1.22416	73	1.02561	180	1.09051		121	1.67066	156	1.77483	43	0.763382	320	1.47703		0.425562	0.416256	0.422993			3.59068e-20	2.73631e-20	0
TID_46690	An01g04435	strong similarity to G-gamma subunit of hetreotrimeric G proteins - Magnaporthe grisea [truncated ORF]	273		8	1.99554	41	10.118	24	6.05487	73	6.07075		7	3.01557	24	5.50432	43	8.48872	74	6.29946		25	4.8502	34	5.43533	16	3.99125	75	4.86427		0.0439388	0.0361247	0.0381611			0.0983024	0.0896689	0.0914839
TID_127851	An01g04440	strong similarity to hypothetical conserved protein SMc00345 - Sinorhizobium meliloti	420		2	0.324275	5	0.802037	10	1.63986	17	0.918929		4	1.12007	17	2.53428	15	1.92477	36	1.99199		9	1.13495	9	0.935197	5	0.810723	23	0.96961		0.20946	0.162772	0.171893			0.514291	0.481963	0.48662
TID_36176	An01g04450	similarity to cGMP phosphodiesterase PDE9A - Mus musculus	2994		21	0.47764	91	2.04769	74	1.7023	186	1.4104		30	1.17843	112	2.34219	89	1.60204	231	1.79306		126	2.22895	166	2.41972	89	2.02437	381	2.25316		0.163585	0.151164	0.156834			1.10975e-20	9.32042e-21	0
TID_206102	An01g04470	similarity to hypothetical protein YGL131c - Saccharomyces cerevisiae	4557		15	0.224153	54	0.798341	52	0.785925	121	0.602821		15	0.387121	45	0.618285	38	0.449408	98	0.499783		63	0.732224	54	0.517159	33	0.493159	150	0.582815		3.39463e-05	2.44434e-05	2.80627e-05			8.18628e-08	7.09319e-08	7.33318e-08
TID_36173	An01g04520	similarity to theta DNA polymerase mus308 - Drosophila melanogaster	2799		8	0.194635	57	1.37197	76	1.87011	141	1.14366		18	0.756318	52	1.1632	69	1.32856	139	1.15411		82	1.55165	91	1.41889	54	1.31384	227	1.43596		0.00194134	0.00176405	0.00196716			1.29918e-12	9.60202e-13	9.80438e-13
TID_206101	An01g04530	similarity to hypothetical MAP3K protein kinase-like protein MLD14.3 - Arabidopsis thaliana	1040		3	0.196436	9	0.583019	13	0.860927	25	0.545744		33	3.73177	91	5.47852	88	4.56022	212	4.73736		40	2.03708	52	2.18213	23	1.50607	115	1.95787		2.80769e-25	2.43906e-27	0			0.00255189	0.00200126	0.00227375
TID_206096	An01g04550	strong similarity to vacuolar protein sorting-associated protein Vps8 - Saccharomyces cerevisiae	4632		60	0.882096	330	4.79976	355	5.27857	745	3.65149		41	1.041	143	1.93296	163	1.89651	347	1.74098		101	1.15488	135	1.27196	95	1.39671	331	1.26526		1.34762e-72	1.61591e-72	0			0.00524961	0.0046953	0.00496327
TID_125000	An01g04560	strong similarity to mixed-linked glucanase precursor MLG1 - Cochliobolus carbonum	926		9	0.661858	42	3.05571	31	2.30572	82	2.01041		1337	169.807	5244	354.574	5452	317.308	12033	301.993		1258	71.9535	1284	60.5151	525	38.61	3067	58.6437		0	0	0			0	0	0
TID_119367	An01g04570	strong similarity to capsular associated protein CAP10 - Filobasidiella neoformans	2931		3	0.0697009	68	1.56303	53	1.24542	124	0.96048		26	1.04326	60	1.28171	70	1.28712	156	1.23692		33	0.596321	55	0.818948	19	0.441458	107	0.646378		0.302186	0.285817	0.292545			0.384165	0.359228	0.363982
TID_206090	An01g04590	strong similarity to hypothetical protein Kre33 - Saccharomyces cerevisiae	3207		1	0.0212341	4	0.0840301	3	0.0644286	8	0.0566335		6	0.220033	29	0.566179	10	0.168049	45	0.326098		29	0.47894	26	0.353821	18	0.382231	73	0.403035		6.45165e-05	2.08812e-05	3.78471e-05			8.09015e-05	5.88008e-05	5.92648e-05
TID_46686	An01g04600	PDI related protein A prpA - Aspergillus niger	1398		4	0.194843	27	1.30116	10	0.492662	41	0.665823		2	0.168251	9	0.403079	14	0.539706	25	0.415592		10	0.378857	6	0.187307	8	0.389704	24	0.303964		0.000664189	0.000597202	0.000621893			0.472568	0.433925	0.436779
TID_46685	An01g04610	similarity to hypothetical protein CAE76271.1 - Neurospora crassa	1547		6	0.264116	90	3.91946	67	2.98292	163	2.3921		18	1.36841	49	1.98317	65	2.26443	132	1.98298		37	1.26676	37	1.04381	22	0.968466	96	1.09875		1.41768e-06	9.64486e-07	1.15926e-06			0.689274	0.678538	0.681339
TID_36165	An01g04620	weak similarity to immunogenic protein #16513 from patent WO200181581-A2 - Propionibacterium acnes	1326		1	0.0513558	1	0.0508078	1	0.0519413	3	0.0513641		0	0	3	0.141655	2	0.0812873	5	0.0876316		0	0	0	0	2	0.102716	2	0.0267058		1	0.828691	0.831711			0.706393	0.409676	0.416896
TID_36164	An01g04630	strong similarity to gamma chain precursor of the H+-transporting ATP synthase Atp3 - Saccharomyces cerevisiae	873		51	3.97822	155	11.9617	88	6.94265	294	7.64567		45	6.06224	107	7.67405	60	3.70402	212	5.64359		125	7.58364	139	6.94881	99	7.72277	363	7.36226		2.59897e-14	1.38331e-14	1.95399e-14			3.0351e-21	2.59336e-21	0
TID_206081	An01g04640	strong similarity to topoisomerase I CaTOP1 - Candida albicans	3240		30	0.630535	55	1.14365	55	1.16916	140	0.980992		29	1.05266	78	1.50732	46	0.765154	153	1.09744		113	1.84721	131	1.76456	68	1.42928	312	1.70502		0.0239811	0.0209573	0.0225182			1.17145e-24	1.23718e-24	0
TID_36162	An01g04650	strong similarity to sequence SEQ ID NO:12396 from patent WO200171042-A2 - Drosophila melanogaster	1125		5	0.302657	33	1.97622	25	1.53054	63	1.27137		12	1.25448	27	1.50268	24	1.14973	63	1.30143		24	1.1299	22	0.853453	10	0.60534	56	0.881362		0.0466195	0.0436889	0.0459442			0.459763	0.425293	0.428559
TID_36161	An01g04660	strong similarity to hypothetical protein Afu1g03480 - Aspergillus fumigatus	1263		1	0.0539175	0	0	0	0	1	0.0179754		0	0	4	0.198295	0	0	4	0.0736022		0	0	0	0	2	0.10784	2	0.0280379		0.654897	0.299312	0.313503			0.703306	0.607801	0.61253
TID_46681	An01g04670	similarity to hypothetical protein F10M23.90 - Arabidopsis thaliana	1209		1	0.0563257	9	0.501522	3	0.170904	13	0.244118		3	0.29183	13	0.673243	12	0.534923	28	0.538227		7	0.306658	4	0.144392	8	0.450625	19	0.278257		0.267067	0.201056	0.210904			0.769098	0.671562	0.674643
TID_171058	An01g04680	strong similarity to calpain-like protease palB - Aspergillus nidulans	2571		0	0	0	0	0	0	0	0		0	0	0	0	0	0	0	0		0	0	0	0	0	0	0	0		NA	NA	NA			NA	NA	NA
TID_36158	An01g04690	strong similarity to peroxisomal transporter Ant1 - Saccharomyces cerevisiae	1008		8	0.540459	35	2.33928	34	2.32314	77	1.73425		17	1.98346	57	3.54054	63	3.36834	137	3.1586		19	0.998333	17	0.736034	12	0.810723	48	0.843139		0.126896	0.112663	0.119601			1.11286e-06	5.10317e-07	7.84039e-07
TID_170508	An01g04700	similarity to endonuclease YGL085W - Saccharomyces cerevisiae	828		10	0.822437	32	2.60372	30	2.49544	72	1.97417		8	1.1363	59	4.46146	35	2.27811	102	2.86289		8	0.511731	41	2.16104	24	1.97393	73	1.56103		1	0.956591	0.957267			0.703124	0.639202	0.642353
TID_46678	An01g04710	strong similarity to adenylate kinase Adk2 - Saccharomyces cerevisiae	705		1	0.0965926	0	0	1	0.0976939	2	0.0644055		1	0.166819	3	0.266432	2	0.152889	6	0.197786		2	0.150253	1	0.0619043	0	0	3	0.0753444		0.483701	0.324943	0.337555			0.740286	0.529638	0.535067
TID_196588	An01g04720	strong similarity to DNA primase large subunit Pri2 - Saccharomyces cerevisiae	1654		8	0.329373	54	2.19954	48	1.99877	110	1.50987		15	1.06657	46	1.74131	36	1.17301	97	1.36292		55	1.7612	42	1.10821	32	1.31755	129	1.38093		0.000662673	0.000476101	0.000532934			5.13358e-05	3.78426e-05	3.96783e-05
TID_55422	An01g04730	strong similarity to secretory protein Sec23 - Saccharomyces cerevisiae	2463		60	1.6589	287	7.85039	293	8.19332	640	5.89926		63	3.00823	144	3.66061	195	4.26684	402	3.79311		181	3.89221	289	5.12086	121	3.34559	591	4.24856		2.43699e-39	1.02363e-39	0			3.68086e-24	2.61007e-24	0
TID_196583	An01g04740	strong similarity to ribosomal protein of the large subunit L12 - Mus musculus	685		70	6.9589	100	9.8352	60	6.03278	230	7.62289		83	14.2502	133	12.1567	150	11.8015	366	12.4172		438	33.8661	434	27.6509	137	13.6202	1009	26.0807		0.211833	0.189811	0.197575			5.71261e-112	8.24871e-111	0
TID_172247	An01g04760	similarity to hypothetical protein B12K8.10 - Neurospora crassa	4812		150	2.12275	854	11.9566	946	13.5401	1950	9.20007		160	3.91047	444	5.77713	471	5.27511	1075	5.19179		352	3.87435	361	3.27409	232	3.28333	945	3.47716		2.0645e-146	4.7928e-147	0			0.00262673	0.00241239	0.00259473
TID_36151	An01g04770	strong similarity to hypothetical protein FG08189.1 - Fusarium graminearum	1668		1	0.040826	1	0.0403904	0	0	2	0.0272218		6	0.423048	31	1.16365	43	1.38934	80	1.11462		5	0.158766	0	0	5	0.204139	10	0.106151		3.84331e-16	2.99236e-17	1.11022e-16			3.24842e-11	6.9416e-12	1.87952e-11
TID_51962	An01g04830	strong similarity to myb-like DNA binding protein flbD - Aspergillus nidulans	1235		11	0.606539	2	0.109103	7	0.39038	20	0.367659		13	1.23797	19	0.963256	41	1.78918	73	1.37369		19	0.814833	22	0.777437	14	0.771992	55	0.788523		8.06447e-05	3.57698e-05	5.87958e-05			0.929224	0.911427	0.912207
TID_36148	An01g04870	questionable ORF	678		0	0	0	0	0	0	0	0		0	0	1	0.0923475	1	0.0794889	2	0.0685542		0	0	0	0	2	0.200887	2	0.0522299		0.515561	NA	0.14513			1	0.791325	0.792497
TID_55419	An01g04880	strong similarity to alpha-glucosidase II - Bacillus thermoamyloliquefaciens	2076		12	0.393629	77	2.49883	78	2.58776	167	1.8263		1077	61.0131	3869	116.688	4856	126.063	9802	109.729		19	0.48474	40	0.840896	22	0.721684	81	0.690838		0	0	0			0	0	0
TID_172685	An01g04900	strong similarity to hypothetical protein CAC18296.1 - Neurospora crassa	1344		19	0.962692	68	3.40866	55	2.81851	142	2.39867		22	1.92512	74	3.44737	90	3.60894	186	3.21623		37	1.45809	52	1.68855	28	1.41877	117	1.54136		0.432993	0.431171	0.437856			0.0929473	0.0843092	0.0877094
TID_171196	An01g04910	similarity to hypothetical protein EAK99938.1 - Candida albicans	1461		6	0.279662	26	1.19894	13	0.612844	45	0.699269		8	0.643983	23	0.985672	34	1.25419	65	1.03394		4	0.145008	15	0.448075	6	0.279675	25	0.302976		1	0.95332	0.954059			0.00274197	0.00180545	0.00212993
TID_206061	An01g04930	strong similarity to ATP synthase delta chain Atp16 - Saccharomyces cerevisiae	592		36	4.14108	82	9.33181	55	6.39878	173	6.63448		9	1.78795	43	4.5478	37	3.36834	89	3.49383		48	4.29439	65	4.79183	70	8.05245	183	5.47329		6.58537e-16	5.15768e-16	5.55112e-16			3.87893e-15	2.85912e-15	2.44249e-15
TID_36143	An01g04940	hypothetical protein	1247		2	0.109219	1	0.0540266	3	0.165696	6	0.109236		1	0.0943123	4	0.200839	1	0.0432185	6	0.11182		1	0.0424733	2	0.069996	5	0.273058	8	0.113591		0.567561	0.533629	0.537928			0.419747	0.302908	0.304172
TID_36142	An01g04950	strong similarity to hypothetical protein AN0276.2 - Aspergillus nidulans	2283		17	0.507079	40	1.1804	46	1.38774	103	1.02427		15	0.772716	39	1.06958	69	1.62884	123	1.25208		11	0.255193	23	0.439675	18	0.536931	52	0.403289		0.199005	0.175648	0.181371			0.000232891	0.000147827	0.00018516
TID_206058	An01g04970	strong similarity to lysosomal cystine transporter cystinosin CTNS - Homo sapiens	879		54	4.18348	315	24.1432	341	26.7191	710	18.338		252	33.7168	564	40.174	1071	65.6654	1887	49.8904		328	19.7637	269	13.3559	270	20.9183	867	17.4642		8.85415e-49	3.05106e-51	0			6.84098e-38	5.33507e-39	0
TID_36140	An01g04980	similarity to transcription activator Tri6 - Fusarium cerealis	855		0	0	1	0.0787966	4	0.322218	5	0.132766		1	0.137553	0	0	4	0.252133	5	0.135906		0	0	4	0.204175	4	0.3186	8	0.16567		0.749898	0.569872	0.573923			0.263229	0.190217	0.190486
TID_51958	An01g04990	strong similarity to hypothetical extensin-like protein Afu1g02870 - Aspergillus fumigatus	1347		1	0.0505552	8	0.400126	15	0.766973	24	0.404507		2	0.174621	17	0.790199	6	0.24006	25	0.431327		9	0.353881	12	0.388797	3	0.151672	24	0.315473		0.309817	0.265396	0.27073			0.472568	0.433925	0.436779
TID_55417	An01g05030	strong similarity to oxidoreductase OXRD-8 from patent WO200071679-A2 - Homo sapiens	1201		5	0.283505	45	2.52431	34	1.94981	84	1.58788		83	8.12774	357	18.6114	308	13.8211	748	14.4741		25	1.1025	53	1.92594	41	2.32484	119	1.75438		2.99432e-88	9.62883e-95	0			1.76029e-79	3.75146e-83	0
TID_172313	An01g05040	strong similarity to dUTP pyrophosphatase DUT1 - Candida albicans	591		9	1.03702	53	6.04174	39	4.545	101	3.87986		36	7.1639	133	14.0903	117	10.6693	286	11.2464		57	5.10822	65	4.79994	51	5.87671	173	5.18295		8.04122e-10	2.03742e-10	5.67715e-10			0.0125886	0.0112721	0.0122188
TID_46666	An01g05050	strong similarity to pyridoxal kinase PKH - Homo sapiens	1041		5	0.327079	25	1.61794	20	1.32323	50	1.09044		8	0.903803	12	0.721748	9	0.465938	29	0.647413		25	1.27195	16	0.670778	19	1.24295	60	1.02051		8.41378e-05	7.37338e-05	7.68065e-05			7.95622e-06	5.54219e-06	5.2766e-06
TID_130152	An01g05070	strong similarity to hypothetical protein SPBC776.06c - Schizosaccharomyces pombe	2340		4	0.116406	24	0.690986	23	0.676969	51	0.494808		3	0.150779	21	0.561899	24	0.552754	48	0.476716		26	0.588491	30	0.559519	17	0.494749	73	0.552364		0.0409461	0.0364876	0.0383237			0.000219825	0.000191263	0.000194615
TID_36134	An01g05080	similarity to myosin regulatory light chain - Patinopecten yessoensis	549		3	0.372119	15	1.84074	12	1.50545	30	1.2406		3	0.642663	20	2.28093	21	2.0615	44	1.86258		1	0.0964739	10	0.794945	8	0.992361	19	0.612774		1	0.909581	0.911028			0.0411931	0.0277553	0.0301152
TID_36133	An01g05090	strong similarity to cell division control protein cdc16p - Schizosaccharomyces pombe	1374		2	0.0991234	6	0.294197	2	0.100254	10	0.165233		7	0.599164	8	0.364551	5	0.196119	20	0.338281		13	0.501117	4	0.127052	6	0.297383	23	0.296387		0.460053	0.366978	0.376866			0.218455	0.184797	0.186661
TID_134276	An01g05100	weak similarity to ribonucleoprotein B cp29B - Nicotiana sylvestris	1047		0	0	1	0.0643468	3	0.197347	4	0.0867352		5	0.56164	17	1.01662	18	0.926535	40	0.887866		5	0.252933	4	0.166734	1	0.0650437	10	0.169111		3.93318e-06	8.10401e-07	1.85076e-06			0.000840708	0.000362266	0.000468743
TID_51955	An01g05140	hypothetical protein	336		0	0	1	0.200509	4	0.819931	5	0.337841		0	0	3	0.559032	3	0.481192	6	0.414998		2	0.315263	1	0.129888	2	0.405362	5	0.263481		0.768825	0.771338	0.774263			1	0.89274	0.893565
TID_206051	An01g05150	strong similarity to Sol1 - Saccharomyces cerevisiae	954		22	1.57039	121	8.54498	133	9.60196	276	6.56815		14	1.7259	104	6.82559	95	5.36675	213	5.18878		67	3.71971	69	3.15653	86	6.13906	222	4.12025		1.37413e-11	8.32882e-12	1.14537e-11			0.00163963	0.00141083	0.00149614
TID_196559	An01g05160	weak similarity to chitinase chiA - Aspergillus nidulans	1478		4	0.184297	38	1.73214	41	1.91058	83	1.27493		13	1.03444	38	1.60977	63	2.29722	114	1.79252		24	0.860041	25	0.738202	16	0.737221	65	0.778678		0.828154	0.782899	0.786102			0.0592621	0.0493077	0.0520515
TID_172463	An01g05170	strong similarity to hypothetical protein encoded by An01g05180 - Aspergillus niger [deleted ORF]	1682		8	0.32389	13	0.520704	4	0.163791	25	0.33744		4	0.279685	24	0.893388	20	0.640826	48	0.663207		11	0.346377	15	0.389202	15	0.607319	41	0.431595		0.237243	0.214716	0.223981			0.669188	0.616694	0.619329
TID_170766	An01g05180	strong similarity to hypothetical guanine nucleotide binding protein beta subunit-like protein - Schizosaccharomyces pombe	3348		35	0.711894	218	4.38677	262	5.3898	515	3.49224		70	2.45894	267	4.99322	418	6.72864	755	5.24078		173	2.7368	215	2.80261	145	2.94941	533	2.81878		0.668927	0.643604	0.648965			0.136343	0.129528	0.133248
TID_46660	An01g05190	strong similarity to hypothetical protein SPBC15D4.16 - Schizosaccharomyces pombe	2643		9	0.231888	28	0.713731	32	0.833891	69	0.592699		7	0.311484	30	0.710688	31	0.632122	68	0.597924		48	0.961892	47	0.776087	32	0.824527	127	0.850796		0.0301558	0.028571	0.0302457			1.22518e-09	1.1999e-09	1.15056e-09
TID_51952	An01g05220	strong similarity to hypothetical protein Afu1g03030 - Aspergillus fumigatus	3300		105	2.16675	607	12.3922	555	11.5834	1267	8.71656		197	7.02081	716	13.5848	1145	18.6994	2058	14.4932		330	5.29642	265	3.50463	214	4.41623	809	4.34064		0.000302571	0.000231683	0.000298669			1.88019e-63	1.47276e-65	0
TID_51951	An01g05230	strong similarity to hypothetical protein Afu1g03040 - Aspergillus fumigatus	971		356	24.9669	4516	313.335	5006	355.082	9878	230.957		809	97.986	3442	221.946	4114	228.34	8365	200.208		4688	255.712	4738	212.954	2445	171.479	11871	216.465		1.25687e-272	4.96e-277	0			0	0	0
TID_171821	An01g05260	strong similarity to DEAH protein Mph1 - Saccharomyces cerevisiae	2576		13	0.343661	56	1.46459	50	1.33684	119	1.04878		18	0.821791	44	1.06945	45	0.941462	107	0.965322		40	0.822425	45	0.762388	13	0.343676	98	0.673595		0.0005449	0.00045786	0.000514765			0.230959	0.206995	0.210063
TID_36122	An01g05270	weak similarity to extracellular proteinase prtY - Lactobacillus helveticus	747		0	0	0	0	0	0	0	0		1	0.15744	4	0.33527	2	0.144293	7	0.217777		0	0	0	0	0	0	0	0		0.0464469	0.0260758	0.00641639			0.0214146	0.0210229	0.00472701
TID_36121	An01g05280	strong similarity to hypothetical protein encoded by An11g07100 - Aspergillus niger	557		1	0.122258	26	3.14479	10	1.23652	37	1.5081		15	3.16717	41	4.60876	76	7.35351	132	5.50748		6	0.57053	7	0.54847	3	0.36679	16	0.508608		1.72351e-07	4.93308e-08	1.14264e-07			8.75794e-18	6.05605e-19	0
TID_55412	An01g05290	strong similarity to actin-capping protein beta chain - Gallus gallus [putative frameshift]	927		133	9.77023	589	42.8065	565	41.9783	1287	31.5196		84	10.657	464	31.3396	542	31.5105	1090	27.3263		522	29.8245	601	28.2947	461	33.8667	1584	30.2548		5.68961e-37	1.2249e-37	0			3.11167e-60	1.71789e-60	0
TID_170595	An01g05300	strong similarity to subunit of transcription initiation factor TFIID taf72p - Schizosaccharomyces pombe [putative frameshift]	2010		12	0.406554	147	4.92714	146	5.0028	305	3.44497		28	1.63831	86	2.67891	173	4.63859	287	3.31833		96	2.52963	64	1.38961	48	1.62629	208	1.83226		4.04047e-07	3.10414e-07	4.02526e-07			0.526013	0.516109	0.520008
TID_170134	An01g05310	strong similarity to protein phosphatase methylesterase Ppe1 - Saccharomyces cerevisiae	1188		3	0.171964	20	1.13419	32	1.8552	55	1.05106		9	0.890965	38	2.00273	35	1.58777	82	1.6041		43	1.91705	35	1.28576	27	1.54774	105	1.56492		0.862315	0.802468	0.805625			0.000507705	0.000476511	0.000495975
TID_206042	An01g05320	strong similarity to hypothetical protein SPAC23C11.06c - Schizosaccharomyces pombe	1705		1	0.0399401	5	0.197569	4	0.161582	10	0.133155		2	0.137956	9	0.330501	6	0.189654	17	0.231717		7	0.217448	10	0.255968	8	0.319534	25	0.259618		0.701124	0.654168	0.660057			0.0424526	0.0363441	0.0366326
TID_46653	An01g05330	strong similarity to nuclear transport regulator Npl4 - Saccharomyces cerevisiae	2001		11	0.374351	28	0.942725	25	0.860497	64	0.726131		19	1.11671	30	0.938705	54	1.4544	103	1.19626		21	0.555846	11	0.239914	13	0.442434	45	0.398184		0.479811	0.443625	0.451601			0.00153881	0.000937907	0.00111202
TID_206038	An01g05340	strong similarity to 1,4-benzoquinone reductase qr - Phanerochaete chrysosporium	1062		12	0.769467	40	2.53752	33	2.14016	85	1.81709		32	3.54373	69	4.06799	75	3.80604	176	3.85143		31	1.54604	35	1.43831	24	1.539	90	1.5005		0.00460595	0.00342759	0.00416731			0.00156878	0.00117671	0.00136246
TID_170141	An01g05350	strong similarity to RNA-binding polyadenylation factor I subunit Yth1 - Saccharomyces cerevisiae	621		8	0.877266	47	5.09894	42	4.65816	97	3.54619		26	4.92398	65	6.55355	55	4.77317	146	5.46381		44	3.7527	43	3.02194	20	2.19326	107	3.05078		0.744592	0.684051	0.688976			0.75128	0.707083	0.709638
TID_170148	An01g05360	strong similarity to 42 kDa endochitinase Tham-ch - Trichoderma hamatum	864		6	0.472901	53	4.13272	62	4.94236	121	3.17946		73	9.93674	175	12.6818	164	10.2298	412	11.082		115	7.04963	74	3.7379	73	5.75388	262	5.36916		3.25927e-19	2.21554e-20	0			0.0177166	0.0148526	0.0159556
TID_206033	An01g05370	strong similarity to hypothetical protein AN0301.2 - Aspergillus nidulans	1396		5	0.243903	23	1.10998	27	1.33209	55	0.894457		176	14.8273	663	29.736	510	19.6889	1349	22.4575		73	2.76962	127	3.97034	39	1.90253	239	3.03132		3.29083e-233	2.99516e-245	0			2.70477e-130	4.20215e-136	0
TID_170260	An01g05390	similarity to hypothetical protein YBR007c - Saccharomyces cerevisiae	2244		6	0.18208	34	1.02077	14	0.429696	54	0.546328		17	0.890965	51	1.42299	55	1.32092	123	1.27384		36	0.849693	24	0.466765	23	0.698002	83	0.654898		0.00366628	0.00267778	0.00332786			0.39908	0.353787	0.358632
TID_206029	An01g05400	strong similarity to hypothetical protein Afu1g02720 - Aspergillus fumigatus	1065		0	0	6	0.379556	14	0.905388	20	0.426346		3	0.331289	3	0.176371	10	0.506042	16	0.349144		3	0.149195	1	0.0409789	5	0.319722	9	0.149628		0.0907784	0.080556	0.0827639			0.547101	0.442876	0.448341
TID_55408	An01g05410	strong similarity to hypothetical protein EAA65709.1 - Aspergillus nidulans	1420		5	0.239781	5	0.237222	10	0.48503	20	0.31976		10	0.828221	27	1.1905	17	0.645204	54	0.88377		9	0.335688	15	0.461012	7	0.335708	31	0.386538		0.0130518	0.00928445	0.0111554			0.228661	0.185375	0.190586
TID_36108	An01g05450	strong similarity to cyclin-dependent protein kinase Pho85 - Saccharomyces cerevisiae	849		0	0	3	0.238061	3	0.243372	6	0.160445		1	0.138525	5	0.368737	4	0.253915	10	0.273733		4	0.249537	2	0.102809	3	0.240639	9	0.187695		0.80638	0.759597	0.763772			0.818411	0.729493	0.731287
TID_36107	An01g05460	strong similarity to hypothetical protein encoded by An11g00170 - Aspergillus niger	417		0	0	0	0	0	0	0	0		0	0	0	0	0	0	0	0		0	0	0	0	2	0.326622	2	0.0849205		NA	NA	NA			0.188804	NA	0.067858
TID_46645	An01g05470	strong similarity to hypothetical protein F14J16.17 - Arabidopsis thaliana	1254		7	0.380131	31	1.66547	25	1.37309	63	1.14058		21	1.9695	67	3.34528	80	3.43818	168	3.11348		23	0.971432	14	0.487237	16	0.868909	53	0.748337		1.25223e-05	6.39343e-06	1.06631e-05			2.21887e-09	8.1827e-10	1.59638e-09
TID_36105	An01g05480	similarity to hypothetical protein BAE54554.1 - Aspergillus oryzae	405		0	0	0	0	0	0	0	0		0	0	0	0	0	0	0	0		0	0	0	0	0	0	0	0		NA	NA	NA			NA	NA	NA
TID_36104	An01g05500	strong similarity to hypothetical trp asp repeat protein - Schizosaccharomyces pombe	2889		7	0.165	30	0.699596	32	0.762885	69	0.54223		14	0.569922	54	1.17031	36	0.67157	104	0.836604		26	0.476659	49	0.740216	34	0.801463	109	0.668033		0.757771	0.724504	0.728861			0.0267602	0.0229272	0.023654
TID_206025	An01g05510	strong similarity to GABA-A receptor epsilon-like subunit - Homo sapiens	1051		55	3.56363	535	34.2945	302	19.7907	892	19.2683		81	9.06394	267	15.9061	378	19.3832	726	16.0534		390	19.6537	307	12.7481	190	12.3113	887	14.9431		1.50989e-29	5.68049e-30	0			1.62537e-20	1.05555e-20	0
TID_170972	An01g05530	strong similarity to hypothetical protein AN0307.2 - Aspergillus nidulans	1140		9	0.537614	36	2.12751	40	2.41664	85	1.69276		5	0.515822	17	0.933682	13	0.614575	35	0.713505		12	0.557518	21	0.803941	8	0.4779	41	0.636792		7.74652e-11	5.85782e-11	5.19019e-11			0.0819271	0.0653112	0.0664028
TID_128944	An01g05540	similarity to hypothetical protein T27E13.9 - Arabidopsis thaliana	3819		27	0.481445	163	2.87549	176	3.17409	366	2.17577		38	1.17022	156	2.55758	181	2.55426	375	2.282		176	2.44087	120	1.37133	136	2.42516	432	2.00287		7.17386e-06	5.15819e-06	6.52421e-06			9.76191e-09	7.93585e-09	9.17717e-09
TID_143893	An01g05570	similarity to hypothetical protein SPBC21D10.07 - Schizosaccharomyces pombe	189		24	8.64734	54	19.2489	47	17.1274	125	15.0152		14	8.71166	28	9.2758	35	9.98027	77	9.4681		76	21.2978	97	22.3985	49	17.6558	222	20.7974		4.24923e-09	2.8943e-09	3.26845e-09			6.0228e-27	6.75933e-27	0
TID_206020	An01g05580	similarity to hypothetical periodic tryptophan protein Pwp1 - Saccharomyces cerevisiae [truncated ORF]	1623		15	0.62937	50	2.07551	34	1.44284	99	1.38484		10	0.72463	80	3.08622	83	2.7561	173	2.4772		126	4.11182	123	3.30747	102	4.2799	351	3.82919		0.123376	0.100203	0.106676			2.60923e-27	2.63506e-27	0
TID_206019	An01g05600	strong similarity to hypothetical protein Afu1g02600 - Aspergillus fumigatus	1982		22	0.755879	90	3.05923	90	3.12749	202	2.31382		67	3.97563	111	3.5065	104	2.82791	282	3.30658		33	0.881845	84	1.84963	37	1.27131	154	1.37574		0.817455	0.800776	0.803777			0.000592347	0.000463209	0.000543771
TID_172112	An01g05610	strong similarity to RNA polymerase I transcription factor RRN3 - Homo sapiens	1979		9	0.309692	24	0.817032	27	0.939668	60	0.688316		24	1.42626	103	3.25872	84	2.28755	211	2.47783		103	2.7566	79	1.74217	49	1.68617	231	2.06674		5.13818e-11	9.66573e-12	3.50783e-11			0.000213869	0.00018726	0.000201025
TID_46638	An01g05620	strong similarity to lipase LipP - Pseudomonas sp.	1017		6	0.401757	12	0.79494	21	1.42218	39	0.870615		4	0.462566	12	0.73878	14	0.741896	30	0.685542		10	0.520788	19	0.815347	5	0.334812	34	0.591939		0.0138133	0.00988321	0.0103841			0.130632	0.118839	0.120466
TID_55404	An01g05630	strong similarity to cytoplasmic aspartate--tRNA ligase Aps - Saccharomyces cerevisiae	2859		14	0.333462	122	2.87488	85	2.04768	221	1.75493		18	0.740445	97	2.12428	102	1.92275	217	1.76392		212	3.92739	222	3.38882	96	2.2867	530	3.28232		9.88092e-05	7.70596e-05	9.1201e-05			5.73011e-52	1.11531e-51	0
TID_196526	An01g05640	similarity to hypothetical protein B17C10.270 - Neurospora crassa	1059		1	0.0643039	19	1.20874	10	0.65037	30	0.643143		4	0.444221	18	1.06422	14	0.712473	36	0.790025		21	1.05028	13	0.535744	9	0.57876	43	0.718938		0.532182	0.476535	0.482353			0.0537041	0.0494078	0.0502823
TID_206009	An01g05650	strong similarity to tubulin alpha-1 chain tubA - Aspergillus nidulans	1561		198	8.63764	285	12.3003	190	8.38315	673	9.78801		68	5.12319	185	7.42034	146	5.04065	399	5.94024		186	6.31091	228	6.37443	118	5.14791	532	6.03431		6.62401e-46	3.48751e-46	0			6.79245e-17	4.4042e-17	0
TID_206006	An01g05660	strong similarity to endocytosis protein Ede1 - Saccharomyces cerevisiae	3873		13	0.228575	45	0.782778	31	0.551278	89	0.521705		18	0.546588	34	0.54965	36	0.500946	88	0.528043		32	0.437607	35	0.394394	34	0.597838	101	0.461735		0.0145575	0.0136468	0.0146484			0.00650359	0.00566232	0.00587032
TID_171582	An01g05670	strong similarity to H+-transporting ATPase Pma1 - Saccharomyces cerevisiae	2721		6	0.150161	0	0	1	0.0253121	7	0.0584052		0	0	0	0	3	0.0594195	3	0.0256228		1	0.019465	2	0.0320783	4	0.100111	7	0.04555		0.103721	0.0662489	0.0656707			0.11414	0.091291	0.0901066
TID_122243	An01g05680	similarity to hypothetical myocyte-specific enhancer factor 2d related protein B1D1.200 - Neurospora crassa	798		4	0.341342	7	0.590975	19	1.63986	30	0.853494		19	2.80018	57	4.47226	59	3.98461	135	3.93156		18	1.19468	13	0.710968	13	1.10941	44	0.976267		3.34633e-10	6.82418e-11	2.47439e-10			2.11053e-07	8.93825e-08	1.47755e-07
TID_55402	An01g05700	strong similarity to cyclin B1 mRNA-binding protein pumilio - Xenopus laevis	4524		22	0.331156	101	1.50409	99	1.50719	222	1.11407		91	2.36567	163	2.2559	182	2.16813	436	2.23974		77	0.901468	68	0.655988	53	0.79782	198	0.774928		0.000100971	6.25626e-05	8.78604e-05			3.36249e-10	1.52983e-10	2.75844e-10
TID_122511	An01g05730	strong similarity to monosaccharide transporter 3 OsMST3 - Oryza sativa [putative frameshift]	1452		6	0.281396	7	0.324792	24	1.13842	37	0.578519		21	1.70093	41	1.76796	75	2.78375	137	2.19274		2	0.0729534	6	0.180341	8	0.375211	16	0.195107		4.48071e-08	1.01488e-08	2.59062e-08			6.59887e-19	5.4513e-20	0
TID_171679	An01g05740	strong similarity to 132 kD subunit of DNA-directed RNA polymerase III RP128 - Drosophila melanogaster	3606		8	0.151077	16	0.298929	35	0.668496	59	0.371457		15	0.489216	56	0.972338	26	0.388583	97	0.625144		12	0.176253	27	0.326774	19	0.358823	58	0.284788		0.416704	0.383374	0.391857			0.144627	0.122907	0.127199
TID_55401	An01g05760	strong similarity to ubiquitin fusion degradation protein Ufd1 - Saccharomyces cerevisiae	1243		6	0.32871	17	0.921407	25	1.38524	48	0.876703		6	0.567695	27	1.36003	32	1.38744	65	1.21528		17	0.724369	13	0.456438	7	0.383512	37	0.527047		0.775254	0.77619	0.779441			0.162022	0.135675	0.14036
TID_205997	An01g05770	similarity to CD2 binding protein CD2BP - Homo sapiens	1407		4	0.193597	21	1.00554	21	1.02797	46	0.742243		16	1.3374	52	2.314	32	1.22572	100	1.65173		17	0.639937	18	0.558326	16	0.774422	51	0.641793		0.0183901	0.0136982	0.0158738			0.0171547	0.0138942	0.0151779
TID_51934	An01g05780	strong similarity to RuvB-like protein Tih2 - Saccharomyces cerevisiae	1471		43	1.99062	346	15.8466	302	14.14	691	10.6647		64	5.11684	197	8.38511	316	11.5774	577	9.11585		266	9.57748	243	7.20947	128	5.92583	637	7.66735		1.57636e-21	6.88004e-22	0			3.00373e-10	2.34318e-10	2.84615e-10
TID_55399	An01g05800	similarity to lactone-specific esterase estf1 - Pseudomonas fluorescens	901		145	10.9591	558	41.7237	538	41.1258	1241	31.2701		15	1.95795	60	4.16948	105	6.28059	180	4.64282		231	13.5791	189	9.15475	149	11.2619	569	11.1817		2.44956e-287	3.82022e-275	0			3.78656e-73	3.36914e-72	0
TID_46629	An01g05810	strong similarity to hypothetical protein CAE85516.1 - Neurospora crassa	357		41	7.82075	307	57.9354	190	36.6557	538	34.2134		32	10.5418	113	19.8182	162	24.4559	307	19.985		1101	163.343	2105	257.332	589	112.357	3795	188.218		2.23152e-39	1.08062e-39	0			0	0	0
TID_172404	An01g05820	strong similarity to homoprotocatechuate operon enzyme hpcE - Escherichia coli	888		2	0.153373	7	0.531079	3	0.232683	12	0.306797		3	0.397322	8	0.564069	3	0.182073	14	0.366395		2	0.119289	9	0.442323	7	0.53683	18	0.358904		0.691329	0.60351	0.608131			0.156378	0.145244	0.146459
TID_196499	An01g05830	strong similarity to cycloheximide resistance protein CYHR - Candida maltosa	1592		2	0.08555	0	0	2	0.0865254	4	0.0570426		1	0.073874	2	0.0786578	3	0.101558	6	0.0875875		2	0.0665379	2	0.0548273	1	0.0427769	5	0.0556091		1	0.938501	0.939507			1	0.89274	0.893565
TID_130523	An01g05835	strong similarity to C2H2 type zinc finger domain protein AFUA_1G02360 - Aspergillus fumigatus [truncated ORF]	2019		13	0.43847	49	1.63506	45	1.53509	107	1.20318		31	1.80576	109	3.38022	145	3.87051	285	3.28052		81	2.12486	94	2.03189	39	1.31547	214	1.87671		1.32841e-08	4.3914e-09	1.02735e-08			0.821439	0.79686	0.798628
TID_36079	An01g05840	strong similarity to hypothetical protein Afu1g02340 - Aspergillus fumigatus	1230		50	2.7682	114	6.24415	133	7.44737	297	5.48193		26	2.48601	62	3.15603	84	3.68053	172	3.24981		294	12.6597	506	17.9537	253	14.0077	1053	15.158		5.60813e-22	3.90292e-22	0			5.8895e-210	4.51417e-203	0
TID_205986	An01g05850	strong similarity to hypothetical protein AAB38299.1 - Aspergillus nidulans	868		0	0	12	0.931398	14	1.11087	26	0.680042		3	0.406477	12	0.865598	3	0.186268	18	0.481933		15	0.91528	32	1.60894	17	1.33377	64	1.30551		0.0206737	0.0163515	0.0169048			3.37447e-10	2.32249e-10	1.6006e-10
TID_36078	An01g05880	strong similarity to hypothetical protein Afu1g02310 - Aspergillus fumigatus	732		0	0	0	0	1	0.0940904	1	0.031015		0	0	2	0.17107	1	0.073625	3	0.0952455		1	0.0723554	0	0	0	0	1	0.0241884		0.647978	0.486403	0.497695			0.637754	0.435052	0.442882
TID_36077	An01g05890	weak similarity to hypothetical DNA-binding protein Dof2 - Zea mays	552		1	0.123366	0	0	2	0.249544	3	0.123386		1	0.213057	3	0.340281	0	0	4	0.168405		3	0.287849	0	0	1	0.123371	4	0.128304		1	0.927204	0.92827			0.734352	0.708264	0.709866
TID_170312	An01g05900	strong similarity to cytochrome P450 trichodiene oxygenase TRI4 - Fusarium sporotrichioides	1470		3	0.138975	7	0.320815	4	0.187413	14	0.216219		25	2.00013	52	2.21483	117	4.28948	194	3.06703		32	1.15296	35	1.03911	25	1.15818	92	1.10813		2.33852e-29	1.41431e-31	0			0.000101316	7.44414e-05	9.33161e-05
TID_36075	An01g05920	strong similarity to hypothetical methyltransferase AAO34671.1 - Fusarium graminearum	930		21	1.53769	210	15.2128	168	12.4418	399	9.7403		29	3.66733	90	6.05919	124	7.1858	243	6.07236		44	2.50583	79	3.70727	35	2.56293	158	3.0081		1.44548e-26	8.07857e-27	0			0.106983	0.0968431	0.100376
TID_51930	An01g05960	similarity to cyanovirin-N CV-N - Nostoc ellipsosporum	513		299	39.6905	2176	285.769	2294	307.987	4769	211.053		2869	657.73	3408	415.946	7829	822.48	14106	639.029		1731	178.715	1455	123.781	944	125.316	4130	142.545		0	0	0			0	0	0
TID_46625	An01g05970	similarity to hypothetical protein CAD70385.1 - Neurospora crassa	2124		9	0.28855	8	0.253752	16	0.518826	33	0.352729		9	0.498337	9	0.265303	4	0.101494	22	0.240714		6	0.149616	3	0.061642	1	0.0320625	10	0.0833612		0.00577066	0.00481487	0.00500974			0.211706	0.15102	0.156869
TID_205979	An01g05990	similarity to ARS binding protein 2 abp2p - Schizosaccharomyces pombe	2352		14	0.405344	42	1.20306	47	1.37631	103	0.994219		12	0.600038	31	0.825238	13	0.297881	56	0.553331		15	0.337782	12	0.222666	14	0.405362	41	0.308649		2.23992e-09	1.97753e-09	2.08996e-09			0.838403	0.812198	0.813883
TID_36071	An01g06000	similarity to sigma factor SigA - Corynebacterium glutamicum	597		0	0	0	0	0	0	0	0		1	0.196997	0	0	1	0.0902738	2	0.0778556		0	0	0	0	1	0.114072	1	0.0296582		0.515561	NA	0.14513			1	0.716681	0.72025
TID_36070	An01g06010	weak similarity to chromosomal protein D1 - Drosophila melanogaster	561		0	0	0	0	1	0.12277	1	0.0404687		2	0.419278	0	0	1	0.0960668	3	0.124277		0	0	0	0	0	0	0	0		0.647978	0.486403	0.497695			0.262864	NA	0.0643938
TID_36069	An01g06020	similarity to hypothetical protein B7J19.160 - Neurospora crassa	888		0	0	0	0	0	0	0	0		1	0.132441	2	0.141017	0	0	3	0.0785131		0	0	0	0	1	0.07669	1	0.0199391		0.273341	NA	0.0743597			0.637754	0.435052	0.442882
TID_142717	An01g06030	strong similarity to ketohexokinase khk - Homo sapiens	789		10	0.86309	81	6.91643	69	6.02322	160	4.60389		13	1.93776	26	2.06325	50	3.4153	89	2.62148		48	3.22216	26	1.43816	24	2.07151	98	2.19922		3.34319e-13	2.09313e-13	2.31593e-13			0.0148089	0.0135409	0.0139875
TID_130307	An01g06040	strong similarity to hypothetical membrane protein YOL077c - Saccharomyces cerevisiae	1983		3	0.103022	89	3.02372	55	1.91028	147	1.68297		33	1.95716	143	4.51511	169	4.59304	345	4.04325		255	6.81082	229	5.03991	149	5.117	633	5.65197		2.57556e-07	1.0899e-07	2.09483e-07			9.57402e-41	9.96918e-41	0
TID_205975	An01g06060	strong similarity to GTP-binding protein rab11 - Rattus norvegicus	779		50	4.37085	50	4.32421	45	3.97861	145	4.22584		39	5.88792	83	6.67107	58	4.01261	180	5.36994		47	3.19553	75	4.20178	25	2.18552	147	3.34117		0.215209	0.203623	0.209868			0.615706	0.581059	0.584077
TID_51926	An01g06070	weak similarity to chromo domain protein 1 chp1p - Schizosaccharomyces pombe	3112		6	0.131294	57	1.23398	59	1.30578	122	0.890026		26	0.982581	56	1.12669	61	1.0564	143	1.0679		18	0.306348	26	0.364622	19	0.415782	63	0.358443		0.118552	0.105302	0.109841			0.000182028	0.000118738	0.000148718
TID_131120	An01g06080	strong similarity to energy-dependent regulator of proteolysis ClpX - Mus musculus	1803		7	0.264384	8	0.298929	1	0.0381998	16	0.201468		5	0.326144	13	0.451443	2	0.059782	20	0.257791		1	0.0293756	3	0.0726165	4	0.151083	8	0.0785621		0.736161	0.687563	0.691636			0.129075	0.0991621	0.104453
TID_127223	An01g06100	strong similarity to hypothetical protein Afu1g02160 - Aspergillus fumigatus	501		2	0.271847	44	5.91683	32	4.39915	78	3.53459		8	1.87796	41	5.12391	38	4.08773	87	4.03567		49	5.18013	48	4.18132	25	3.39824	122	4.31162		0.114224	0.109574	0.113932			1.82187e-05	1.44906e-05	1.50938e-05
TID_172049	An01g06110	strong similarity to glycerol-3-phosphate dehydrogenase (NAD+) precursor Gpd1 - Saccharomyces cerevisiae	1251		7	0.381043	14	0.753954	16	0.880885	37	0.67147		7	0.658075	12	0.600591	18	0.775446	37	0.687351		105	4.44543	101	3.5235	34	1.85086	240	3.39682		0.126226	0.122157	0.126122			1.65474e-50	5.8926e-49	0
TID_46621	An01g06120	strong similarity to 4-alpha-glucanotransferase / amylo-1,6-glucosidase Gdb1 - Saccharomyces cerevisiae	4620		308	4.53985	1460	21.2904	1399	20.8561	3167	15.5628		277	7.05135	749	10.1507	996	11.6186	2022	10.1712		417	4.78053	580	5.47893	307	4.52531	1304	4.99752		5.77065e-182	2.16282e-183	0			7.29641e-07	5.31104e-07	7.00713e-07
TID_55395	An01g06130	strong similarity to hypothetical membrane protein YLR241w - Saccharomyces cerevisiae	2704		32	0.805891	168	4.18578	155	3.94804	355	2.9806		45	1.95722	131	3.03333	186	3.70717	362	3.11126		247	4.83807	303	4.89041	162	4.08	712	4.66221		7.23642e-06	5.41077e-06	6.82648e-06			3.60243e-51	3.99142e-51	0
TID_196476	An01g06150	strong similarity to phe-inhibited DAHP synthase aroG - Aspergillus nidulans	1207		9	0.507771	15	0.837255	10	0.570623	34	0.63952		18	1.75388	45	2.33432	35	1.56278	98	1.88692		32	1.40419	48	1.73558	25	1.41054	105	1.54028		0.000263638	0.000143771	0.000210943			0.0193287	0.017413	0.0179835
TID_36057	An01g06160	similarity to hypothetical protein Afu1g02100 - Aspergillus fumigatus	2370		1	0.0287332	27	0.767519	18	0.523095	46	0.440648		5	0.248117	15	0.396276	24	0.545757	44	0.431458		10	0.223478	1	0.0184146	8	0.229876	19	0.141946		0.0680631	0.0552358	0.0576748			0.0411931	0.0277553	0.0301152
TID_172596	An01g06170	strong similarity to hypothetical protein Afu1g02080 - Aspergillus fumigatus	1139		1	0.0597873	4	0.236597	8	0.483752	13	0.259121		9	0.929295	17	0.934502	16	0.757064	42	0.856958		6	0.279004	7	0.268216	6	0.35874	19	0.295358		0.00874097	0.00492553	0.00620005			0.053606	0.0455338	0.0486806
TID_205959	An01g06180	strong similarity to cytochrome c1 of ubiquinol--cytochrome c reductase CYT-1 - Neurospora crassa	1232		84	4.64303	12	0.656212	15	0.838566	111	2.04548		8	0.763685	32	1.62628	12	0.524936	52	0.980904		140	6.01866	114	4.03835	52	2.87438	306	4.39774		4.55858e-12	4.33666e-12	4.17877e-12			6.18711e-61	2.71403e-59	0
TID_123052	An01g06190	strong similarity to pachytene checkpoint protein Pch2 - Saccharomyces cerevisiae	1095		1	0.0621898	2	0.123052	1	0.0628988	4	0.0829331		0	0	1	0.0571796	0	0	1	0.0212236		0	0	1	0.0398562	5	0.310962	6	0.0970188		0.166824	0.0789721	0.0756855			0.0480557	0.0223526	0.0201277
TID_205956	An01g06210	strong similarity to F-box protein Rcy1 - Saccharomyces cerevisiae	2812		13	0.314819	62	1.48542	69	1.69001	144	1.1626		24	1.00376	51	1.13556	46	0.881614	121	1.00001		38	0.715732	28	0.434563	20	0.484358	86	0.541504		1.97545e-05	1.39454e-05	1.63106e-05			0.623734	0.575862	0.579481
TID_143415	An01g06220	strong similarity to secreted RBT4 - Candida albicans [putative sequencing error]	385		2	0.353755	11	1.92489	8	1.43115	21	1.23834		1	0.305474	7	1.13839	2	0.279966	10	0.603634		4	0.550277	2	0.226714	2	0.35377	8	0.367915		0.00321687	0.00287896	0.00286456			1	0.93178	0.932337
TID_55391	An01g06230	strong similarity to translation initiation factor 3 subunit eIF3 beta - Homo sapiens	2176		23	0.719784	80	2.47688	93	2.94361	196	2.04493		68	3.67523	184	5.29437	136	3.36834	388	4.14388		155	3.77272	197	3.95109	146	4.56926	498	4.05218		0.00017795	0.000112241	0.00015441			3.00546e-14	2.18369e-14	2.62013e-14
TID_205951	An01g06240	similarity to SWI/SNF complex subunit BAF60a - Mus musculus	1160		5	0.293525	60	3.48471	38	2.25622	103	2.01587		14	1.4194	48	2.59083	60	2.78759	122	2.4442		54	2.46557	32	1.20393	29	1.70252	115	1.75533		0.175442	0.157621	0.163081			0.116314	0.114213	0.116551
TID_46615	An01g06250	strong similarity to hypothetical zinc-finger protein SPCC1223.01 - Schizosaccharomyces pombe	3786		14	0.251814	22	0.391486	21	0.382028	57	0.341803		23	0.714467	36	0.595356	37	0.526693	96	0.589284		37	0.517611	53	0.610949	26	0.467676	116	0.542495		0.366309	0.312566	0.321385			0.00108994	0.000958012	0.00100059
TID_36048	An01g06280	strong similarity to IgE-binding protein - Aspergillus fumigatus	585		0	0	3	0.345493	10	1.17734	13	0.50451		4	0.804153	24	2.56868	18	1.65826	46	1.82741		15	1.35806	13	0.969833	10	1.16412	38	1.15013		0.00324523	0.00138781	0.0018785			0.742614	0.739564	0.741531
TID_171156	An01g06290	strong similarity to hypothetical protein related to VeA - Neurospora crassa	1023		0	0	7	0.460995	7	0.47128	14	0.310695		5	0.574816	5	0.30602	5	0.263409	15	0.340761		7	0.362414	2	0.0853226	2	0.133139	11	0.190386		0.455231	0.435272	0.440568			1	0.905371	0.90623
TID_172741	An01g06310	strong similarity to glutaminase A gtaA - Aspergillus oryzae	2070		0	0	1	0.0325464	4	0.13309	5	0.054838		2	0.11363	6	0.181483	7	0.182248	15	0.168405		8	0.204692	3	0.06325	1	0.0328989	12	0.102643		0.175136	0.119614	0.129437			1	0.916499	0.91718
TID_196458	An01g06330	similarity to RNA polymerase II transcription factor Upc2 - Saccharomyces cerevisiae	1629		19	0.794265	85	3.51538	83	3.50924	187	2.60617		79	5.70349	153	5.88065	281	9.29654	513	7.31864		199	6.47015	193	5.17066	91	3.80428	483	5.24982		1.62551e-15	2.69802e-16	1.44329e-15			0.00138572	0.00128356	0.0013799
TID_36042	An01g06350	weak similarity to UDP-N-acetylglucosamine:alpha-1,3-D-mannoside beta-1,4-N-acetylglucosaminyltransferase GnT-IV - Homo sapiens	1302		13	0.679932	121	6.26107	107	5.66017	241	4.20231		10	0.903283	40	1.92355	34	1.40736	84	1.49935		74	3.01025	71	2.37989	43	2.2491	188	2.55662		2.49039e-33	3.92399e-33	0			1.7606e-17	1.72259e-17	0
TID_172075	An01g06360	strong similarity to AK-toxin production protein Akt3-1 - Alternaria alternata	933		4	0.291952	15	1.08314	15	1.1073	34	0.827331		12	1.51264	32	2.14745	29	1.67515	73	1.81834		1	0.0567676	7	0.327436	11	0.802903	19	0.360571		0.0497022	0.0403462	0.044832			6.90324e-06	2.7079e-06	4.15663e-06
TID_205944	An01g06370	strong similarity to hypothetical protein YKR065c - Saccharomyces cerevisiae	853		37	2.95383	274	21.6409	253	20.4281	564	15.0111		37	5.10138	177	12.9921	130	8.21354	344	9.37224		135	8.38237	202	10.335	118	9.42074	455	9.44455		8.84219e-37	4.05071e-37	0			2.09126e-14	1.69324e-14	1.9984e-14
TID_172005	An01g06380	weak similarity to serotonin receptor - Didelphis marsupialis virginiana	750		1	0.090797	15	1.34742	9	0.82649	25	0.756765		6	0.940859	10	0.834822	21	1.50902	37	1.1465		17	1.20052	10	0.5819	10	0.90801	37	0.873493		1	0.889072	0.890858			0.291347	0.255098	0.257843
TID_171346	An01g06390	strong similarity to hypothetical protein EAA65779.1 - Aspergillus nidulans	1656		16	0.65795	132	5.37016	120	4.99088	268	3.67415		30	2.13057	59	2.23073	124	4.0355	213	2.98919		136	4.34971	122	3.21521	52	2.13843	310	3.31452		1.64787e-10	1.05633e-10	1.43109e-10			4.25395e-13	3.55334e-13	3.88911e-13
TID_124113	An01g06400	strong similarity to hypothetical protein Afu1g01820 - Aspergillus fumigatus	1044		1	0.0652278	6	0.38719	5	0.329857	12	0.260953		3	0.337952	2	0.119946	3	0.154866	8	0.178083		1	0.050732	2	0.0836063	0	0	3	0.0508791		0.111046	0.0891277	0.0905837			0.368707	0.259477	0.267144
TID_124797	An01g06410	strong similarity to high-affinity nicotinic acid permease Tna1 - Saccharomyces cerevisiae [putative sequencing error]	1062		3	0.192367	1	0.063438	5	0.324266	9	0.192398		39	4.31892	99	5.83668	169	8.57627	307	6.71812		18	0.897698	26	1.06846	12	0.7695	56	0.933646		6.00998e-58	2.03376e-60	0			3.5317e-30	1.36287e-31	0
TID_170638	An01g06420	strong similarity to hypothetical protein Afu1g01790 - Aspergillus fumigatus	651		15	1.56907	159	16.4547	108	11.4261	282	9.83446		51	9.21348	221	21.2553	137	11.3416	409	14.6008		34	2.76618	65	4.35755	63	6.5904	162	4.40608		0.877151	0.841224	0.843722			1.3306e-13	4.33168e-14	1.05471e-13
TID_36036	An01g06430	hypothetical protein	597		1	0.114067	0	0	0	0	1	0.0380284		0	0	0	0	0	0	0	0		0	0	0	0	0	0	0	0		0.411793	NA	0.18283			NA	NA	NA
TID_36035	An01g06440	similarity to hypothetical protein CAE28089.1/RPA2648 - Rhodopseudomonas palustris	831		22	1.80283	124	10.053	75	6.21608	221	6.03773		46	6.51016	138	10.3976	191	12.3871	375	10.4873		13	0.828561	17	0.892807	11	0.901454	41	0.873578		0.0456691	0.0372952	0.0408906			2.73925e-51	1.19941e-53	0
TID_36034	An01g06450	hypothetical protein	501		0	0	0	0	0	0	0	0		0	0	4	0.499893	3	0.322715	7	0.324709		0	0	0	0	1	0.13593	1	0.0353412		0.0464469	0.0260758	0.00641639			0.149491	0.0519565	0.0570975
TID_126217	An01g06460	strong similarity to integral membrane protein Afu1g01760 - Aspergillus fumigatus	774		2	0.175963	7	0.6093	13	1.1568	22	0.645303		7	1.06363	22	1.77966	26	1.81038	55	1.65141		64	4.37947	39	2.19904	25	2.19964	128	2.92811		0.027365	0.0186292	0.0215813			6.88385e-13	5.64829e-13	4.65739e-13
TID_51914	An01g06470	strong similarity to peptidyl-prolyl cis-trans isomerase CB-CYP4 - Caenorhabditis elegans	1890		0	0	13	0.463399	18	0.655945	31	0.372376		3	0.186678	13	0.430662	6	0.17109	22	0.270517		16	0.448374	17	0.392552	6	0.216193	39	0.36536		0.0118527	0.0108426	0.0112817			0.00171044	0.00131303	0.00130528
TID_36031	An01g06480	strong similarity to TCP1 complex beta chain TCP1 Beta - Saccharomyces cerevisiae	1596		75	3.20008	325	13.7191	324	13.982	724	10.2988		74	5.45298	401	15.7314	388	13.1019	863	12.5664		343	11.3827	347	9.48869	273	11.6488	963	10.6835		0.000353603	0.000287971	0.000345935			1.79731e-15	1.23701e-15	1.66533e-15
TID_46606	An01g06500	strong similarity to filamentous growth protein Dfg5 - Saccharomyces cerevisiae	1389		4	0.196106	12	0.58204	16	0.793367	32	0.523034		20	1.69341	67	3.02014	70	2.71601	157	2.62683		19	0.724492	17	0.534142	8	0.392229	44	0.560879		1.18788e-12	1.31869e-13	7.14762e-13			1.98861e-10	6.56736e-11	1.45058e-10
TID_46605	An01g06520	similarity to nucleolar phosphoprotein xNopp180 - Xenopus laevis	2781		0	0	5	0.121128	7	0.173362	12	0.0979631		3	0.126869	23	0.517824	8	0.155033	34	0.284127		4	0.07618	10	0.156931	9	0.220391	23	0.146435		0.0502235	0.0282454	0.0324435			0.689807	0.632284	0.635689
TID_36028	An01g06530	strong similarity to branched-chain amino acid aminotransferase TOXF - Cochliobolus carbonum	1302		1	0.0523024	3	0.155233	3	0.158696	7	0.122059		16	1.44525	39	1.87546	29	1.20039	84	1.49935		5	0.203395	4	0.134078	5	0.261524	14	0.190386		1.67427e-12	8.03444e-14	4.96603e-13			1.00654e-09	2.07179e-10	4.8713e-10
TID_51913	An01g06550	strong similarity to protein kinase Ire1 - Saccharomyces cerevisiae	3459		69	1.35841	478	9.31003	470	9.35845	1017	6.67502		115	3.91005	347	6.28107	496	7.728	958	6.43649		321	4.91515	400	5.04683	228	4.48886	949	4.85774		2.85956e-20	1.12794e-20	0			3.23784e-08	2.53541e-08	3.06618e-08
TID_51912	An01g06560	strong similarity to argininosuccinate lyase ASAL - Candida albicans	1395		32	1.5621	250	12.0737	272	13.4292	554	9.01608		24	2.02335	94	4.21899	70	2.70433	188	3.13197		172	6.53035	207	6.47598	140	6.83448	519	6.58737		2.72434e-76	1.23917e-75	0			2.08525e-58	5.46523e-58	0
TID_205927	An01g06610	strong similarity to hypothetical calcium-related spray protein 1A9.60 - Neurospora crassa	2340		50	1.45508	206	5.93096	247	7.27005	503	4.88016		59	2.96532	169	4.52195	177	4.07656	405	4.02229		145	3.28197	165	3.07736	93	2.70657	403	3.04935		8.72423e-18	3.93795e-18	0			0.00025318	0.000224217	0.000244019
TID_170172	An01g06620	strong similarity to alpha-L-rhamnosidase A precursor rhaA - Aspergillus aculeatus	1971		7	0.241849	83	2.83704	66	2.30629	156	1.79688		108	6.44424	412	13.0878	622	17.0075	1142	13.4652		48	1.28984	64	1.41711	48	1.65847	160	1.43732		4.36376e-118	1.53373e-126	0			8.91155e-132	7.82554e-138	0
TID_172587	An01g06630	strong similarity to mannosidase Man2A - Cellulomonas fimi	2658		2	0.0512399	1	0.0253466	3	0.0777361	6	0.0512482		3	0.13274	11	0.259115	10	0.202759	24	0.209841		0	0	0	0	3	0.0768631	3	0.0199841		0.0243157	0.0110109	0.0135553			0.000624095	0.000172141	0.000235065
TID_55386	An01g06640	strong similarity to arylsulfatase atsA - Pseudomonas aeruginosa	1842		8	0.295756	65	2.37737	69	2.57998	142	1.75017		38	2.42621	123	4.18091	123	3.59875	284	3.58313		47	1.35142	85	2.0139	37	1.36793	169	1.62449		0.000957465	0.000674768	0.000868508			0.00906929	0.00720784	0.00789511
TID_36022	An01g06650	strong similarity to hypothetical protein PA4204 - Pseudomonas aeruginosa	1206		1	0.0564658	1	0.0558633	2	0.114219	4	0.0753		14	1.36526	58	3.01117	99	4.42409	171	3.29521		51	2.23978	42	1.51989	28	1.58111	121	1.77647		8.30384e-34	3.02538e-35	0			0.516278	0.482646	0.486823
TID_36021	An01g06660	similarity to flavohemoprotein b5/b5R AAF04812.1 - Homo sapiens	951		0	0	0	0	1	0.0724229	1	0.0238727		0	0	0	0	0	0	0	0		3	0.167079	3	0.137674	2	0.143219	8	0.148946		0.411793	NA	0.18283			0.00127071	0.00229453	0.000260309
TID_205921	An01g06670	strong similarity to peptidyl-prolyl isomerase FKBP-21 - Neurospora crassa	568		34	4.07628	177	20.9942	212	25.7066	423	16.9073		20	4.14111	93	10.2516	95	9.01387	208	8.51038		45	4.19611	85	6.53101	57	6.83405	187	5.82924		4.11503e-39	3.74024e-39	0			0.12777	0.117339	0.119902
TID_46597	An01g06690	strong similarity to low affinity zinc transport protein Zrt2 - Saccharomyces cerevisiae	1059		11	0.707342	65	4.13515	97	6.30859	173	3.70879		2	0.22211	7	0.413863	8	0.407127	17	0.373067		31	1.55041	20	0.824221	10	0.643067	61	1.01989		2.083e-47	7.85604e-45	0			5.67444e-10	5.27362e-10	3.66899e-10
TID_172242	An01g06710	similarity to hypothetical phosphorylase AAM06921.1 - Methanosarcina acetivorans	2073		15	0.492748	21	0.682486	27	0.897059	63	0.689959		25	1.41832	42	1.26854	60	1.55987	127	1.42377		13	0.332144	2	0.0421056	5	0.164257	20	0.170824		0.0268176	0.0202243	0.0229441			8.92345e-15	1.33766e-15	5.10703e-15
TID_36017	An01g06730	similarity to hypothetical protein EAU38714 - Aspergillus terreus	1008		1	0.0675573	0	0	2	0.136655	3	0.0675683		0	0	3	0.186344	0	0	3	0.0691663		0	0	0	0	2	0.135121	2	0.0351308		0.695512	0.659824	0.663169			1	0.874577	0.875838
TID_171724	An01g06750	similarity to hypothetical acetyltransferase SCD72A.11 - Streptomyces coelicolor	695		0	0	1	0.0969369	1	0.0990996	2	0.0653322		0	0	2	0.180177	0	0	2	0.0668774		0	0	0	0	1	0.0979867	1	0.0254762		1	0.719306	0.722126			1	0.716681	0.72025
TID_36015	An01g06760	weak similarity to hypothetical protein EAW12151 - Aspergillus clavatus	1332		5	0.255622	63	3.18647	45	2.32683	113	1.926		5	0.441469	17	0.799097	33	1.3352	55	0.959605		6	0.238577	12	0.393176	9	0.46014	27	0.358904		1.02101e-11	9.55576e-12	9.47742e-12			0.058378	0.0482404	0.0513088
TID_36014	An01g06770	similarity to hypothetical protein encoded by DR0613 - Deinococcus radiodurans	618		0	0	9	0.981133	4	0.445788	13	0.47757		26	4.94788	138	13.9812	219	19.0982	383	14.4027		6	0.514215	7	0.494333	1	0.110195	14	0.401105		7.00896e-70	2.22685e-73	0			4.37799e-75	1.77705e-76	0
TID_170627	An01g06780	similarity to actVA-ORF4-like protein A-ORFP from patent WO9911793-A1 - Homo sapiens	1020		13	0.867913	32	2.1136	33	2.22828	78	1.73611		93	10.723	186	11.4174	276	14.5829	555	12.6452		4	0.207703	17	0.727375	12	0.801185	33	0.572839		5.08708e-57	3.22159e-61	0			9.31997e-96	3.27573e-99	0
TID_36011	An01g06790	similarity to ankyrin 3 (splice form 4) - Mus musculus	1254		0	0	0	0	1	0.0549236	1	0.0181044		0	0	0	0	1	0.0429773	1	0.0185326		0	0	0	0	2	0.108614	2	0.0282391		1	0.7994	0.801458			0.583162	0.419157	0.418277
TID_171846	An01g06800	strong similarity to alkaline ceramidase Ypc1 - Saccharomyces cerevisiae	852		1	0.079927	35	2.76759	45	3.63772	81	2.15838		5	0.690184	23	1.69022	24	1.51813	52	1.4184		3	0.186494	10	0.512236	6	0.479583	19	0.394851		5.48975e-06	4.38974e-06	4.78997e-06			0.0055063	0.00307916	0.00359276
TID_171442	An01g06810	strong similarity to transmembrane protein from patent WO9927105-A2 - Chlamydia pneumoniae	1227		5	0.277497	17	0.933422	13	0.729718	35	0.647598		305	29.2341	887	45.262	961	42.21	2153	40.7787		5	0.215828	21	0.746938	8	0.444015	34	0.490629		0	0	0			0	0	0
TID_36008	An01g06820	strong similarity to fatty acid omega-hydroxylase (P450foxy) CYP505 - Fusarium oxysporum	3120		184	4.01602	1049	22.6514	679	14.989	1912	13.9128		53	1.99782	382	7.66591	475	8.20494	910	6.7783		3	0.0509271	15	0.20982	8	0.174617	26	0.147549		4.3005e-178	4.51866e-178	0			9.59825e-185	7.6345e-185	0
TID_51907	An01g06830	similarity to 3-ketosphinganine reductase Tsc10 - Saccharomyces cerevisiae	1086		43	2.69632	260	16.1294	205	13.0011	508	10.6198		21	2.27418	115	6.63014	85	4.21818	221	4.7293		5	0.24385	6	0.241119	8	0.501663	19	0.309772		2.05515e-54	2.93018e-54	0			2.78361e-34	5.7044e-36	0
TID_196432	An01g06840	strong similarity to acid-CoA ligase Fat2 - Saccharomyces cerevisiae	1595		46	1.96395	388	16.3887	204	8.80899	638	9.08118		26	1.91711	177	6.94812	149	5.03456	352	5.1288		1	0.0332064	5	0.13681	5	0.213482	11	0.12211		5.25766e-49	2.65602e-49	0			2.93416e-71	5.79614e-72	0
TID_205916	An01g06850	similarity to 4-hydroxybutyrate dehydrogenase - Alcaligenes eutrophus	1249		181	9.86845	1112	59.9813	611	33.6927	1904	34.6088		69	6.49713	440	22.0569	448	19.3309	957	17.8067		5	0.212026	3	0.104826	6	0.327145	14	0.198465		1.58932e-164	9.58692e-165	0			1.23177e-211	3.13574e-201	0
TID_205913	An01g06860	strong similarity to hypothetical protein Fum9p - Gibberella moniliformis	940		284	20.5742	1589	113.886	766	56.1251	2639	63.7373		72	9.00823	407	27.1095	365	20.9267	844	20.8665		3	0.169035	6	0.278569	2	0.144895	11	0.207197		0	0	0			7.94768e-189	1.14858e-177	0
TID_119851	An01g06870	strong similarity to hypothetical protein Fum8p - Gibberella moniliformis	2321		250	7.33496	541	15.7035	385	11.4246	1176	11.5031		64	3.24294	237	6.39335	261	6.0604	562	5.62724		4	0.0912782	5	0.0940166	9	0.26407	18	0.137314		1.16948e-109	1.06341e-109	0			1.90639e-112	2.07883e-113	0
TID_55382	An01g06880	similarity to dihydroflavonol 4-reductase BAA12723.1 - Rosa hybrid cultivar	1051		88	5.70181	550	35.2561	327	21.429	965	20.8452		33	3.69272	249	14.8338	128	6.56362	410	9.06599		5	0.25197	4	0.166099	3	0.194388	12	0.202161		1.90574e-104	3.49227e-104	0			1.13214e-83	3.80548e-84	0
TID_51901	An01g06890	similarity to peptide synthase pesA - Metarhizium anisopliae	1734		260	10.2107	1310	50.8975	824	32.7291	2394	31.3442		54	3.66251	307	11.0852	281	8.7336	642	8.60439		6	0.183267	23	0.57888	7	0.274917	36	0.367597		0	0	0			1.73437e-112	2.85705e-116	0
TID_172198	An01g06910	strong similarity to cytochrome P450 CYP94A5 - Nicotiana tabacum	1632		45	1.8777	360	14.8613	289	12.1965	694	9.65432		34	2.45015	182	6.98242	215	7.09994	431	6.1375		203	6.58807	133	3.55665	98	4.08938	434	4.70856		1.67518e-43	7.94072e-44	0			7.82223e-05	6.50896e-05	7.1662e-05
TID_205909	An01g06920	strong similarity to multidrug resistance protein ABCC2 - Homo sapiens	4654		314	4.59448	1859	26.9108	1816	26.8748	3989	19.459		178	4.49809	853	11.4757	1300	15.054	2331	11.6399		468	5.32601	613	5.74836	390	5.70677	1471	5.59635		7.35951e-270	2.85881e-271	0			2.78448e-09	1.75824e-09	2.63469e-09
TID_35994	An01g06940	strong similarity to hypothetical transmembrane transport protein SCC30.17c - Streptomyces coelicolor	1545		0	0	2	0.0872118	0	0	2	0.0293889		2	0.152243	3	0.121576	1	0.0348825	6	0.090252		0	0	1	0.0282476	3	0.132234	4	0.0458406		0.483701	0.324943	0.337555			1	0.823356	0.825118
TID_205904	An01g06960	strong similarity to hypothetical phosphatidyl synthase SPAC22A12.08c - Schizosaccharomyces pombe	2087		20	0.65259	113	3.64779	63	2.0791	196	2.13214		7	0.394467	26	0.78002	48	1.23952	81	0.901979		136	3.45143	110	2.30028	55	1.7947	301	2.55366		4.47665e-23	3.33254e-23	0			5.46042e-45	1.87477e-44	0
TID_196413	An01g06970	strong similarity to D-arabinose dehydrogenase Ara1 - Saccharomyces cerevisiae	1183		137	7.88622	428	24.3743	452	26.3154	1017	19.5172		73	7.25726	248	13.1257	358	16.3093	679	13.3389		361	16.1624	428	15.7895	310	17.8455	1099	16.4487		1.96503e-54	4.74228e-55	0			1.94952e-54	1.55635e-54	0
TID_51896	An01g06990	strong similarity to hypothetical protein Afu4g11740 - Aspergillus fumigatus	2067		15	0.494178	59	1.92303	56	1.86597	130	1.42786		29	1.65003	121	3.66522	102	2.65947	252	2.83331		227	5.81658	228	4.81398	141	4.64548	596	5.10534		0.00493333	0.0034135	0.00411625			7.26946e-56	1.12955e-55	0
TID_51895	An01g07000	strong similarity to C-14 sterol reductase Erg24 - Saccharomyces cerevisiae	1487		84	3.84682	814	36.8797	878	40.6668	1776	27.1153		46	3.63816	153	6.44222	228	8.26342	427	6.67346		353	12.5732	302	8.86351	146	6.68642	801	9.53763		1.28715284312791e-314	1.87534e-307	0			4.49402e-53	4.85632e-53	0
TID_205894	An01g07010	similarity to hypothetical protein SPBC18H10.07 - Schizosaccharomyces pombe	803		18	1.52648	100	8.38993	69	5.91821	187	5.28699		19	2.78274	64	4.99022	72	4.83229	155	4.48591		36	2.37448	46	2.50007	57	4.83405	139	3.06491		5.09861e-07	4.16452e-07	5.11203e-07			0.195636	0.183742	0.186809
TID_171484	An01g07025	strong similarity to hypothetical protein AN5533.2 - Aspergillus nidulans	2232		2	0.0610195	35	1.05645	23	0.709725	60	0.610294		11	0.579606	26	0.729347	46	1.11071	83	0.864207		27	0.640696	30	0.586593	19	0.579711	76	0.60289		0.865315	0.847778	0.850068			0.298344	0.267106	0.270334
TID_46582	An01g07030	strong similarity to 2-ketoaldonate reductase yiaE - Escherichia coli	1020		20	1.33525	212	14.0026	157	10.6012	389	8.65828		17	1.96012	82	5.03348	112	5.91771	211	4.80747		102	5.29642	84	3.59409	53	3.53857	239	4.14874		2.75664e-31	1.58882e-31	0			4.13917e-05	3.62956e-05	3.92867e-05
TID_35984	An01g07040	similarity to hypothetical protein SPAC30D11.09 - Schizosaccharomyces pombe	2148		24	0.760869	72	2.25825	48	1.53909	144	1.52199		17	0.930785	68	1.98212	36	0.903243	121	1.30914		32	0.789038	55	1.11748	32	1.01454	119	0.980915		1.97545e-05	1.39454e-05	1.63106e-05			0.0589478	0.0548777	0.0563358
TID_35983	An01g07050	strong similarity to hypothetical protein SPBC119.15 - Schizosaccharomyces pombe	1197		13	0.739575	60	3.377	63	3.62496	136	2.57945		36	3.53707	119	6.22455	96	4.32228	251	4.87319		59	2.6106	65	2.36989	69	3.92561	193	2.85484		0.0174023	0.0130484	0.0149176			1	0.994232	0.994281
TID_127472	An01g07060	strong similarity to hypothetical protein Afu4g11810 - Aspergillus fumigatus	513		0	0	4	0.525311	6	0.805546	10	0.442553		5	1.14627	31	3.78355	28	2.94155	64	2.89932		5	0.51622	7	0.595512	10	1.3275	22	0.759319		3.40527e-07	7.60483e-08	1.97397e-07			0.000694476	0.000466448	0.000579859
TID_143052	An01g07070	strong similarity to guanylate kinase GUK1 - Bos taurus [putative frameshift]	390		4	0.698439	38	6.56437	32	5.65122	74	4.30774		21	6.33271	39	6.26116	39	5.38935	99	5.89936		5	0.679028	16	1.79046	5	0.873087	26	1.1804		0.699529	0.665808	0.670443			1.63112e-07	5.61553e-08	9.89709e-08
TID_35981	An01g07090	strong similarity to hypothetical protein Afu4g11760 - Aspergillus fumigatus	864		5	0.394084	15	1.16964	20	1.59431	40	1.05106		4	0.544479	16	1.15947	15	0.935651	35	0.941431		7	0.429108	13	0.656658	5	0.394102	25	0.512324		0.0348928	0.0326296	0.034142			0.796402	0.777904	0.779939
TID_140888	An01g07100	strong similarity to subunit TaGST1 from patent WO9914337-A2 - Triticum aestivum	1149		8	0.474136	83	4.86667	50	2.99714	141	2.786		25	2.55891	115	6.26661	127	5.95689	267	5.40039		27	1.24459	36	1.36739	9	0.533426	72	1.10951		0.00656783	0.00512589	0.00607324			1.36461e-17	2.01305e-18	0
TID_171629	An01g07120	strong similarity to ATP-hydrolyzing 5-oxoprolinase - Rattus norvegicus	3816		11	0.196299	11	0.194204	8	0.14439	30	0.178482		264	8.13636	1675	27.4828	2617	36.96	4556	27.7466		1377	19.1121	1778	20.3345	1875	33.4615	5030	23.3388		0	0	0			2.5915e-70	5.13883e-71	0
TID_172298	An01g07130	strong similarity to salicylate 1-monooxygenase sal1 - Pseudomonas putida	1269		5	0.268313	34	1.80506	24	1.30259	63	1.1271		17	1.57551	78	3.84847	94	3.99211	189	3.46126		30	1.25211	30	1.03174	21	1.12696	81	1.13017		8.63201e-08	3.30007e-08	7.34919e-08			6.61436e-06	3.98457e-06	5.50899e-06
TID_51892	An01g07140	similarity to transcription factor ntf1p - Schizosaccharomyces pombe	2295		256	7.59609	1697	49.8165	1532	45.9762	3485	34.4748		83	4.25334	400	10.9127	628	14.7473	1111	11.2503		579	13.3622	655	12.4557	405	12.0178	1639	12.6449		0	0	0			1.07797e-64	5.93785e-65	0
TID_35976	An01g07150	strong similarity to cycloheximide resistance protein CYHR - Candida maltosa	1431		36	1.71315	122	5.74373	98	4.71675	256	4.06146		105	8.62948	644	28.1774	1024	38.5653	1773	28.7941		1103	40.8242	1086	33.1207	680	32.3609	2869	35.4985		2.21539e-175	1.57769e-187	0			3.96696e-139	2.71809e-139	0
TID_51891	An01g07160	strong similarity to tubulin-folding cofactor E - Homo sapiens	1903		24	0.858827	126	4.46073	159	5.7546	309	3.6864		48	2.96645	170	5.59326	197	5.57909	415	5.06808		96	2.67187	78	1.78882	65	2.32609	239	2.22371		0.427838	0.405916	0.412915			0.000377662	0.000278611	0.000328417
TID_46576	An01g07170	strong similarity to spliceosome-associated protein SAP62 - Homo sapiens	717		28	2.65933	100	9.39625	67	6.43594	195	6.17444		39	6.39706	146	12.7494	81	6.08838	266	8.62177		56	4.13667	89	5.41727	82	7.78837	227	5.60564		0.636222	0.620298	0.625567			0.256091	0.242865	0.246419
TID_51890	An01g07180	strong similarity to serine/threonine kinase cot-1 - Neurospora crassa	1967		25	0.865503	55	1.88379	48	1.68071	128	1.47737		49	2.92972	94	2.99212	87	2.3837	230	2.71742		56	1.50788	46	1.02062	31	1.07327	133	1.1972		0.041152	0.0321498	0.0355654			0.00939785	0.00758458	0.00831844
TID_205884	An01g07190	strong similarity to component of the translocase of mitochondrial inner membrane Tim54 - Saccharomyces cerevisiae	1401		2	0.0972131	4	0.192352	6	0.294964	12	0.194458		5	0.419727	17	0.759741	7	0.269275	29	0.481054		17	0.642677	38	1.18374	18	0.874956	73	0.922579		0.152741	0.105516	0.113783			1.0605e-08	1.08954e-08	9.33851e-09
TID_51888	An01g07200	similarity to N-acetylglucosaminyltransferases chain p110 - Rattus norvegicus	2502		10	0.272173	38	1.02322	53	1.45897	101	0.916466		13	0.61107	45	1.12611	70	1.50781	128	1.18893		54	1.14311	91	1.58732	46	1.25205	191	1.35165		0.383045	0.363191	0.369928			4.45982e-09	3.77312e-09	3.96549e-09
TID_35970	An01g07210	similarity to caffeine-induced death protein cid2p - Schizosaccharomyces pombe	609		2	0.223638	10	1.10626	6	0.678563	18	0.671023		3	0.579347	2	0.205621	5	0.442475	10	0.381607		2	0.173938	9	0.644963	3	0.335472	14	0.407033		0.0195175	0.0136906	0.0138624			0.153633	0.14278	0.143613
TID_172862	An01g07220	similarity to formamidopyrimidine-DNA glycosidase MutM - Thermus thermophilus	1128		11	0.664074	24	1.43343	44	2.68658	79	1.59001		10	1.04262	19	1.05463	9	0.430001	38	0.782904		11	0.516495	9	0.348211	15	0.905595	35	0.549386		1.38371e-08	9.35223e-09	9.2398e-09			0.479279	0.437062	0.440117
TID_51887	An01g07230	similarity to hypothetical protein DRB0099 - Deinococcus radiodurans	909		7	0.524405	24	1.77878	37	2.80346	68	1.69835		14	1.81134	53	3.65062	57	3.37946	124	3.17024		22	1.28186	40	1.92046	18	1.34853	80	1.55828		0.107223	0.0953268	0.101851			0.230527	0.215365	0.220224
TID_170479	An01g07240	similarity to NADP-reducing hydrogenase D chain - Desulfovibrio fructosovorans	1794		10	0.379586	26	0.976393	39	1.49727	75	0.94912		26	1.70446	48	1.67523	93	2.79381	167	2.16336		65	1.91899	83	2.01913	43	1.63229	191	1.88508		0.00132579	0.000815881	0.00106073			0.000182916	0.000160122	0.00017089
TID_51886	An01g07260	strong similarity to anthranilate phosphoribosyltransferase - Saccharomyces cerevisiae	1297		15	0.787561	180	9.34989	163	8.65574	358	6.2665		59	5.34991	237	11.441	288	11.9671	584	10.4642		288	11.7607	276	9.28707	163	8.55854	727	9.9246		0.0507526	0.0429508	0.0467603			3.14964e-18	2.19191e-18	0
TID_35965	An01g07270	similarity to mitochondrial ribosomal protein of the large subunit Yml11 - Saccharomyces cerevisiae	1055		16	1.03276	1	0.0638589	7	0.456985	24	0.516465		3	0.334429	5	0.296738	0	0	8	0.176227		7	0.351421	2	0.0827346	7	0.451853	16	0.268526		0.000191527	0.0001131	0.000102581			0.0241396	0.0223101	0.0220579
TID_35964	An01g07280	similarity to precursor of phosphatidylinositol-specific phospholipase C - Listeria monocytogenes	1443		3	0.141575	7	0.326818	13	0.620488	23	0.361863		3	0.244506	9	0.390509	7	0.261437	19	0.306		9	0.330338	8	0.241954	8	0.377551	25	0.306756		0.0846255	0.0743456	0.0765985			0.0933882	0.0745351	0.0753389
TID_170758	An01g07290	strong similarity to F-box domain protein Afu1g00520 - Aspergillus fumigatus	2388		28	0.798467	51	1.43883	60	1.73051	139	1.32149		34	1.67448	86	2.25486	106	2.39226	226	2.19942		13	0.288331	23	0.420342	14	0.399251	50	0.370727		0.24214	0.219135	0.227338			5.90051e-19	7.75663e-20	0
TID_127436	An01g07300	strong similarity to gluconokinase gntV - Escherichia coli	735		5	0.46325	28	2.56652	25	2.34266	58	1.79153		36	5.76036	117	9.96675	133	9.75215	286	9.043		3	0.21618	8	0.47502	9	0.833887	20	0.481794		4.9672e-22	1.22378e-23	0			2.0665e-47	1.40078e-49	0
TID_35961	An01g07310	hypothetical protein	408		0	0	7	1.15588	1	0.168809	8	0.445156		0	0	2	0.30692	1	0.132092	3	0.170882		3	0.389442	1	0.106967	1	0.166914	5	0.216984		0.0605842	0.0348814	0.0341168			0.306339	0.279193	0.279267
TID_170835	An01g07320	strong similarity to embryogenesis protein H beta 58 - Mus musculus	1059		11	0.707342	37	2.35385	33	2.14622	81	1.73649		8	0.888441	11	0.650357	24	1.22138	43	0.94364		19	0.950254	40	1.64844	17	1.09321	76	1.27068		7.13893e-08	5.97668e-08	6.18614e-08			1.06072e-05	7.72279e-06	7.64365e-06
TID_196384	An01g07330	similarity to brefeldin A-inhibited guanine nucleotide-exchange protein 2 - Homo sapiens	4836		37	0.521013	113	1.57422	144	2.05084	294	1.3802		40	0.972766	90	1.16523	74	0.824673	204	0.980343		50	0.547603	46	0.415127	26	0.366133	122	0.446676		1.20246e-15	8.06171e-16	1.11022e-15			0.0292816	0.0253637	0.0270691
TID_205870	An01g07350	strong similarity to ubiquitin conjugating enzyme like protein Mms2 - Saccharomyces cerevisiae	650		2	0.209532	21	2.17661	12	1.27152	35	1.22247		8	1.44748	63	6.06851	45	3.73109	116	4.14743		36	2.9334	41	2.75283	14	1.46679	91	2.47883		4.31304e-06	1.68006e-06	3.16772e-06			0.888684	0.881443	0.882431
TID_135849	An01g07360	strong similarity to hypothetical DNA repair protein Afu4g12090 - Aspergillus fumigatus	753		3	0.271306	23	2.05782	18	1.6464	44	1.3266		7	1.0933	27	2.24504	37	2.64815	71	2.19128		14	0.984726	21	1.21712	10	0.904392	45	1.05812		0.570246	0.515877	0.523227			0.349181	0.303865	0.309063
TID_35956	An01g07370	strong similarity to PTD013 - Homo sapiens	705		1	0.0965926	0	0	1	0.0976939	2	0.0644055		4	0.667276	3	0.266432	3	0.229334	10	0.329644		1	0.0751265	8	0.495234	5	0.482984	14	0.351607		0.139488	0.0589773	0.0672456			0.153633	0.14278	0.143613
TID_128934	An01g07400	strong similarity to hypothetical protein YOL124c - Saccharomyces cerevisiae	3945		40	0.690472	139	2.37379	152	2.65371	331	1.90486		89	2.65325	255	4.04714	250	3.4153	594	3.49924		190	2.55087	232	2.56656	98	1.69173	520	2.33386		0.000829341	0.000614662	0.000779477			0.0318392	0.0290147	0.0302019
TID_35952	An01g07410	strong similarity to HIT domain protein AFUA_4G12150 - Aspergillus fumigatus	717		2	0.189952	16	1.5034	14	1.34482	32	1.01324		7	1.14819	39	3.40565	26	1.9543	72	2.33371		12	0.88643	7	0.426077	6	0.569881	25	0.617362		0.0359564	0.0248553	0.028227			0.000437862	0.000238374	0.000302238
TID_51883	An01g07420	strong similarity to cyclin B nimE - Aspergillus nidulans	1443		52	2.45397	78	3.64168	90	4.29569	220	3.46129		33	2.68957	69	2.9939	73	2.72642	175	2.81842		40	1.46817	40	1.20977	43	2.02934	123	1.50924		8.12532e-09	5.08216e-09	6.52608e-09			0.483251	0.443139	0.447525
TID_196377	An01g07430	strong similarity to mitochondrial ribosomal protein of the large subunit L2 - Saccharomyces cerevisiae	1534		48	2.13083	187	8.21278	168	7.54294	403	5.96433		28	2.14668	99	4.04078	110	3.86459	237	3.59052		210	7.25064	305	8.67729	159	7.05868	674	7.77953		1.83536e-28	1.00913e-28	0			7.84065e-78	4.65477e-77	0
TID_139028	An01g07450	similarity to acetate regulatory DNA binding protein facB - Aspergillus nidulans	1791		7	0.266156	27	1.01565	32	1.23058	66	0.836625		12	0.787989	24	0.839017	25	0.752282	61	0.791532		8	0.236579	18	0.438618	12	0.456286	38	0.37567		0.0148294	0.0134537	0.014347			0.36161	0.301126	0.306411
TID_51881	An01g07460	similarity to beta transducin-like protein het-e1 - Podospora anserina	1307		0	0	3	0.154639	3	0.158089	6	0.104222		0	0	8	0.383239	8	0.329876	16	0.284498		5	0.202617	9	0.300522	6	0.312628	20	0.27094		0.202089	0.163708	0.174185			0.178094	0.143861	0.145196
TID_46557	An01g07470	weak similarity to Ribonuclease P protein subunit p40 RNaseP - Homo sapiens	1104		0	0	1	0.0610246	3	0.187158	4	0.0822571		2	0.213057	9	0.510421	2	0.0976331	13	0.273658		3	0.143924	1	0.0395313	0	0	4	0.0641519		0.216664	0.115623	0.125665			0.140612	0.0809232	0.0864176
TID_171258	An01g07490	similarity to hypothetical protein CAF06129.1 - Neurospora crassa	1623		0	0	10	0.415102	11	0.4668	21	0.293753		5	0.362315	3	0.115733	6	0.199236	14	0.200467		4	0.130534	2	0.05378	5	0.209799	11	0.120003		0.0260459	0.024518	0.025173			1	0.955536	0.955908
TID_55366	An01g07500	strong similarity to hypothetical protein CAF06125.1 - Neurospora crassa	792		7	0.601874	17	1.4461	21	1.82621	45	1.28994		8	1.18795	16	1.26488	16	1.08876	40	1.17373		31	2.07309	33	1.81844	27	2.32162	91	2.03439		0.0356305	0.0276617	0.0290534			2.66401e-09	2.13133e-09	1.88215e-09
TID_35944	An01g07510	similarity to nitrilase fusion protein NitFhit - Caenorhabditis elegans	825		14	1.1556	110	8.98282	85	7.09613	209	5.75141		17	2.42343	67	5.08482	103	6.72852	187	5.26771		83	5.32852	80	4.232	41	3.3844	204	4.37819		3.93174e-06	2.76165e-06	3.38117e-06			0.000613145	0.000504411	0.000536927
TID_172838	An01g07520	strong similarity to mitotic control protein dis3p - Schizosaccharomyces pombe	3102		9	0.197576	60	1.30312	50	1.11016	119	0.870938		24	0.909922	66	1.33216	117	2.03273	207	1.55082		72	1.22934	77	1.08332	59	1.29528	208	1.18724		0.0913707	0.0785149	0.0842085			0.00643794	0.0060617	0.00635799
TID_172690	An01g07550	similarity to androgen receptor coactivator ARA55 - Homo sapiens	2199		12	0.371611	25	0.765929	22	0.689055	59	0.609129		33	1.76491	63	1.79378	52	1.27442	148	1.56412		23	0.553968	27	0.535856	10	0.30969	60	0.483109		0.000172513	0.000104576	0.000151568			1.75595e-05	1.04255e-05	1.41801e-05
TID_134002	An01g07570	strong similarity to transmembrane transporter liz1p - Schizosaccharomyces pombe	1284		0	0	5	0.262349	4	0.214561	9	0.159133		11	1.00754	13	0.633918	15	0.629597	39	0.705885		1	0.0412494	1	0.0339895	1	0.053038	3	0.041369		0.00174605	0.000617984	0.000893805			3.54608e-07	7.63564e-08	1.30952e-07
TID_171146	An01g07580	strong similarity to hypothetical protein YDL201w - Saccharomyces cerevisiae	888		2	0.153373	3	0.227605	10	0.77561	15	0.383496		2	0.264882	8	0.564069	2	0.121382	12	0.314053		5	0.298222	10	0.49147	9	0.69021	24	0.478539		0.169998	0.13019	0.132983			0.00646705	0.00513244	0.00504897
TID_46553	An01g07590	strong similarity to hypothetical protein W02A11.2 - Caenorhabditis elegans	582		1	0.117007	16	1.85213	9	1.06506	26	1.01422		4	0.808298	14	1.50612	15	1.38901	33	1.31773		7	0.637026	10	0.749871	8	0.936093	25	0.760564		0.692278	0.648584	0.653169			1	0.95695	0.957328
TID_170122	An01g07600	similarity to pax transcription activation domain interacting protein PTIP - Mus musculus	2583		14	0.369094	46	1.1998	71	1.89317	131	1.15141		12	0.546376	49	1.18775	52	1.08496	113	1.01669		28	0.574137	36	0.608258	26	0.68549	90	0.616931		8.91395e-05	7.33564e-05	8.42055e-05			0.831896	0.798088	0.799715
TID_172413	An01g07630	strong similarity to hypothetical host-specific AK-toxin related protein CAB91703.2 - Neurospora crassa	1341		1	0.0507813	5	0.251197	4	0.205441	10	0.169299		5	0.438506	17	0.793734	25	1.00473	47	0.814523		4	0.157984	1	0.0325447	2	0.101567	7	0.0924247		0.000215004	7.73821e-05	0.000126983			2.71961e-06	6.95284e-07	1.1843e-06
TID_125759	An01g07640	similarity to hypothetical membrane protein YPL087w - Saccharomyces cerevisiae	930		15	1.09835	101	7.31665	73	5.40625	189	4.61382		17	2.14981	55	3.70284	51	2.95545	123	3.07366		101	5.75202	74	3.47263	33	2.41648	208	3.96004		6.3607e-12	4.56771e-12	5.60074e-12			1.55118e-12	1.39175e-12	1.39255e-12
TID_170858	An01g07650	similarity to MRS3/MRS4 class mitochondrial solute carrier - Onchocerca volvulus	903		4	0.301651	30	2.23824	24	1.83054	58	1.45822		7	0.911685	42	2.91217	27	1.61143	76	1.95596		52	3.04999	44	2.12655	27	2.03624	123	2.41177		0.660974	0.616384	0.621484			2.85091e-07	1.97467e-07	2.00203e-07
TID_55365	An01g07660	similarity to hypothetical protein B7F18.80 - Neurospora crassa	1884		7	0.253017	52	1.8595	40	1.4623	99	1.19299		26	1.62303	97	3.22363	91	2.60313	214	2.63978		36	1.01205	26	0.602285	18	0.650644	80	0.751844		0.000553931	0.000367373	0.000490808			1.20198e-08	4.82721e-09	8.43528e-09
TID_172495	An01g07680	strong similarity to hypothetical protein BAE54554.1 - Aspergillus oryzae	693		0	0	2	0.194433	0	0	2	0.0655208		0	0	0	0	3	0.233305	3	0.100606		1	0.0764274	2	0.125952	4	0.393078	7	0.178848		1	0.956492	0.957205			0.11414	0.091291	0.0901066
TID_170738	An01g07700	similarity to integral membrane protein PTH11 - Magnaporthe grisea	1056		0	0	0	0	4	0.260887	4	0.085996		0	0	3	0.177874	2	0.102071	5	0.110037		1	0.0501555	2	0.0826563	1	0.0644893	4	0.0670679		1	0.840634	0.842796			1	0.951732	0.952126
TID_123984	An01g07720	strong similarity to O-methyltransferase B omtB - Aspergillus parasiticus	924		0	0	0	0	1	0.0745392	1	0.0245703		10	1.27281	19	1.28747	32	1.86644	61	1.53424		28	1.60497	11	0.519554	6	0.442213	45	0.862302		3.12057e-13	7.55011e-14	6.28386e-14			0.922011	0.834029	0.835511
TID_35934	An01g07730	weak similarity to precursor of protein TcSL-2 - Toxocara cani	654		0	0	0	0	6	0.631873	6	0.208284		0	0	1	0.0957364	0	0	1	0.035535		0	0	3	0.200195	0	0	3	0.0812199		0.0220852	0.0165584	0.01458			0.323467	0.203005	0.199969
TID_55364	An01g07750	similarity to hypothetical prefoldin subunit 1 - Neurospora crassa	540		6	0.756642	60	7.48568	37	4.71916	103	4.33038		18	3.92025	90	10.4353	74	7.3854	182	7.8327		41	4.02135	73	5.89982	39	4.91839	153	5.01668		0.091838	0.0760571	0.0817222			0.440412	0.409617	0.413213
TID_51877	An01g07760	strong similarity to hypothetical protein F12A12.10 - Arabidopsis thaliana	1239		7	0.384733	39	2.12064	49	2.72384	95	1.74074		11	1.04413	42	2.12243	43	1.87039	96	1.80067		23	0.983193	17	0.598808	13	0.714536	53	0.757396		0.0184738	0.0159313	0.0170874			0.0571737	0.0473707	0.0501254
TID_35931	An01g07765	hypothetical protein	332		0	0	7	1.42048	5	1.03726	12	0.820588		1	0.354239	5	0.942946	2	0.324659	8	0.559997		4	0.638123	3	0.39436	0	0	7	0.373318		0.111046	0.0891277	0.0905837			0.800831	0.800737	0.802142
TID_136883	An01g07770	strong similarity to hypothetical protein EAA59879.1 - Aspergillus nidulans	689		24	2.37206	216	21.1207	151	15.0943	391	12.8837		21	3.58455	84	7.63335	128	10.0121	233	7.85906		66	5.07349	59	3.73717	43	4.25012	168	4.31727		4.08491e-27	2.61216e-27	0			0.545781	0.525049	0.52892
TID_171996	An01g07790	strong similarity to hypothetical protein Afu4g12380 - Aspergillus fumigatus [putative sequencing error]	1016		68	4.55773	337	22.3465	225	15.2527	630	14.0776		34	3.93568	175	10.7845	191	10.1315	400	9.14956		43	2.24159	90	3.86597	41	2.74816	174	3.03231		6.34957e-38	2.4011e-38	0			1.21892e-10	5.2691e-11	9.96233e-11
TID_35928	An01g07800	hypothetical protein	447		1	0.152344	4	0.602874	4	0.616324	9	0.457106		3	0.789312	6	0.840424	2	0.241134	11	0.571899		6	0.710929	8	0.781074	1	0.152351	15	0.594159		0.821326	0.725996	0.729528			0.167268	0.144295	0.145247
TID_171693	An01g07810	strong similarity to protein rcd1p - Schizosaccharomyces pombe	1173		5	0.290272	21	1.20613	18	1.05689	44	0.851602		11	1.10288	31	1.6547	46	2.11347	88	1.74349		18	0.812749	18	0.669706	23	1.33531	59	0.89058		0.0766284	0.0584413	0.0637913			0.454297	0.411093	0.415829
TID_171357	An01g07820	similarity to hypothetical Pto kinase interactor F28B23.17 - Arabidopsis thaliana	2547		7	0.187155	14	0.370316	7	0.189289	28	0.249581		6	0.277049	13	0.319572	8	0.169277	27	0.246359		13	0.270331	20	0.342697	4	0.106951	37	0.257212		0.170262	0.141983	0.145993			0.0230191	0.0208969	0.0211949
TID_35925	An01g07830	similarity to transcription factor ste11p - Schizosaccharomyces pombe	1383		0	0	3	0.146141	2	0.0996011	5	0.0820786		0	0	1	0.0452723	1	0.0389685	2	0.0336079		0	0	2	0.0631128	3	0.147724	5	0.0640128		0.132482	0.106696	0.105573			0.251524	0.136257	0.134503
TID_35924	An01g07840	weak similarity to potassium channel Shaker alpha subunit variant cKv1.4(m) - Gallus gallus	747		0	0	0	0	1	0.0922011	1	0.0303922		2	0.314879	3	0.251452	1	0.0721465	6	0.186666		0	0	0	0	1	0.0911657	1	0.0237027		0.251869	0.109395	0.121261			0.14751	0.0893784	0.0962686
TID_170651	An01g07850	similarity to hypothetical protein SPBP23A10.09 - Schizosaccharomyces pombe	672		1	0.101336	6	0.601528	7	0.71744	14	0.472978		1	0.175011	9	0.838549	9	0.721788	19	0.65708		4	0.315263	8	0.519554	4	0.405362	16	0.42157		1	0.882897	0.884635			0.865072	0.785909	0.787502
TID_205848	An01g07860	strong similarity to hypothetical membrane transport protein YGR125w - Saccharomyces cerevisiae	3114		140	3.06156	691	14.9497	594	13.1379	1425	10.3891		23	0.868648	74	1.48788	75	1.29801	172	1.28364		189	3.21459	186	2.60678	115	2.51496	490	2.7861		0	0	0			3.39223e-57	1.2734e-56	0
TID_51875	An01g07870	similarity to neurofilament subunit NF-180 - Petromyzon marinus	1655		58	2.38651	238	9.68842	205	8.53124	501	6.87261		52	3.69522	217	8.2095	234	7.61998	503	7.06324		410	13.121	472	12.4467	185	7.61247	1067	11.4152		2.68883e-08	1.79735e-08	2.53609e-08			3.60809e-85	7.30761e-85	0
TID_51873	An01g07900	leucine zipper cpcA - Aspergillus niger [putative frameshift]	2046		44	1.46447	274	9.02233	210	7.0692	528	5.85883		151	8.67973	354	10.8331	354	9.32468	859	9.75712		214	5.53975	293	6.24988	143	4.75973	650	5.62505		0.0189458	0.0160929	0.0180613			0.775195	0.765728	0.767745
TID_172651	An01g07920	strong similarity to vacuolar protein sorting-associated protein Vps9 - Saccharomyces cerevisiae	2289		11	0.32725	29	0.853544	30	0.902676	70	0.69428		11	0.565173	24	0.656478	26	0.612158	61	0.619324		10	0.231386	19	0.362258	13	0.386767	42	0.324879		0.00571605	0.00441116	0.00475711			0.620064	0.579206	0.582931
TID_35916	An01g07930	strong similarity to hypothetical protein EAS27240.1 - Coccidioides immitis	1404		33	1.60059	301	14.4435	268	13.1469	602	9.73445		26	2.17792	66	2.94328	150	5.75785	242	4.00574		89	3.35742	103	3.20169	71	3.44384	263	3.31671		5.48545e-70	9.31632e-70	0			0.000109358	9.21165e-05	9.96594e-05
TID_35915	An01g07940	weak similarity to hypothetical protein Y38B5A.a - Caenorhabditis elegans	345		0	0	0	0	2	0.399271	2	0.131611		1	0.340891	0	0	0	0	1	0.067362		0	0	0	0	2	0.394787	2	0.102643		0.572574	0.373629	0.373737			0.583162	0.419157	0.418277
TID_35914	An01g07950	similarity to hypothetical protein CAD70322.1 - Neurospora crassa	800		0	0	0	0	0	0	0	0		0	0	0	0	0	0	0	0		0	0	0	0	1	0.0851259	1	0.0221324		NA	NA	NA			0.434516	NA	0.196655
TID_35912	An01g07960	strong similarity to hypothetical protein CAD70321.1 - Neurospora crassa	771		0	0	0	0	0	0	0	0		1	0.152539	2	0.162417	0	0	3	0.0904276		0	0	0	0	2	0.176656	2	0.0459298		0.273341	NA	0.0743597			1	0.874577	0.875838
TID_35910	An01g07970	similarity to hypothetical protein BAE54554.1 - Phaeosphaeria nodorum	729		1	0.0934126	2	0.184832	1	0.0944776	4	0.12457		1	0.161327	1	0.085887	5	0.36964	7	0.223154		0	0	6	0.359198	0	0	6	0.145728		1	0.7392	0.743878			1	0.843357	0.844506
TID_35909	An01g07990	similarity to hypothetical protein BAE54554.1 - Aspergillus oryzae	318		0	0	1	0.211859	0	0	1	0.0713929		0	0	1	0.196892	0	0	1	0.0730814		0	0	0	0	0	0	0	0		1	0.7994	0.801458			1	NA	0.285621
TID_205842	An01g08000	strong similarity to vegetative incompatibility gene het-e1 - Podospora anserina	3453		31	0.611362	180	3.51196	113	2.25392	324	2.13025		100	3.40595	273	4.95018	423	6.60207	796	5.35736		136	2.08605	124	1.56724	67	1.32139	327	1.67676		2.15725e-17	3.02306e-18	0			4.98265e-23	9.64181e-24	0
TID_35907	An01g08010	strong similarity to iron and manganese transporter Ccc1 - Saccharomyces cerevisiae	912		0	0	1	0.0738719	0	0	1	0.0248936		12	1.54747	75	5.14898	72	4.25475	159	4.05169		10	0.580748	31	1.48346	13	0.970734	54	1.04838		1.91378e-35	8.63482e-33	0			5.11462e-08	2.38352e-08	4.07147e-08
TID_129773	An01g08040	similarity to hypothetical protein B11E5.120 - Neurospora crassa	1584		23	0.988794	65	2.7646	73	3.17413	161	2.30756		29	2.15317	128	5.05953	76	2.5858	233	3.41849		83	2.77527	160	4.40833	97	4.17031	340	3.80052		0.91853	0.89679	0.898421			2.8149e-14	2.14509e-14	2.36478e-14
TID_51871	An01g08050	similarity to positive regulator of purine utilisation uaY - Aspergillus nidulans	2520		20	0.540459	74	1.97836	112	3.06108	206	1.85588		43	2.00679	125	3.10574	168	3.5929	336	3.09865		64	1.34512	54	0.935197	28	0.756675	146	1.02582		0.137959	0.125066	0.131857			3.35309e-09	1.68999e-09	2.8975e-09
TID_35902	An01g08060	similarity to positive regulator of purine utilisation uaY - Aspergillus nidulans	1872		6	0.218262	34	1.22362	32	1.17734	72	0.87319		35	2.19886	74	2.47503	65	1.8713	174	2.16012		24	0.679028	21	0.489579	14	0.5093	59	0.558039		0.000124942	7.34008e-05	0.000107211			1.33146e-08	4.97465e-09	8.94537e-09
TID_205836	An01g08080	strong similarity to hypothetical protein SPAC32A11.02c - Schizosaccharomyces pombe	3187		40	0.854695	275	5.81332	317	6.85068	632	4.50212		71	2.62006	194	3.81131	247	4.17687	512	3.73355		226	3.75585	244	3.34132	147	3.14114	617	3.42785		1.21915e-21	5.36884e-22	0			4.83721e-14	3.54168e-14	4.41869e-14
TID_55358	An01g08090	strong similarity to aminoimidazole ribonucleotide carboxylase ADE2 - Candida glabrata	1725		0	0	4	0.156223	1	0.0399271	5	0.0658056		3	0.204535	5	0.181483	3	0.0937278	11	0.148196		3	0.0921116	5	0.1265	4	0.157915	12	0.123172		0.460288	0.401869	0.412193			0.408635	0.398882	0.401151
TID_35899	An01g08100	similarity to hypothetical protein CAE81998.1 - Neurospora crassa	1179		7	0.404313	19	1.08571	30	1.75252	56	1.07834		4	0.399007	17	0.902797	9	0.411401	30	0.591346		2	0.0898459	9	0.333149	10	0.577615	21	0.315373		8.65232e-06	7.64295e-06	7.84911e-06			0.779266	0.740121	0.742532
TID_51868	An01g08110	strong similarity to Cu(2+)-transporting P-type ATPase Atp7a - Mus musculus	3588		54	1.02488	381	7.15396	309	5.93147	744	4.70763		82	2.68779	179	3.1236	389	5.84297	650	4.21013		296	4.3694	283	3.44226	176	3.34051	755	3.72575		5.16949e-20	2.44669e-20	0			1.13023e-14	8.02058e-15	1.03251e-14
TID_35897	An01g08120	strong similarity to protein ACOB - Aspergillus nidulans	957		16	1.13852	122	8.58859	91	6.54917	229	5.43258		29	3.56386	145	9.48661	135	7.60253	309	7.50379		37	2.04773	71	3.23785	57	4.05616	165	3.05275		0.511552	0.508051	0.514388			0.00014062	0.000102775	0.000125372
TID_35896	An01g08130	strong similarity to hypothetical protein SPAC23G3.05c - Schizosaccharomyces pombe	1071		4	0.254333	22	1.38391	26	1.67202	52	1.10229		7	0.768676	29	1.69537	29	1.4593	65	1.41045		28	1.38468	15	0.61124	18	1.14455	61	1.00846		0.511095	0.468442	0.474581			0.281144	0.259859	0.262945
TID_35895	An01g08150	similarity to carbonyl reductase CBR - Homo sapiens	749		2	0.181837	19	1.70901	11	1.0115	32	0.969952		0	0	0	0	2	0.143908	2	0.0620558		1	0.0707132	1	0.0582677	3	0.272767	5	0.118197		9.46542e-11	2.8274e-10	3.84177e-11			0.251524	0.136257	0.134503
TID_122786	An01g08170	strong similarity to DNA repair endonuclease rad1p - Schizosaccharomyces pombe	1400		2	0.0972826	37	1.78052	22	1.08231	61	0.9892		11	0.924058	19	0.849729	22	0.846897	52	0.863196		16	0.605305	17	0.529945	8	0.389147	41	0.518531		0.00719288	0.00576311	0.0061726			0.916979	0.901003	0.901825
TID_171067	An01g08210	strong similarity to transcription factor PBP - Fusarium solani	1326		12	0.61627	52	2.64201	63	3.2723	127	2.17442		5	0.443467	17	0.802713	22	0.89416	44	0.771158		31	1.23823	34	1.11904	24	1.23259	89	1.18841		2.43856e-18	2.56738e-18	0			5.84361e-08	5.40086e-08	5.07865e-08
TID_46527	An01g08220	strong similarity to hypothetical membrane protein YNL010w - Saccharomyces cerevisiae	768		136	12.059	537	47.1072	411	36.8585	1084	32.0443		82	12.557	241	19.6477	348	24.4205	671	20.3046		323	22.2753	330	18.7526	204	18.0893	857	19.7578		2.73585e-67	7.37127e-68	0			4.81028e-23	2.84996e-23	0
TID_124202	An01g08230	weak similarity to methyltransferase Gcd14 - Saccharomyces cerevisiae	1194		1	0.0570333	5	0.282124	10	0.576836	16	0.304227		2	0.196997	18	0.943894	9	0.406232	29	0.564453		5	0.221793	15	0.548273	12	0.68443	32	0.474531		0.545093	0.430831	0.439682			0.158027	0.156047	0.157993
TID_55356	An01g08240	similarity to transcription regulator Ccr4 - Saccharomyces cerevisiae	2580		39	1.02939	121	3.15965	176	4.69839	336	2.95666		41	1.86896	104	2.52388	88	1.83823	233	2.0988		59	1.2112	108	1.8269	68	1.7949	235	1.61275		1.08251e-17	6.97454e-18	0			0.0032955	0.00312766	0.00330219
TID_51865	An01g08280	strong similarity to hypothetical protein CAC28582.1 - Neurospora crassa	1451		5	0.234658	10	0.464308	8	0.379734	23	0.359868		13	1.05368	14	0.604109	15	0.557134	42	0.672692		35	1.27756	45	1.35349	15	0.704005	95	1.15924		0.379146	0.329092	0.338462			1.22058e-09	1.10193e-09	9.71395e-10
TID_170688	An01g08300	similarity to hypothetical conserved protein VC1938 - Vibrio cholerae	903		5	0.377064	26	1.93981	16	1.22036	47	1.18166		0	0	5	0.346687	12	0.716192	17	0.437517		7	0.410575	4	0.193322	5	0.377081	16	0.313726		2.79871e-07	1.94487e-07	1.69847e-07			0.600709	0.558574	0.561099
TID_205821	An01g08310	strong similarity to hypothetical protein CAC28577.2 - Neurospora crassa	3054		18	0.401362	70	1.5442	46	1.0374	134	0.996135		19	0.731677	98	2.00915	89	1.57057	206	1.56759		108	1.873	104	1.48619	63	1.40483	275	1.59435		0.544525	0.499643	0.506859			1.79588e-09	1.43234e-09	1.58062e-09
TID_51862	An01g08380	similarity to NADH-dependent FMN oxydoreductase dszD - Rhodococcus erythropolis	585		2	0.232813	12	1.38197	6	0.706402	20	0.776169		7	1.40727	9	0.963256	13	1.19763	29	1.15206		17	1.53913	16	1.19364	14	1.62976	47	1.42253		1	0.958139	0.958804			0.00161367	0.00128034	0.00128711
TID_46523	An01g08390	similarity to ribosomal protein of the large subunit Mrpl36 - Saccharomyces cerevisiae	500		1	0.136196	13	1.75165	11	1.51523	25	1.13515		8	1.88172	12	1.50268	10	1.07787	30	1.39439		19	2.01264	21	1.83299	17	2.31543	57	2.01848		0.584125	0.515783	0.52132			4.84198e-05	3.55943e-05	3.47667e-05
TID_55354	An01g08400	strong similarity to sorting nexin-1-like protein Vps5 - Saccharomyces cerevisiae	1593		32	1.36794	84	3.55253	110	4.75591	226	3.22088		21	1.55038	68	2.67269	44	1.48858	133	1.9403		46	1.52941	65	1.78077	45	1.92375	156	1.73391		1.2119e-16	8.6681e-17	1.11022e-16			0.000356429	0.000312109	0.000330022
TID_51860	An01g08410	strong similarity to polypeptide HFIZG53 from patent EP892050-A2 - Homo sapiens	787		13	1.12487	120	10.2726	89	7.78882	222	6.40414		66	9.86288	223	17.7413	268	18.3525	557	16.4481		134	9.01804	108	5.98906	73	6.31684	315	7.08687		2.44458e-13	5.10318e-14	1.95288e-13			1.18885e-05	8.36118e-06	1.06981e-05
TID_205810	An01g08420	strong similarity to calcium-binding protein precursor cnx1p - Schizosaccharomyces pombe	2227		79	2.41568	392	11.8588	361	11.1646	832	8.48175		68	3.59107	190	5.34181	160	3.87201	418	4.36204		112	2.66367	193	3.78222	73	2.23231	378	3.00532		6.84463e-73	4.08229e-73	0			0.0221243	0.0211077	0.0220119
TID_170709	An01g08430	strong similarity to methylmalonate-semialdehyde dehydrogenase MMSDH - Rattus norvegicus	1611		46	1.94444	99	4.14013	110	4.70277	255	3.59358		54	3.94215	125	4.85813	122	4.08132	301	4.34215		78	2.56437	104	2.81739	47	1.9868	229	2.51686		0.0278952	0.0236687	0.0255368			0.930199	0.90894	0.909733
TID_51857	An01g08440	strong similarity to hypothetical protein EAL89506.1 - Aspergillus fumigatus	567		7	0.840713	94	11.1691	62	7.53122	163	6.5266		46	9.54134	150	16.5639	175	16.6338	371	15.2063		37	3.45622	20	1.53942	22	2.64236	79	2.46696		3.92468e-07	1.91651e-07	3.55455e-07			2.05814e-31	8.7864e-33	0
TID_205803	An01g08450	weak similarity to baboon babo - Drosophila melanogaster	1501		6	0.27221	5	0.224421	10	0.458855	21	0.31763		1	0.0783527	6	0.25028	4	0.14362	11	0.170312		1	0.0352859	4	0.116302	4	0.181481	9	0.106165		0.00642077	0.00531301	0.00535568			1	0.888161	0.889043
TID_171116	An01g08460	strong similarity to the mannosyltransferase Alg12 - Saccharomyces cerevisiae	1722		5	0.197729	8	0.31299	5	0.199983	18	0.237313		5	0.341485	13	0.472678	14	0.438158	32	0.431868		3	0.0922721	3	0.0760322	5	0.197737	11	0.113104		0.477037	0.444874	0.453489			0.0203303	0.0133465	0.0149719
TID_55348	An01g08470	strong similarity to ubiquitin carboxyl-terminal hydrolase UBP1 - Pichia anomala	2127		15	0.480238	28	0.886879	23	0.744761	66	0.704464		39	2.15641	113	3.32633	77	1.95101	229	2.50209		27	0.672324	36	0.73866	23	0.736397	86	0.715896		1.27964e-11	2.32222e-12	9.02933e-12			3.60768e-09	1.71081e-09	3.08236e-09
TID_51854	An01g08490	strong similarity to histidine--tRNA ligase Hts1 - Saccharomyces cerevisiae	1575		8	0.345894	47	2.01044	31	1.35562	86	1.23965		22	1.64277	106	4.21386	67	2.29261	195	2.87732		82	2.7575	104	2.88179	73	3.15642	259	2.91164		0.000268485	0.000178311	0.000247574			6.39534e-09	5.65656e-09	6.21011e-09
TID_55346	An01g08500	strong similarity to monooxygenase Coq6 - Saccharomyces cerevisiae	1541		1	0.0441906	7	0.306034	8	0.357556	16	0.235722		3	0.228957	9	0.365675	9	0.314757	21	0.316702		9	0.30933	7	0.198246	4	0.17677	20	0.229798		0.867773	0.796237	0.799119			0.530423	0.490118	0.492849
TID_51852	An01g08520	strong similarity to sorting nexin protein Snx4 - Saccharomyces cerevisiae	1659		9	0.369427	40	1.62438	34	1.41153	83	1.13583		19	1.34692	56	2.11347	43	1.39688	118	1.65299		32	1.02161	21	0.552437	38	1.55987	91	0.971211		1	0.973345	0.973762			1	0.9791	0.979279
TID_55344	An01g08530	kexin precursor kexB - Aspergillus niger	2789		10	0.244166	55	1.32858	60	1.4817	125	1.01752		8	0.337346	45	1.01023	26	0.502413	79	0.658283		14	0.265865	39	0.610275	21	0.51277	74	0.469788		8.42597e-09	6.89414e-09	7.84326e-09			0.222332	0.218711	0.221706
TID_171384	An01g08540	strong similarity to kynurenine 3-hydroxylase K3OH from patent WO9802553 - Rattus sp.	1365		0	0	1	0.0493561	2	0.100915	3	0.0498966		1	0.0861593	4	0.183477	1	0.0394824	6	0.102153		0	0	0	0	4	0.199563	4	0.0518855		0.744884	0.621217	0.628375			1	0.823356	0.825118
TID_171318	An01g08550	strong similarity to aminotriazole resistance protein Atr1 - Saccharomyces cerevisiae	1542		0	0	14	0.61167	8	0.357324	22	0.323907		4	0.305078	16	0.649667	33	1.15336	53	0.798777		13	0.44652	11	0.311328	6	0.264983	30	0.344473		0.0453869	0.0294872	0.0334298			0.185904	0.170478	0.175613
TID_129139	An01g08560	similarity to hypothetical protein YGR266w - Saccharomyces cerevisiae	3483		48	0.938471	189	3.6558	196	3.87578	433	2.82239		25	0.844153	75	1.34823	83	1.28428	183	1.22105		17	0.25851	25	0.313254	26	0.50836	68	0.34568		4.54264e-48	4.84093e-48	0			9.92044e-08	5.04917e-08	8.22008e-08
TID_205782	An01g08570	strong similarity to thioredoxin reductase TrxB - Penicillium chrysogenum	1478		5	0.230371	9	0.410244	7	0.326197	21	0.322572		7	0.557004	13	0.550711	8	0.29171	28	0.440269		14	0.50169	17	0.501977	17	0.783297	48	0.575023		0.884815	0.808993	0.811746			0.000694221	0.000559572	0.000558473
TID_51848	An01g08580	similarity to polyamine oxidase PAO - Zea mays	3432		7	0.138894	62	1.21708	73	1.46498	142	0.939341		24	0.822429	79	1.44123	75	1.17774	178	1.20533		47	0.725325	52	0.66125	35	0.694501	134	0.691315		0.256109	0.240527	0.247081			0.86422	0.85646	0.857717
TID_205776	An01g08590	strong similarity to hypothetical protein YKR088c - Saccharomyces cerevisiae	1733		5	0.196474	39	1.51614	61	2.42431	105	1.37554		16	1.08582	32	1.15613	23	0.715262	71	0.952125		36	1.10024	30	0.755496	14	0.55015	80	0.817354		1.06571e-06	7.31951e-07	8.25663e-07			0.0212641	0.0182724	0.0187971
TID_205772	An01g08600	similarity to hypothetical protein At2g26280 - Arabidopsis thaliana	2486		50	1.36963	118	3.19783	122	3.37999	290	2.64837		68	3.21694	168	4.2312	175	3.79379	411	3.84215		36	0.766979	63	1.10598	24	0.657449	123	0.876038		0.938833	0.917262	0.918549			7.78407e-23	9.99997e-24	0
TID_51845	An01g08610	strong similarity to citrate lyase beta chain CitE - Klebsiella pneumoniae	1025		10	0.664369	66	4.33804	32	2.15022	108	2.39212		5	0.573695	31	1.89362	18	0.946422	54	1.22435		15	0.775085	11	0.468359	9	0.597958	35	0.604593		7.08967e-11	6.23605e-11	6.30028e-11			0.455845	0.425505	0.430357
TID_170909	An01g08620	strong similarity to hypothetical protein SPBC2A9.05c - Schizosaccharomyces pombe	579		6	0.705677	6	0.698146	9	1.07058	21	0.823423		7	1.42185	9	0.973238	12	1.11696	28	1.12386		4	0.365901	5	0.376878	8	0.940943	17	0.519863		0.884815	0.808993	0.811746			0.547973	0.434608	0.439743
TID_133134	An01g08630	similarity to protein involved in mitomycin C resistance McrA - Streptomyces lavendulae	837		0	0	0	0	0	0	0	0		3	0.421532	20	1.4961	22	1.41655	45	1.24946		8	0.506229	7	0.364991	4	0.325452	19	0.401927		7.88264e-11	1.2644e-10	4.81493e-12			0.0313661	0.0214807	0.0234924
TID_35859	An01g08640	strong similarity to hydroxymethylbilane synthase Hem3 - Saccharomyces cerevisiae	1041		3	0.196247	30	1.94153	15	0.992424	48	1.04682		3	0.338926	25	1.50364	26	1.34604	54	1.20553		38	1.93337	45	1.88656	34	2.22423	117	1.99		0.229121	0.224645	0.230357			6.21874e-11	5.25364e-11	4.64286e-11
TID_171717	An01g08650	strong similarity to hypothetical protein AN5075.2 - Aspergillus nidulans	1608		2	0.0846987	0	0	2	0.0856644	4	0.056475		0	0	1	0.0389376	1	0.0335158	2	0.0289053		0	0	0	0	0	0	0	0		0.237318	0.208312	0.208414			0.508576	NA	0.131027
TID_35857	An01g08670	similarity to nucleolin C23 - Cricetulus griseus	1134		29	1.74148	113	6.71335	118	7.1668	260	5.20526		21	2.17792	57	3.14715	42	1.99605	120	2.45925		19	0.887407	22	0.84668	20	1.20107	61	0.952435		1.04202e-26	1.00096e-26	0			0.00855315	0.00664595	0.00738833
TID_35856	An01g08680	weak similarity to regulator protein Gal4 - Saccharomyces cerevisiae	816		0	0	2	0.165125	3	0.253214	5	0.139111		18	2.59428	28	2.14844	52	3.43439	98	2.79107		3	0.194721	0	0	1	0.0834568	4	0.0867938		3.69992e-17	1.60436e-18	0			1.25682e-19	1.77145e-20	0
TID_172555	An01g08690	strong similarity to benzoate 4-monooxygenase cytochrome P450 53 bphA - Aspergillus niger	1575		0	0	2	0.0855506	0	0	2	0.0288291		0	0	1	0.0397534	4	0.136872	5	0.0737774		0	0	0	0	0	0	0	0		0.707433	0.478068	0.488454			0.0733122	0.0686165	0.0169578
TID_172647	An01g08700	strong similarity to cycloheximide resistance protein CYHR - Candida maltosa	1560		0	0	3	0.12956	1	0.0441501	4	0.0582127		117	8.82056	63	2.52855	168	5.80391	348	5.18428		2	0.0679028	2	0.0559519	5	0.218272	9	0.10215		1.56687e-73	1.41905e-71	0			1.30634e-72	1.39623e-72	0
TID_118881	An01g08720	strong similarity to multidrug resistance ATP-binding cassette transporter CDR1 - Candida albicans	4302		2	0.0316587	0	0	9	0.144088	11	0.0580503		1	0.0273378	7	0.101879	3	0.0375826	11	0.0594232		1	0.0123115	0	0	4	0.0633201	5	0.0205787		0.397102	0.39932	0.404281			0.45099	0.309933	0.316809
TID_46505	An01g08730	weak similarity to gamma-tocopherol methyltransferase from patent WO9904622-A1 - Arabidopsis sp.	873		0	0	0	0	2	0.157787	2	0.0520113		2	0.269433	1	0.0717201	0	0	3	0.0798622		0	0	0	0	1	0.0780077	1	0.0202817		1	0.956492	0.957205			0.637754	0.435052	0.442882
TID_46504	An01g08740	similarity to protein MJ0720 - Methanococcus jannaschii	1706		1	0.0399166	0	0	0	0	1	0.0133077		0	0	7	0.256906	0	0	7	0.0953571		1	0.0310458	3	0.0767453	2	0.0798368	6	0.0622717		0.1521	0.0653987	0.0747447			1	0.843357	0.844506
TID_35848	An01g08750	hypothetical protein	654		0	0	0	0	0	0	0	0		1	0.179828	2	0.191473	0	0	3	0.106605		0	0	0	0	1	0.10413	1	0.0270733		0.273341	NA	0.0743597			0.637754	0.435052	0.442882
TID_132941	An01g08760	similarity to fluconazole resistance protein FLU1 - Candida albicans	1293		0	0	0	0	0	0	0	0		0	0	1	0.0484235	1	0.041681	2	0.0359472		0	0	0	0	0	0	0	0		0.515561	NA	0.14513			0.508576	NA	0.131027
TID_35846	An01g08770	hypothetical protein	1081		0	0	1	0.062323	1	0.0637134	2	0.0420036		1	0.108795	3	0.17376	3	0.149566	7	0.15049		0	0	1	0.0403723	3	0.188994	4	0.0655169		0.323343	0.216628	0.229541			0.766012	0.628509	0.632558
TID_205766	An01g08780	strong similarity to high affinity hexose transporter Hxt1 - Saccharomyces cerevisiae	1828		69	2.57043	332	12.2359	317	11.9437	718	8.91724		218	14.0254	521	17.845	1070	31.546	1809	22.9983		213	6.17143	145	3.4618	82	3.05485	440	4.26182		1.80408e-40	1.84927e-42	0			1.78688e-126	1.58822e-131	0
TID_170127	An01g08790	strong similarity to 4-hydroxyphenylacetate transporter hpaX - Escherichia coli	1623		18	0.755243	115	4.77368	65	2.75836	198	2.76968		15	1.08694	46	1.77457	83	2.7561	144	2.06195		32	1.04427	52	1.39828	37	1.55251	121	1.32004		5.43284e-10	4.06173e-10	5.12545e-10			0.495579	0.465597	0.469021
TID_196278	An01g08800	strong similarity to glutamine synthase Gln1 - Saccharomyces cerevisiae	1681		168	6.80573	528	21.1612	602	24.6652	1298	17.5303		205	14.3424	617	22.9812	782	25.0712	1604	22.1754		2145	67.5837	1926	50.0033	1208	48.9386	5279	55.6036		0.000109756	8.74393e-05	0.000109236			0	0	0
TID_35842	An01g08820	strong similarity to hypothetical protein CAD71053.1 - Neurospora crassa	2319		18	0.528573	50	1.45259	74	2.1978	142	1.39018		23	1.16644	82	2.21395	66	1.53384	171	1.71368		42	0.959248	72	1.35501	38	1.11592	152	1.16054		0.135628	0.128786	0.133918			0.196941	0.189005	0.192143
TID_171764	An01g08830	similarity to hypothetical protein CAD70783.1 - Neurospora crassa	585		7	0.814845	39	4.49141	49	5.76895	95	3.6868		5	1.00519	21	2.2476	41	3.77715	67	2.66166		26	2.35396	37	2.7603	38	4.42364	101	3.05692		9.33237e-06	7.02943e-06	7.86956e-06			1.61224e-05	1.42111e-05	1.45731e-05
TID_46500	An01g08840	strong similarity to hypothetical protein YMR114c - Saccharomyces cerevisiae	1176		2	0.115813	11	0.630172	8	0.468532	21	0.40541		5	0.500032	14	0.745376	17	0.779072	36	0.711425		7	0.315263	9	0.333999	4	0.231635	20	0.301121		0.590884	0.495353	0.503279			0.281478	0.23281	0.238499
TID_196275	An01g08850	strong similarity to Gbeta like protein cpcB - Aspergillus nidulans	1053		0	0	0	0	0	0	0	0		0	0	0	0	0	0	0	0		0	0	0	0	0	0	0	0		NA	NA	NA			NA	NA	NA
TID_196273	An01g08860	strong similarity to hypothetical protein 12F11.240 - Neurospora crassa	888		8	0.613494	67	5.08318	71	5.50683	146	3.73269		13	1.72173	51	3.59594	39	2.36694	103	2.69562		144	8.58879	168	8.25669	117	8.97273	429	8.55388		3.32331e-08	2.58082e-08	3.06264e-08			3.51006e-69	7.79908e-68	0
TID_205755	An01g08870	strong similarity to component of COPII-coated vesicles Erv25 - Saccharomyces cerevisiae	759		74	6.63931	210	18.6402	471	42.7401	755	22.5833		34	5.26832	122	10.0641	97	6.88757	253	7.74663		80	5.58252	241	13.8575	87	7.80601	408	9.51781		1.37647e-104	1.63565e-103	0			5.2028e-21	3.83592e-21	0
TID_51839	An01g08880	similarity to mucin-like protein Muc1 - Saccharomyces cerevisiae	3420		25	0.497791	136	2.67909	126	2.53747	287	1.90519		42	1.4443	154	2.81935	147	2.31647	343	2.33078		137	2.12166	115	1.46751	59	1.17484	311	1.6101		0.0260309	0.0243777	0.0263121			0.0365093	0.0336429	0.0348784
TID_55334	An01g08890	strong similarity to hypothetical protein AN1939.2 - Aspergillus nidulans	1107		67	4.12155	308	18.7446	278	17.2963	653	13.3921		140	14.8736	306	17.3073	374	18.2079	820	17.2147		440	21.0517	444	17.5043	189	11.627	1073	17.1621		0.0148451	0.0129915	0.0143063			7.94664e-31	5.19049e-31	0
TID_171434	An01g08900	strong similarity to regulator protein wetA - Aspergillus nidulans	1691		1	0.0402707	6	0.239046	4	0.162919	11	0.147683		9	0.625941	6	0.222158	10	0.318708	25	0.343582		17	0.532461	8	0.20647	6	0.241635	31	0.324591		0.236683	0.177682	0.187505			0.0799736	0.0729421	0.0739241
TID_172797	An01g08910	strong similarity to essential protein #409 from patent WO2004067709-A2 - Aspergillus fumigatus	393		0	0	1	0.171428	0	0	1	0.0577683		2	0.598511	1	0.159317	1	0.137134	4	0.236538		2	0.269538	4	0.444199	2	0.346569	8	0.360426		0.654897	0.299312	0.313503			0.144691	0.106144	0.105484
TID_46492	An01g08920	similarity to hypothetical protein Scp1 - Saccharomyces cerevisiae	1743		4	0.156277	7	0.270567	3	0.118544	14	0.182353		1	0.0674741	10	0.359218	7	0.21644	18	0.239999		7	0.212708	12	0.300465	4	0.156284	23	0.233641		0.857866	0.765052	0.768282			0.115689	0.103277	0.104343
TID_171431	An01g08930	strong similarity to hypothetical protein Afu4g13260 - Aspergillus fumigatus	1728		4	0.157634	9	0.350891	1	0.0398578	14	0.183936		7	0.476419	12	0.434803	8	0.249507	27	0.363123		6	0.183903	2	0.0505122	1	0.0394102	9	0.0922184		0.428656	0.345432	0.355146			0.0283032	0.0191945	0.0213348
TID_141555	An01g08950	strong similarity to high-affinity iron permease CaFTR2 - Candida albicans	947		181	13.0155	1469	104.507	1002	72.8743	2652	63.5778		3	0.372568	18	1.19008	19	1.08128	40	0.981622		12	0.671141	17	0.783445	9	0.647209	38	0.710481		0	0	0			0.36241	0.346826	0.349878
TID_171927	An01g08960	strong similarity to iron transport multicopper oxidase Fet3 - Candida albicans	1842		14	0.517573	78	2.85285	41	1.53303	133	1.63925		2	0.127695	1	0.0339911	2	0.0585163	5	0.0630833		2	0.0575072	3	0.071079	2	0.0739422	7	0.0672864		1.58208e-44	1.39385e-39	0			0.385332	0.300074	0.301079
TID_35827	An01g08970	weak similarity to tropomyosin I - Drosophila melanogaster	1278		0	0	3	0.158148	3	0.161677	6	0.106587		2	0.184049	1	0.0489919	0	0	3	0.0545537		0	0	0	0	2	0.106574	2	0.0277088		0.174622	0.123317	0.123401			1	0.874577	0.875838
TID_46489	An01g08980	strong similarity to membrane protein NHMP1 from patent WO9833817-A1 - Homo sapiens	540		5	0.630535	18	2.2457	6	0.765269	29	1.21923		3	0.653375	13	1.50732	16	1.59684	32	1.37718		35	3.43286	23	1.85885	5	0.630563	63	2.06569		0.362616	0.309932	0.315738			9.90065e-06	7.56241e-06	7.29615e-06
TID_51836	An01g08990	similarity to protein cnjB - Tetrahymena thermophila	1842		2	0.073939	6	0.21945	17	0.635647	25	0.308129		1	0.0638477	12	0.407893	6	0.175549	19	0.239717		1	0.0287536	17	0.402781	10	0.369711	28	0.269146		0.0453625	0.0357724	0.0369831			0.0276583	0.0263447	0.0265737
TID_171548	An01g09000	strong similarity to hypothetical protein YOR131c - Saccharomyces cerevisiae	777		13	1.13935	105	9.10421	57	5.05255	175	5.11328		4	0.605444	21	1.69221	19	1.31786	44	1.31603		28	1.90862	40	2.24672	26	2.27879	94	2.14203		1.23162e-31	4.21841e-31	0			7.30567e-09	5.75631e-09	5.24927e-09
TID_35824	An01g09010	weak similarity to gastric mucin clone PGM-2A - Sus scrofa	864		1	0.0788169	4	0.311903	0	0	5	0.131383		1	0.13612	4	0.289869	0	0	5	0.13449		0	0	1	0.0505122	2	0.157641	3	0.0614789		0.749898	0.569872	0.573923			1	0.729541	0.732469
TID_55331	An01g09020	strong similarity to hypothetical protein ymaE - Bacillus subtilis	978		22	1.53185	90	6.1998	63	4.43668	175	4.06239		87	10.462	257	16.4532	186	10.2497	530	12.5942		9	0.4874	17	0.758612	13	0.905225	39	0.706065		1.08602e-19	8.94634e-21	0			3.01471e-85	8.90449e-89	0
TID_51834	An01g09030	strong similarity to hypothetical protein CAD11387.1 - Neurospora crassa	4866		53	0.741714	264	3.65515	182	2.57606	499	2.32815		85	2.05438	327	4.20756	370	4.09794	782	3.73481		134	1.45853	151	1.3543	94	1.31555	379	1.37907		0.111866	0.0986823	0.104579			5.5188e-14	2.22125e-14	4.92939e-14
TID_51832	An01g09040	strong similarity to DEAD box protein MrDb - Homo sapiens	1821		2	0.0747916	19	0.702939	14	0.529511	35	0.436355		9	0.581256	34	1.16903	45	1.3318	88	1.12307		57	1.65786	40	0.958649	39	1.4585	136	1.32235		0.00433979	0.00268041	0.00337311			2.37943e-07	2.09764e-07	2.15708e-07
TID_51831	An01g09050	similarity to calcium-related protein spray - Neurospora crassa	2235		14	0.426563	70	2.11006	61	1.87979	145	1.4729		28	1.47338	96	2.68936	83	2.00141	207	2.15242		63	1.49295	44	0.859181	23	0.700813	130	1.02988		1	0.995722	0.99579			0.0785367	0.0665081	0.0694978
TID_35817	An01g09070	weak similarity to inducible nitric oxide synthase from patent WO9906059-A2 - Homo sapiens	1770		0	0	3	0.114188	1	0.038912	4	0.0513061		4	0.265779	4	0.141495	6	0.18269	14	0.183818		3	0.0897698	2	0.0493136	2	0.07695	7	0.0700234		0.149153	0.0805814	0.0892748			0.387215	0.336985	0.34338
TID_172439	An01g09090	strong similarity to hypothetical protein CAD11379.1 - Neurospora crassa	468		0	0	2	0.287911	0	0	2	0.0970211		28	7.03634	56	7.49199	77	8.86709	161	7.99492		4	0.452685	5	0.466266	2	0.291029	11	0.416165		2.24514e-34	4.36872e-34	0			1.29899e-27	7.21978e-29	0
TID_46481	An01g09100	strong similarity to actin-related protein arpA - Aspergillus oryzae	1146		0	0	7	0.411517	8	0.480797	15	0.297159		3	0.307873	17	0.928794	6	0.282165	26	0.527258		4	0.184866	1	0.0380825	3	0.178274	8	0.123602		0.635219	0.539986	0.547493			0.0232972	0.0135754	0.0153161
TID_172165	An01g09110	similarity to hypothetical protein encoded by B23L21.360 - Neurospora crassa	477		7	0.999339	45	6.35577	49	7.07513	101	4.80712		17	4.19146	44	5.7755	57	6.4401	118	5.74907		45	4.99662	16	1.4639	19	2.71261	80	2.96955		0.149293	0.134454	0.139502			0.430444	0.380764	0.385532
TID_142364	An01g09120	strong similarity to hypothetical protein encoded by B23L21.370 - Neurospora crassa	483		1	0.140989	8	1.11588	12	1.71116	21	0.987085		4	0.973974	14	1.81483	4	0.446323	22	1.05855		13	1.42554	25	2.25893	7	0.986967	45	1.64962		0.353081	0.305621	0.311053			0.000107466	9.61124e-05	9.28439e-05
TID_35813	An01g09130	similarity to hypothetical protein Afu4g13430 - Aspergillus fumigatus	1542		0	0	3	0.131072	1	0.0446655	4	0.0588922		0	0	5	0.203021	0	0	5	0.0753563		2	0.0686954	0	0	5	0.22082	7	0.0803771		1	0.840634	0.842796			0.385332	0.300074	0.301079
TID_118945	An01g09160	similarity to hypothetical zinc-finger helicase hZFH - Homo sapiens	4359		7	0.109356	29	0.448214	25	0.395011	61	0.317706		12	0.323764	31	0.445277	32	0.395639	75	0.39986		16	0.194409	32	0.320385	18	0.281214	66	0.268087		0.385075	0.379452	0.385925			0.444946	0.41918	0.422513
TID_35811	An01g09170	similarity to hypothetical gene At2g19870 - Arabidopsis thaliana	1493		0	0	26	1.17324	23	1.06102	49	0.745107		8	0.63018	29	1.21617	32	1.15512	69	1.07405		24	0.8514	16	0.467703	22	1.00349	62	0.735276		1	0.938181	0.939136			0.379228	0.368799	0.372123
TID_35810	An01g09180	strong similarity to Isw2 - Saccharomyces cerevisiae	3339		34	0.693419	74	1.4931	82	1.69143	190	1.29187		27	0.951003	71	1.33136	51	0.823171	149	1.03706		47	0.745527	55	0.718879	47	0.958591	149	0.790112		3.8385e-08	2.96187e-08	3.68684e-08			0.0262182	0.0223826	0.0231687
TID_51830	An01g09190	strong similarity to hypothetical protein Afu4g13470 - Aspergillus fumigatus	789		2	0.172618	5	0.42694	3	0.261879	10	0.287743		5	0.745294	12	0.952268	12	0.819673	29	0.854191		7	0.469898	13	0.719078	15	1.29469	35	0.785434		0.0515633	0.0372702	0.0423543			0.0775861	0.0703204	0.0713664
TID_51829	An01g09210	similarity to clathrin-associated adaptor complex assembly protein AP47 - Mus musculus	1770		2	0.0769467	15	0.570942	9	0.350208	26	0.33349		6	0.398669	25	0.884345	38	1.15703	69	0.905962		22	0.658312	23	0.567106	14	0.53865	59	0.590198		0.00647873	0.00406181	0.00505214			0.592867	0.544315	0.547323
TID_55324	An01g09220	similarity to Recombinant plant polypeptide SEQ ID NO:60912 from patent US2004172684-A1 - Sorghum bicolor	1270		67	3.59256	476	25.2509	418	22.6688	961	17.1792		26	2.40771	81	3.99334	70	2.97051	177	3.23895		200	8.34081	328	11.2715	192	10.2955	720	10.038		1.38438e-199	3.39642e-193	0			6.10284e-113	9.06611e-111	0
TID_196241	An01g09240	weak similarity to integral membrane protein PTH11 - Magnaporthe grisea	1066		1	0.0638816	24	1.5168	27	1.74447	52	1.10746		4	0.441304	2	0.11747	4	0.202227	10	0.21801		7	0.347795	6	0.245643	7	0.447191	20	0.332194		1.06193e-11	8.8137e-12	4.04565e-12			0.0152204	0.0106261	0.0104795
TID_35805	An01g09250	similarity to acetolactate synthase precursor ALS - Schizosaccharomyces pombe	762		0	0	10	0.884136	10	0.903861	20	0.595878		1	0.15434	2	0.164335	2	0.141453	5	0.152493		7	0.486548	3	0.171821	7	0.625597	17	0.395014		0.000119541	8.56328e-05	7.13016e-05			0.0018894	0.0013414	0.00122102
TID_55323	An01g09260	strong similarity to aldehyde dehydrogenase (NADP+) - Homo sapiens	1572		29	1.25626	193	8.27139	164	7.18535	386	5.57464		75	5.61104	282	11.2319	361	12.3763	718	10.6147		200	6.73844	165	4.5808	93	4.02886	458	5.1586		2.40268e-05	1.56964e-05	2.29159e-05			0.00181252	0.00154571	0.00173528
TID_196237	An01g09270	strong similarity to isocitrate lyase acuD - Aspergillus nidulans	1848		144	5.30632	614	22.3841	615	22.9208	1373	16.8675		222	14.1282	584	19.7864	666	19.4226	1472	18.5114		592	16.9669	445	10.5092	219	8.07038	1256	12.0339		2.66041e-14	1.23881e-14	2.498e-14			0.00645782	0.00607397	0.00647265
TID_51824	An01g09290	strong similarity to neutral trehalase treB - Aspergillus nidulans	2190		58	1.8035	360	11.0747	348	10.9444	766	7.94085		98	5.2628	321	9.17732	487	11.9845	906	9.61431		672	16.252	621	12.3753	284	8.83133	1577	12.7499		0.000128847	0.000103544	0.000127351			1.14705e-89	1.11729e-89	0
TID_130818	An01g09300	similarity to high-affinity potassium uptake transporter trk1 - Schwanniomyces occidentalis	1851		2	0.0735795	6	0.218383	4	0.148837	12	0.147183		112	7.11617	200	6.76517	403	11.7337	715	8.97705		59	1.68822	47	1.10816	36	1.32449	142	1.35832		2.07987e-144	1.88899e-144	0			3.61124e-63	6.01938e-66	0
TID_46473	An01g09310	similarity to beta-ketoacyl reductase rhlG - Pseudomonas aeruginosa	789		9	0.776781	96	8.19725	74	6.45968	179	5.15061		25	3.72647	73	5.79296	123	8.40164	221	6.50953		33	2.21523	22	1.2169	14	1.20838	69	1.54843		0.1549	0.14283	0.14834			3.45965e-12	1.18185e-12	2.88958e-12
TID_172707	An01g09320	similarity to hypothetical protein YHL013c - Saccharomyces cerevisiae	1005		9	0.609831	49	3.28476	39	2.67273	97	2.19123		20	2.34045	56	3.48881	90	4.82628	166	3.83863		31	1.63372	64	2.77922	51	3.45586	146	2.5722		0.168171	0.146795	0.154329			0.253352	0.231367	0.234727
TID_171843	An01g09330	strong similarity to methyl chloride transferase BMCT - Batis maritima	855		0	0	12	0.94556	13	1.04721	25	0.663829		3	0.412658	10	0.7323	15	0.9455	28	0.761072		13	0.805303	7	0.357307	18	1.4337	38	0.78693		0.403756	0.372567	0.378401			0.0248759	0.0210442	0.0213575
TID_171166	An01g09350	similarity to hypothetical membrane protein YBR043c - Saccharomyces cerevisiae	1596		1	0.0426678	28	1.18195	19	0.819931	48	0.682795		5	0.368444	37	1.45152	32	1.08057	74	1.07754		21	0.696897	32	0.875038	14	0.597375	67	0.743294		0.713627	0.674586	0.679745			0.350438	0.328185	0.331504
TID_35798	An01g09380	similarity to hypothetical S-layer protein - Clostridium thermocellum	4248		21	0.336642	85	1.34806	75	1.216	181	0.967334		36	0.996673	113	1.66552	100	1.26868	249	1.36223		53	0.660805	89	0.914356	37	0.593156	179	0.746083		0.695464	0.696185	0.700568			0.526233	0.491811	0.495872
TID_35797	An01g09390	strong similarity to gamma-Glutamyltranspeptidase - Pseudomonas aeruginosa	1830		7	0.260483	46	1.69348	46	1.73126	99	1.22819		35	2.24932	82	2.80555	92	2.7094	209	2.65417		31	0.897207	24	0.572361	24	0.893125	79	0.764354		0.00116955	0.000839627	0.00108112			2.47014e-08	1.12183e-08	1.90363e-08
TID_170608	An01g09400	strong similarity to hypothetical protein CAD36997.1 - Neurospora crassa	1293		1	0.0526665	20	1.04209	29	1.54474	50	0.877918		6	0.545742	15	0.726353	15	0.625214	36	0.64705		6	0.245773	10	0.337529	13	0.684694	29	0.397117		0.00197727	0.00147127	0.00156538			0.90065	0.848806	0.850017
TID_35795	An01g09410	similarity to Kruppel-like transcription factor biklf - Danio rerio	969		0	0	0	0	1	0.0710776	1	0.0234293		0	0	3	0.193844	1	0.0556176	4	0.0959335		3	0.163976	1	0.0450387	2	0.140559	6	0.109634		0.654897	0.299312	0.313503			0.347498	0.293054	0.293691
TID_35794	An01g09450	similarity to hypothetical protein SMa0322 - Sinorhizobium meliloti	852		0	0	0	0	1	0.0808383	1	0.0266467		5	0.690184	12	0.881854	13	0.822318	30	0.818306		7	0.435152	0	0	4	0.319722	11	0.228598		2.93894e-06	3.80452e-07	6.427e-07			0.0394468	0.0251276	0.0275737
TID_172668	An01g09460	similarity to glucoamylase III Wsc2 - Saccharomyces cerevisiae [putative frameshift]	840		50	4.05344	195	15.6397	202	16.5626	447	12.0812		116	16.241	248	18.4853	487	31.2454	851	23.5442		211	13.3041	156	8.10504	124	10.053	491	10.3495		6.69049e-07	3.66516e-07	6.20826e-07			3.37375e-07	2.29496e-07	3.17199e-07
TID_51820	An01g09480	strong similarity to phosphatidylserine synthase pS232 - Triticum aestivum	1194		121	6.90103	643	36.2811	595	34.3217	1359	25.8403		165	16.2523	465	24.3839	792	35.7484	1422	27.6777		682	30.2526	994	36.3322	731	41.6932	2407	35.6936		3.16649e-16	1.316e-16	3.33067e-16			1.61018e-128	1.22771e-128	0
TID_51819	An01g09500	strong similarity to cytosolic threonine--tRNA ligase Ths1 - Saccharomyces cerevisiae	2212		161	4.95648	1110	33.8074	1076	33.503	2347	24.0885		195	10.3677	607	17.1814	826	20.1248	1628	17.1042		1251	29.954	1104	21.7818	744	22.9055	3099	24.8059		1.79219e-113	9.76261e-115	0			2.65411e-205	7.41609e-205	0
TID_171254	An01g09510	strong similarity to fringe-related protein from patent WO2005095975-A2 - Aspergillus fumigatus	1430		32	1.52387	187	8.81007	184	8.86213	403	6.3981		14	1.1514	71	3.10869	85	3.20346	170	2.76278		65	2.40746	126	3.84542	54	2.57164	245	3.03353		4.46713e-45	6.28639e-45	0			2.3128e-10	1.76338e-10	1.89918e-10
TID_205706	An01g09520	strong similarity to mitogen-activated protein kinase mPKA - Aspergillus nidulans	2083		78	2.54999	155	5.01321	181	5.98475	414	4.51225		33	1.8632	123	3.69718	101	2.61317	257	2.86733		55	1.39848	79	1.65519	46	1.50391	180	1.53004		1.45612e-26	7.57154e-27	0			0.359308	0.334446	0.339125
TID_51817	An01g09530	similarity to cercosporin resistance protein CRG1 - Cercospora nicotianae	1968		11	0.380628	5	0.171167	8	0.279976	24	0.276865		4	0.239039	21	0.668112	12	0.328619	37	0.436929		4	0.107651	8	0.177409	1	0.034604	13	0.11696		0.796433	0.766553	0.770362			0.0146193	0.00925382	0.0104806
TID_170414	An01g09540	strong similarity to hypothetical short chain alcohol dehydrogenase SPCC663.06c - Schizosaccharomyces pombe	804		0	0	0	0	0	0	0	0		1	0.146278	2	0.15575	2	0.134063	5	0.144527		0	0	0	0	0	0	0	0		0.0822536	0.0811552	0.0212427			0.0733122	0.0686165	0.0169578
TID_171112	An01g09550	similarity to hypothetical dihydrolipoamide dehydrogenase Rv2713 - Mycobacterium tuberculosis	1260		315	17.0244	1551	82.9307	1614	88.2246	3480	62.7034		2	0.186678	6	0.298151	3	0.128318	11	0.202888		1	0.0420351	8	0.277095	7	0.378338	16	0.224837		0	0	0			0.120047	0.0988063	0.099367
TID_46465	An01g09560	strong similarity to Fe(II)-dependent sulfonate/alpha-ketoglutarate dioxygenase YLL057c - Saccharomyces cerevisiae	1074		19	1.20471	100	6.27292	70	4.48901	189	3.99521		89	9.74587	213	12.4174	374	18.7674	676	14.6277		45	2.21917	59	2.39749	30	1.90226	134	2.20912		4.21029e-33	3.85379e-35	0			8.14445e-60	1.45915e-62	0
TID_171658	An01g09570	strong similarity to hypothetical membrane protein YIL166c - Saccharomyces cerevisiae	1632		0	0	1	0.0412813	1	0.0422023	2	0.0278222		0	0	4	0.15346	1	0.033023	5	0.0712006		0	0	1	0.0267417	0	0	1	0.0108492		0.707433	0.478068	0.488454			0.242732	0.152895	0.161402
TID_170984	An01g09580	strong similarity to transcription regulator of maltose utilization amyR - Aspergillus nidulans	1497		2	0.090979	13	0.585053	20	0.920163	35	0.530797		6	0.471372	26	1.08744	17	0.612017	49	0.760691		2	0.0707604	5	0.145767	0	0	7	0.0827933		1	0.926605	0.927732			1.00698e-06	2.71814e-07	4.81074e-07
TID_205702	An01g09590	strong similarity to voltage-gated potassium channel beta subunit Kv beta 1 - Rattus norvegicus	1284		11	0.583392	49	2.57102	48	2.57474	108	1.90959		8	0.732756	27	1.3166	32	1.34314	67	1.21267		6	0.247496	10	0.339895	9	0.477342	25	0.344742		5.17718e-08	4.19908e-08	4.67464e-08			0.00151284	0.00103104	0.00124021
TID_35780	An01g09600	similarity to hypothetical protein BAE64686.1 - Aspergillus oryzae	1326		1	0.0513558	0	0	5	0.259707	6	0.102728		1	0.0886934	7	0.330529	11	0.44708	19	0.333		2	0.0798856	3	0.0987387	3	0.154074	8	0.106823		0.103304	0.0637301	0.0710527			0.175816	0.13361	0.139479
TID_205699	An01g09610	strong similarity to gamma subunit of translation elongation factor eEF-1 - Homo sapiens	846		62	4.99062	411	32.7299	362	29.471	835	22.4078		153	21.2694	429	31.7499	338	21.5319	920	25.2727		403	25.23	622	32.087	441	35.4993	1466	30.6819		6.14402e-08	4.28975e-08	6.20747e-08			1.53495e-69	9.44575e-70	0
TID_35778	An01g09620	strong similarity to long-chain-fatty-acid alcohol oxidase fao1 - Candida cloacae	2250		12	0.363188	105	3.14399	99	3.03046	216	2.17948		64	3.34528	211	5.87158	243	5.82049	518	5.35034		31	0.729729	30	0.5819	11	0.332937	72	0.56659		5.47973e-11	1.43559e-11	4.13339e-11			4.39931e-61	6.8481e-64	0
TID_172548	An01g09630	strong similarity to hypothetical protein YDR132c - Saccharomyces cerevisiae	1239		19	1.04428	162	8.80882	138	7.67122	319	5.84523		35	3.32224	114	5.76088	170	7.39458	319	5.98347		66	2.82134	46	1.6203	38	2.08864	150	2.14357		7.62444e-06	5.65279e-06	7.08136e-06			4.3749e-07	2.48978e-07	3.63191e-07
TID_35776	An01g09640	strong similarity to hypothetical nucleolar protein SPAC2C4.06c - Schizosaccharomyces pombe	1719		0	0	8	0.313536	1	0.0400664	9	0.118864		2	0.136832	8	0.291386	11	0.344868	21	0.283908		4	0.123244	3	0.0761649	10	0.396165	17	0.175102		0.266592	0.194686	0.204945			0.871627	0.87213	0.87315
TID_35774	An01g09650	weak similarity to FYVE domain-containing dual specificity protein phosphatase FYVE-DSP1b - Homo sapiens	873		2	0.156009	2	0.154344	0	0	4	0.104023		2	0.269433	5	0.3586	10	0.617336	17	0.452552		3	0.182007	0	0	2	0.156015	5	0.101409		0.0454696	0.0256415	0.0303289			0.0543773	0.0383777	0.0419931
TID_51813	An01g09730	strong similarity to GABA permease gabA - Aspergillus nidulans	1671		41	1.67086	174	7.01531	188	7.74886	403	5.47534		18	1.26687	45	1.68613	38	1.22558	101	1.40469		374	11.8543	299	7.80916	138	5.62412	811	8.59336		1.00784e-70	1.76632e-69	0			9.84595e-183	6.99205e-175	0
TID_170259	An01g09740	similarity to beta-hydroxybutyryl-CoA dehydrogenase hbd - Clostridium acetobutylicum	1749		0	0	0	0	3	0.118138	3	0.0389416		0	0	1	0.0357985	0	0	1	0.0132875		0	0	0	0	4	0.155748	4	0.0404938		0.312759	0.172274	0.169645			0.174101	0.0975407	0.0940118
TID_35769	An01g09750	strong similarity to NADH-cytochrome b5 reductase - Mortierella alpina	1428		0	0	4	0.188715	5	0.241156	9	0.143086		0	0	0	0	0	0	0	0		0	0	3	0.0916859	2	0.0953792	5	0.0619956		0.000340496	0.000750334	6.43473e-05			0.0154892	0.0219372	0.00388837
TID_35768	An01g09760	strong similarity to cytochrome P450 4F2 CYP4F2 - Homo sapiens	1661		2	0.0819961	1	0.0405606	4	0.165862	7	0.0956777		0	0	5	0.188476	0	0	5	0.0699575		2	0.0637738	1	0.0262748	7	0.286999	10	0.106598		0.251466	0.229598	0.232189			0.11499	0.0708422	0.0703105
TID_172079	An01g09770	similarity to mitogen-activated protein kinase ERK1 - Dictyostelium discoideum	498		0	0	5	0.676417	0	0	5	0.227941		0	0	1	0.125726	1	0.10822	2	0.0933329		0	0	2	0.175271	0	0	2	0.0711082		0.132482	0.106696	0.105573			1	0.791325	0.792497
TID_51812	An01g09780	strong similarity to D-lactate dehydrogenase ldhA - Escherichia coli [truncated ORF]	1050		125	8.10688	607	38.9469	561	36.7985	1293	27.9571		14	1.5681	56	3.33929	52	2.66901	122	2.70025		217	10.9459	422	17.5401	265	17.1873	904	15.244		0	0	0			6.0033e-197	4.22293e-189	0
TID_205686	An01g09800	strong similarity to hypothetical protein encoded by ORF G4P06 - Aspergillus nidulans	1245		29	1.58621	100	5.41134	118	6.52784	247	4.50412		8	0.75571	45	2.26307	80	3.46303	133	2.48265		95	4.04144	88	3.08477	54	2.95377	237	3.37053		1.34618e-20	7.87945e-21	0			2.2394e-15	1.72351e-15	1.66533e-15
TID_170454	An01g09810	strong similarity to hypothetical alpha-D-mannose-alpha(1-6)phosphatidyl myo-inositol monomannoside transferase BH2688 - Bacillus halodurans	1251		7	0.381043	65	3.5005	46	2.53254	118	2.14145		7	0.658075	29	1.45143	27	1.16317	63	1.17035		74	3.13297	74	2.58157	35	1.9053	183	2.59008		9.9057e-11	7.37471e-11	7.77722e-11			1.26083e-22	1.2937e-22	0
TID_172740	An01g09820	strong similarity to UDP-glucose dehydrogenase UDPGDH - Drosophila melanogaster	1863		3	0.109658	8	0.289302	10	0.369695	21	0.255911		4	0.252512	47	1.57957	35	1.01249	86	1.0728		77	2.18907	86	2.01463	42	1.53528	205	1.94832		2.80928e-06	9.8952e-07	2.02354e-06			1.73555e-20	1.95979e-20	0
TID_51810	An01g09830	strong similarity to glutathione S-transferase Gtt1 - Saccharomyces cerevisiae	792		17	1.46169	104	8.84671	80	6.95699	201	5.76173		53	7.87019	164	12.965	143	9.73077	360	10.5636		8	0.534992	27	1.48781	27	2.32162	62	1.38607		0.0100368	0.00817572	0.0094701			1.14419e-36	1.55073e-38	0
TID_196195	An01g09840	strong similarity to hypothetical protein AN0630.2 - Aspergillus nidulans	359		54	10.2431	316	59.3016	230	44.1255	600	37.9436		57	18.673	193	33.6603	184	27.6223	434	28.095		168	24.7855	280	34.0387	179	33.9555	627	30.9237		1.43906e-27	6.23052e-28	0			1.78289e-24	1.29664e-24	0
TID_171415	An01g09850	similarity to protein SEQ ID NO:2986 from patent WO200200677-A1 - Homo sapiens	633		5	0.537897	36	3.83153	37	4.02582	78	2.79752		6	1.11476	24	2.3739	9	0.766258	39	1.43184		7	0.585702	11	0.758401	23	2.47443	41	1.14683		4.40916e-08	2.75727e-08	2.77769e-08			0.176157	0.159221	0.161405
TID_171099	An01g09860	strong similarity to pre-mRNA splicing factor hPrp18 - Homo sapiens	1092		2	0.124721	32	1.97425	23	1.45065	57	1.18504		6	0.646195	50	2.86683	36	1.77671	92	1.95794		15	0.72753	18	0.719382	7	0.436543	40	0.648569		0.505899	0.458671	0.466549			0.00269385	0.00163347	0.001909
TID_121995	An01g09880	similarity to hypothetical protein T41p - Homo sapiens	1545		5	0.220381	26	1.13375	43	1.91689	74	1.08739		4	0.304485	24	0.972608	24	0.83718	52	0.782184		22	0.754182	15	0.423714	10	0.440782	47	0.538627		8.60982e-05	6.83218e-05	7.46605e-05			0.419528	0.417548	0.420748
TID_170105	An01g09890	strong similarity to ADP-ribosylation factor-like protein Arl3 - Saccharomyces cerevisiae	747		8	0.729294	41	3.69775	35	3.22704	84	2.55294		13	2.04672	65	5.44813	61	4.40094	139	4.32442		23	1.63076	25	1.46059	28	2.55264	76	1.80141		0.307694	0.275785	0.284428			0.0191216	0.0142832	0.0155181
TID_170730	An01g09900	strong similarity to hypothetical protein Afu1g16960 - Aspergillus fumigatus	618		1	0.110191	1	0.109015	0	0	2	0.0734723		1	0.190303	3	0.30394	2	0.174413	6	0.22563		2	0.171405	9	0.63557	8	0.881563	19	0.544357		0.483701	0.324943	0.337555			0.00178333	0.00101552	0.00093063
TID_35759	An01g09910	strong similarity to GPI-anchor biosynthesis protein Pig-a - Saccharomyces cerevisiae	1251		2	0.108869	16	0.861661	5	0.275277	23	0.4174		5	0.470054	7	0.350345	5	0.215402	17	0.31581		9	0.381037	7	0.244203	1	0.0544371	17	0.240608		0.0524181	0.0367932	0.0379471			0.490696	0.440464	0.443098
TID_35758	An01g09920	strong similarity to hypothetical DEAD box ATP-dependent RNA helicase SPCC285.03 - Schizosaccharomyces pombe	2585		5	0.131717	7	0.182436	15	0.399657	27	0.237129		12	0.545953	27	0.653971	16	0.333577	55	0.494466		9	0.184401	19	0.320777	16	0.421513	44	0.301378		0.144857	0.116326	0.124087			0.840107	0.840884	0.842169
TID_205676	An01g09930	strong similarity to propionate catabolic protein PrpD - Salmonella typhimurium	1644		12	0.497064	25	1.0245	23	0.963568	60	0.828575		23	1.64536	109	4.15126	230	7.53984	362	5.1173		47	1.51418	48	1.27423	39	1.61553	134	1.44318		2.55071e-33	1.1444e-35	0			4.57772e-14	1.38518e-14	3.61933e-14
TID_35756	An01g09940	strong similarity to glyoxysomal citrate synthase - Cucurbita sp.	1419		4	0.19196	20	0.949558	19	0.922206	43	0.687968		11	0.911685	68	3.00042	94	3.57011	173	2.83333		39	1.45567	29	0.891919	18	0.863857	86	1.07309		3.97389e-11	7.16432e-12	2.81981e-11			0.000865644	0.000636009	0.000750052
TID_205670	An01g09960	xylosidase xlnD - Aspergillus niger	5287		3	0.0386407	9	0.114685	10	0.130271	22	0.0944704		902	20.0647	3970	47.015	3393	34.5868	8265	36.3302		77	0.771372	80	0.660375	22	0.283377	179	0.599463		0	0	0			0	0	0
TID_205662	An01g09980	strong similarity to hemolysin Asp-HS - Aspergillus fumigatus	635		9	0.965165	52	5.51701	63	6.83319	124	4.43333		1	0.185209	29	2.85943	17	1.44282	47	1.72012		0	0	0	0	1	0.107245	1	0.0278834		1.27802e-16	1.43573e-16	1.11022e-16			7.89237e-11	2.56948e-11	1.50125e-11
TID_118832	An01g10000	strong similarity to ATP-binding cassette transporter abc1p - Schizosaccharomyces pombe	4350		29	0.453985	124	1.92046	141	2.23247	294	1.53441		27	0.729977	135	1.94312	127	1.57344	289	1.54398		82	0.998405	89	0.892916	29	0.454005	200	0.814066		7.72603e-06	5.42717e-06	6.76733e-06			0.273599	0.249117	0.253771
TID_171480	An01g10010	strong similarity to O-succinylhomoserine (thiol)-lyase met-7 chain - Neurospora crassa	1794		14	0.531421	117	4.39377	112	4.29984	243	3.07515		22	1.44223	64	2.23364	124	3.72508	210	2.72039		118	3.48371	114	2.77327	94	3.56827	326	3.21747		1.0146e-07	7.32218e-08	9.39599e-08			8.06508e-16	6.54912e-16	6.66134e-16
TID_35745	An01g10020	strong similarity to hypothetical protein Afu1g16860 - Aspergillus fumigatus	1475		0	0	0	0	1	0.0466944	1	0.0153918		0	0	2	0.0848971	0	0	2	0.0315117		0	0	0	0	1	0.04617	1	0.012004		1	0.775427	0.779903			1	0.716681	0.72025
TID_51801	An01g10030	strong similarity to syringomycin-resistance gene Syr2 - Saccharomyces cerevisiae	1417		14	0.672808	58	2.7576	63	3.06216	135	2.16295		16	1.32796	10	0.44186	10	0.380335	36	0.590428		329	12.2973	345	10.6257	183	8.79495	857	10.7085		1.26399e-23	1.73033e-23	0			1.58504e-255	4.21235e-229	0
TID_51800	An01g10050	strong similarity to IgE-dependent histamine-releasing factor - Homo sapiens	1064		581	37.185	2770	175.393	3349	216.785	6700	142.96		982	108.544	2536	149.232	3435	173.989	6953	151.867		3007	149.684	3731	153.036	1939	124.105	8677	144.393		2.30541e-77	4.49903e-79	0			2.21866e-201	1.02296e-202	0
TID_170225	An01g10060	strong similarity to hypothetical transcription activator SPAC139.03 - Schizosaccharomyces pombe	4116		3	0.049634	17	0.278258	11	0.184066	31	0.170989		11	0.314306	27	0.410718	15	0.196405	53	0.29925		19	0.24449	30	0.318094	12	0.198544	61	0.262406		0.440493	0.414711	0.423287			0.0372021	0.030493	0.031202
TID_55306	An01g10100	strong similarity to hypothetical aminotransferase SPBC1773.03c - Schizosaccharomyces pombe	1377		24	1.18689	74	3.62053	103	5.15181	201	3.31394		24	2.0498	91	4.13773	89	3.48331	204	3.44295		53	2.03856	54	1.71147	31	1.53313	138	1.77445		0.000698978	0.000528203	0.000606112			0.25251	0.241143	0.245883
TID_35738	An01g10110	hypothetical protein	678		0	0	0	0	0	0	0	0		0	0	1	0.0923475	0	0	1	0.0342771		0	0	0	0	2	0.200887	2	0.0522299		1	NA	0.302907			0.583162	0.419157	0.418277
TID_35736	An01g10140	similarity to component of pre-mRNA polyadenylation factor PF I Ysh1 - Saccharomyces cerevisiae	2748		12	0.29737	13	0.318714	15	0.375951	40	0.330465		13	0.556367	22	0.501258	12	0.235343	47	0.39748		28	0.539664	17	0.269986	17	0.421293	62	0.399479		0.384365	0.359401	0.365607			0.00502471	0.00480397	0.00492066
TID_172691	An01g10150	similarity to hypothetical protein CAD21098.1 - Neurospora crassa	1728		7	0.275859	30	1.16964	22	0.876871	59	0.775159		15	1.0209	40	1.44934	27	0.842085	82	1.10282		15	0.459758	15	0.378841	23	0.906434	53	0.543064		0.864643	0.87074	0.8727			0.340686	0.318557	0.323656
TID_35734	An01g10170	similarity to protein kinase PK12 - Nicotiana tabacum	1980		34	1.16936	85	2.8922	126	4.3829	245	2.8092		63	3.74205	133	4.20573	186	5.06272	382	4.48366		77	2.05972	82	1.80742	64	2.20124	223	1.99415		0.291651	0.274776	0.28301			0.00102659	0.000855572	0.000982335
TID_55305	An01g10190	similarity to mitochondrial tricarboxylate carrier - Rattus sp.	1043		20	1.30581	88	5.68424	58	3.83001	166	3.61332		17	1.9169	51	3.06155	57	2.94528	125	2.78522		111	5.63665	140	5.85805	107	6.98637	358	6.07739		6.48143e-08	4.33419e-08	5.26948e-08			2.48534e-42	4.59256e-42	0
TID_51797	An01g10200	strong similarity to PHD-finger domain protein Afu1g16745 - Aspergillus fumigatus	2340		7	0.203711	8	0.230329	4	0.117734	19	0.18434		7	0.351817	18	0.481628	6	0.138188	31	0.307879		4	0.0905371	9	0.167856	6	0.174617	19	0.143766		0.669924	0.640534	0.646425			0.477945	0.428927	0.43404
TID_170609	An01g10240	similarity to hypothetical protein Rv2802c - Mycobacterium tuberculosis	591		3	0.345674	10	1.13995	3	0.349615	16	0.614631		8	1.59198	27	2.86043	40	3.64761	75	2.94922		10	0.896179	23	1.69844	8	0.921838	41	1.22833		1.87613e-06	6.19935e-07	1.34158e-06			0.0914384	0.0717755	0.0753226
TID_35730	An01g10250	hypothetical protein	663		0	0	0	0	0	0	0	0		0	0	5	0.472184	2	0.162575	7	0.245368		1	0.0798856	0	0	0	0	1	0.0267058		0.0464469	0.0260758	0.00641639			0.149491	0.0519565	0.0570975
TID_46431	An01g10270	similarity to hypothetical protein YOR243c - Saccharomyces cerevisiae	2214		6	0.184547	17	0.517303	24	0.746604	47	0.481951		12	0.637439	34	0.961515	22	0.535527	68	0.713782		24	0.574137	37	0.729346	21	0.645942	82	0.655775		1	0.945298	0.946165			0.00642839	0.00568093	0.00586258
TID_35728	An01g10310	strong similarity to hypothetical protein AN0982.2 - Aspergillus nidulans	1233		6	0.331376	13	0.71032	22	1.2289	41	0.754924		12	1.1446	23	1.16794	24	1.04902	59	1.11205		13	0.558422	24	0.849489	10	0.552318	47	0.674922		1	0.970459	0.970926			0.845473	0.852577	0.853777
TID_35727	An01g10320	similarity to hypothetical protein EAW22189 - Neosartorya fischeri	944		16	1.1542	19	1.35599	9	0.65664	44	1.05819		1	0.124584	23	1.5255	23	1.31308	47	1.15707		3	0.168318	7	0.32362	3	0.216422	13	0.243832		0.167659	0.162506	0.167372			0.00059703	0.000309033	0.000398398
TID_35726	An01g10340	similarity to hypothetical fatty acid elongation protein Sur4 - Saccharomyces cerevisiae	1278		6	0.319708	30	1.58148	20	1.07784	56	0.994808		4	0.368098	7	0.342943	14	0.590382	25	0.454614		31	1.28473	21	0.71713	12	0.639444	64	0.886682		6.19574e-07	3.96951e-07	3.81361e-07			7.48557e-08	6.46734e-08	5.59721e-08
TID_46429	An01g10350	strong similarity to secreted beta-galactosidase lacA - Aspergillus niger	3051		13	0.290158	44	0.971593	42	0.948121	99	0.736674		32	1.23351	96	1.97008	134	2.367	262	1.99569		24	0.416631	24	0.343304	17	0.379454	65	0.377216		7.32415e-08	2.43603e-08	5.24688e-08			3.7679e-19	4.65845e-20	0
TID_46428	An01g10360	strong similarity to high-affinity nicotinic acid permease Tna1 - Saccharomyces cerevisiae	1536		3	0.133003	12	0.526337	10	0.4484	25	0.369514		0	0	10	0.407628	4	0.140348	14	0.211822		2	0.0689638	7	0.198892	1	0.0443364	10	0.115273		0.00506147	0.00389438	0.00396402			1	0.858421	0.859738
TID_35723	An01g10380	weak similarity to mucin-like protein Muc1 - Saccharomyces cerevisiae	2169		20	0.627919	55	1.70835	62	1.96874	137	1.43398		43	2.33154	109	3.14646	62	1.54052	214	2.29292		54	1.31861	66	1.32799	29	0.910522	149	1.21631		0.447774	0.404206	0.41224			0.368384	0.349508	0.3542
TID_35722	An01g10450	weak similarity to mucin-like protein Muc1 - Saccharomyces cerevisiae	1815		0	0	0	0	0	0	0	0		0	0	2	0.0689935	2	0.0593867	4	0.0512174		1	0.0291814	0	0	2	0.0750421	3	0.029266		0.148462	NA	0.0393564			1	0.974447	0.974674
TID_196160	An01g10460	similarity to hypothetical protein CAD21056.1 - Neurospora crassa	1460		21	0.979489	122	5.62964	151	7.12329	294	4.57169		37	2.98046	157	6.73289	106	3.91281	300	4.77532		26	0.943198	40	1.19569	29	1.35269	95	1.1521		5.06541e-05	3.6057e-05	4.37513e-05			1.51605e-15	2.84411e-16	8.88178e-16
TID_35720	An01g10470	strong similarity to hypothetical protein BAE54554.1 - Aspergillus oryzae	897		0	0	0	0	2	0.153566	2	0.0506197		0	0	0	0	6	0.360491	6	0.155451		0	0	0	0	0	0	0	0		0.483701	0.324943	0.337555			0.0394283	0.0378698	0.00890949
TID_119500	An01g10490	similarity to Ras-interacting protein RIPA - Dictyostelium discoideum	3024		18	0.405344	50	1.11394	71	1.61709	139	1.04355		28	1.08896	75	1.55287	75	1.33664	178	1.36796		37	0.64804	48	0.692738	33	0.743163	118	0.690906		0.33273	0.328793	0.335666			0.218708	0.206823	0.211501
TID_35717	An01g10530	hypothetical protein	588		0	0	1	0.114577	1	0.117133	2	0.0772209		0	0	1	0.106482	0	0	1	0.0395236		0	0	1	0.0742219	1	0.115818	2	0.0602242		0.572574	0.373629	0.373737			0.583162	0.419157	0.418277
TID_35716	An01g10540	strong similarity to developmental regulatory protein brlA - Aspergillus nidulans	1278		0	0	0	0	1	0.0538922	1	0.0177644		13	1.19632	35	1.71472	38	1.60247	86	1.56387		23	0.953189	23	0.785428	16	0.852592	62	0.858973		1.02117e-18	5.89974e-19	0			0.740488	0.698787	0.701456
TID_35715	An01g10550	strong similarity to transposase Minos-2 - Drosophila hydei	381		0	0	2	0.353654	6	1.08463	8	0.476702		2	0.617362	5	0.821675	9	1.27307	16	0.975953		3	0.417041	5	0.572736	0	0	8	0.371778		0.535947	0.419721	0.429298			0.41127	0.304688	0.311094
TID_35714	An01g10570	similarity to hypothetical protein EAA65998.1 - Aspergillus nidulans	531		2	0.256489	2	0.253752	1	0.129707	5	0.213775		4	0.885932	5	0.589563	4	0.405977	13	0.568962		4	0.398977	8	0.657514	6	0.7695	18	0.600201		0.339441	0.225472	0.236788			0.106237	0.101914	0.10267
TID_51794	An01g10580	strong similarity to ribonuclease T2 precursor rntB - Aspergillus oryzae	827		1	0.0823432	11	0.896109	11	0.916102	23	0.6314		2	0.284419	6	0.454256	4	0.26067	12	0.337217		2	0.128087	2	0.105544	3	0.24704	7	0.149869		0.00517657	0.00343625	0.0034645			0.647872	0.553569	0.558163
TID_46421	An01g10600	strong similarity to hypothetical protein F2P05 - Aspergillus nidulans	1059		0	0	35	2.22662	13	0.845481	48	1.02903		10	1.11055	56	3.31091	29	1.47584	95	2.08479		18	0.900241	25	1.03028	14	0.900293	57	0.95301		0.0740525	0.05613	0.0613172			0.141747	0.1318	0.136209
TID_170910	An01g10610	similarity to D-arabinitol dehydrogenase from patent JP11332569-A - Bacillus sp.	957		8	0.56926	34	2.39354	23	1.65528	65	1.542		8	0.983134	21	1.37392	14	0.78841	43	1.04422		8	0.442752	14	0.638448	7	0.498125	29	0.536543		7.8938e-05	6.63576e-05	7.146e-05			0.635435	0.581945	0.585734
TID_136898	An01g10620	strong similarity to hypothetical protein AN0964.2 - Aspergillus nidulans	681		88	8.79971	531	52.5317	330	33.3752	949	31.6374		38	6.56253	233	21.4222	239	18.9142	510	17.4043		26	2.02213	23	1.47398	14	1.40002	63	1.63799		3.4591e-75	1.96246e-75	0			1.13364e-64	1.18155e-67	0
TID_135398	An01g10640	strong similarity to hypothetical exported protein YPO0987 - Yersinia pestis	1032		0	0	3	0.195846	3	0.200216	6	0.131994		6	0.683764	101	6.12769	82	4.28223	189	4.25614		0	0	3	0.126868	0	0	3	0.0514707		1.65733e-35	1.76663e-37	0			1.90241e-42	3.29935e-41	0
TID_205639	An01g10650	strong similarity to dihydroorotase Ura4 - Saccharomyces cerevisiae	1532		17	0.755654	45	1.97892	64	2.87725	126	1.86721		24	1.84241	107	4.37301	170	5.98035	301	4.56606		108	3.73377	122	3.47545	68	3.02275	298	3.4441		7.81601e-07	3.13562e-07	5.79195e-07			0.00198097	0.00184045	0.00195831
TID_51792	An01g10660	similarity to hypothetical protein G4P04 - Aspergillus nidulans	990		1	0.0687856	6	0.40831	6	0.417419	13	0.29812		6	0.712772	6	0.379464	10	0.544379	22	0.516442		4	0.213997	6	0.2645	1	0.0687886	11	0.196733		0.7322	0.619256	0.62562			0.293132	0.228745	0.234926
TID_171065	An01g10680	similarity to hypothetical developmental regulatory protein brlA - Aspergillus nidulans	1059		0	0	0	0	1	0.065037	1	0.0214381		4	0.444221	0	0	7	0.356236	11	0.241396		0	0	0	0	0	0	0	0		0.0197593	0.0080586	0.0103986			0.00348728	0.00210372	0.000397988
TID_196147	An01g10700	strong similarity to hypothetical protein SPBC36B7.04 - Schizosaccharomyces pombe	1789		1	0.0380647	4	0.150634	5	0.192494	10	0.126903		7	0.460174	11	0.384979	4	0.1205	22	0.28579		13	0.384871	6	0.146369	6	0.228398	25	0.247428		0.285305	0.235813	0.246166			0.187757	0.178402	0.180302
TID_170927	An01g10710	strong similarity to hypothetical protein DD57 - Mus musculus	1461		3	0.139831	17	0.783921	12	0.565702	32	0.497258		4	0.321992	18	0.771396	20	0.737761	42	0.668087		12	0.435024	4	0.119487	4	0.18645	20	0.242381		0.724442	0.714977	0.718922			0.0950489	0.0673413	0.0711653
TID_196146	An01g10720	strong similarity to cytoplasmic ribosomal protein of the small subunit Rps31 - Saccharomyces cerevisiae	455		332	49.6889	1138	168.502	1076	162.876	2546	127.037		735	189.981	2444	336.314	2726	322.887	5905	301.608		2497	290.663	2912	279.312	1560	233.488	6969	271.193		3.18528e-98	9.73182e-103	0			9.95898e-131	8.98157e-132	0
TID_46416	An01g10730	similarity to plasma membrane bound receptor from patent DE19627237-A1 - Sus scrofa	768		7	0.620683	38	3.33347	28	2.51104	73	2.15796		10	1.53135	53	4.32085	36	2.52626	99	2.99577		15	1.03446	25	1.42065	24	2.12815	64	1.47549		0.756923	0.733079	0.736918			0.304627	0.273605	0.278664
TID_35701	An01g10740	strong similarity to hypothetical Ras-like GTP-binding protein RagC - Homo sapiens	1023		21	1.3979	91	5.99294	65	4.37617	177	3.92808		29	3.33393	78	4.77391	120	6.32181	227	5.15685		54	2.79576	57	2.43169	20	1.33139	131	2.26733		0.288688	0.276881	0.283732			0.00894869	0.00758345	0.00831859
TID_205624	An01g10750	strong similarity to hypothetical acid phosphatase CAB58405.1 - Schizosaccharomyces pombe	1598		3	0.127843	12	0.505916	12	0.517203	27	0.383592		11	0.809563	16	0.6269	15	0.505884	42	0.610811		10	0.33144	19	0.518903	7	0.298314	36	0.398882		0.807118	0.724316	0.728795			0.648969	0.628369	0.630924
TID_35699	An01g10760	strong similarity to hypothetical protein YKR079c - Saccharomyces cerevisiae	3201		1	0.0212739	11	0.231516	6	0.129099	18	0.127664		8	0.293927	24	0.46944	13	0.218874	45	0.326709		13	0.2151	27	0.368119	14	0.297848	54	0.298694		0.0539377	0.0333165	0.0376809			0.0327234	0.0262367	0.0268071
TID_51788	An01g10770	weak similarity to DNA-binding protein Mcm1 - Saccharomyces cerevisiae	1845		13	0.479822	58	2.1179	29	1.08258	100	1.23051		11	0.701182	47	1.59498	35	1.02237	93	1.17144		50	1.43534	58	1.37196	21	0.77513	129	1.23798		0.00333937	0.00266882	0.00292806			1.30663e-05	1.1329e-05	1.18408e-05
TID_35697	An01g10790	strong similarity to hypothetical conidiation-specific protein con-10 - Neurospora crassa	264		0	0	0	0	0	0	0	0		3	1.33645	3	0.711496	8	1.63314	14	1.23242		5	1.00311	9	1.48781	3	0.773872	17	1.14015		0.000678152	0.000561333	0.000115857			0.209639	0.201801	0.203445
TID_35696	An01g10800	similarity to methyl sterol oxidase Erg25 - Saccharomyces cerevisiae	1044		1	0.0652278	1	0.0645317	1	0.0659715	3	0.0652384		5	0.563254	12	0.719674	30	1.54866	47	1.04624		1	0.050732	2	0.0836063	0	0	3	0.0508791		4.56737e-08	4.05347e-09	1.18563e-08			8.1152e-09	1.13734e-09	2.0864e-09
TID_171029	An01g10810	strong similarity to high-affinity potassium uptake transporter trk1 - Schwanniomyces occidentalis	2046		1	0.0332834	11	0.36221	31	1.04355	43	0.477139		22	1.2646	73	2.23394	82	2.15995	177	2.01049		42	1.08724	46	0.98121	21	0.698981	109	0.943278		1.34422e-11	1.84414e-12	7.91833e-12			0.0734629	0.0639251	0.0669042
TID_46410	An01g10820	strong similarity to hypothetical membrane protein YOR206w - Saccharomyces cerevisiae	2373		6	0.172182	10	0.283907	12	0.348289	28	0.267881		4	0.198243	28	0.73878	19	0.431511	51	0.499467		21	0.46871	19	0.349434	20	0.573963	60	0.447685		0.360529	0.286905	0.296241			0.0274068	0.0244519	0.0250269
TID_205620	An01g10840	strong similarity to hypothetical membrane protein YBR271w - Saccharomyces cerevisiae	2562		28	0.744238	183	4.81222	119	3.19907	330	2.92427		64	2.93789	156	3.81242	163	3.42882	383	3.47419		88	1.81922	111	1.89083	66	1.75435	265	1.83141		0.00612118	0.00526901	0.00587523			0.191236	0.183788	0.188113
TID_46407	An01g10870	strong similarity to DEAD box RNA helicase CHR1 - Candida albicans	2190		7	0.217664	21	0.646025	20	0.628988	48	0.497599		25	1.34255	54	1.54385	80	1.96871	159	1.68728		68	1.64455	76	1.51453	48	1.49262	192	1.5523		5.98639e-08	2.10158e-08	4.96357e-08			2.50996e-05	2.20066e-05	2.36054e-05
TID_196131	An01g10880	similarity to F1F0-ATP synthase subunit g homolog Atp20 - Saccharomyces cerevisiae	821		34	2.82013	102	8.3701	104	8.72462	240	6.63667		22	3.15148	51	3.88939	66	4.33248	139	3.93465		210	13.5475	246	13.0768	134	11.1151	590	12.7241		5.09797e-18	3.45739e-18	0			9.77097e-96	9.35787e-94	0
TID_35687	An01g10900	similarity to hypothetical la costa protein lcs - Drosophila melanogaster	336		1	0.202672	3	0.601528	1	0.204983	5	0.337841		0	0	1	0.186344	0	0	1	0.0691663		2	0.315263	5	0.649442	1	0.202681	8	0.42157		0.0880836	0.0361459	0.0333649			0.0129319	0.00513787	0.00419475
TID_171554	An01g10910	similarity to catechol 1,2-dioxygenase alpha chain CatA - Pseudomonas sp.	960		0	0	0	0	0	0	0	0		3	0.367523	5	0.326102	0	0	8	0.193666		7	0.386197	4	0.181844	1	0.0709383	12	0.221324		0.0246053	0.0148834	0.00356941			0.175537	0.137023	0.137542
TID_46405	An01g10920	strong similarity to sorbitol dehydrogenase SDH - Rattus norvegicus	1161		2	0.117309	5	0.290143	4	0.237293	11	0.215101		51	5.16622	149	8.03543	223	10.3516	423	8.46725		8	0.364956	14	0.526266	10	0.58657	32	0.488019		6.81665e-81	1.06038e-83	0			1.28186e-67	1.49871e-70	0
TID_119858	An01g10930	strong similarity to enzyme with sugar transferase activity from patent JP11009276-A - Acremonium sp.	2369		244	7.01387	1177	33.4723	1217	35.382	2638	25.2809		818	40.6091	1268	33.5127	2252	51.2318	4338	42.5558		1103	24.66	1283	23.6359	975	28.028	3361	25.1201		9.84996e-09	5.20566e-09	9.76751e-09			0.721455	0.716415	0.718846
TID_35683	An01g10940	strong similarity to hypothetical protein AN0940.2 - Aspergillus nidulans	303		0	0	0	0	0	0	0	0		51	19.7953	96	19.8373	51	9.07118	198	15.1865		26	4.54478	53	7.63384	25	5.61887	104	6.07728		3.223e-46	1.18357e-36	0			0.00167828	0.00121033	0.00139617
TID_46404	An01g10950	similarity to protein involved in nonactin biosynthesis NonF - Streptomyces griseus	747		1	0.0911617	1	0.0901889	3	0.276603	5	0.151961		21	3.30623	60	5.02905	41	2.95801	122	3.79554		2	0.141805	3	0.175271	1	0.0911657	6	0.142216		3.66843e-22	8.96964e-24	0			4.7206e-23	3.18011e-24	0
TID_171018	An01g10960	strong similarity to 2-pyrone-4,6-dicarboxylic acid hydrolase LigI - Sphingomonas paucimobilis	975		4	0.279376	12	0.829183	11	0.777042	27	0.628697		13	1.5681	30	1.92651	48	2.65322	91	2.16906		5	0.271611	5	0.223808	11	0.768316	21	0.381358		3.35584e-05	1.64967e-05	2.77816e-05			4.91595e-08	1.62186e-08	3.06817e-08
TID_171338	An01g10970	strong similarity to quinate transporter qa-y - Neurospora crassa	1578		27	1.16517	159	6.78835	110	4.80112	296	4.2586		56	4.17365	210	8.33235	287	9.80192	553	8.14427		233	7.82044	180	4.97823	99	4.27248	512	5.74489		0.000187114	0.000118835	0.000161146			0.00244291	0.00225803	0.00241571
TID_35679	An01g10980	strong similarity to nitrogen assimilation regulatory protein nit-4 - Neurospora crassa	2073		7	0.229949	37	1.20248	51	1.69444	95	1.04041		17	0.96446	70	2.11424	36	0.935921	123	1.37892		47	1.20083	75	1.57896	17	0.558472	139	1.18723		0.491622	0.466585	0.472969			0.00181513	0.00173317	0.00181694
TID_55296	An01g10990	strong similarity to mitochondrial threonine--tRNA ligase Mst1 - Saccharomyces cerevisiae	1581		6	0.258436	23	0.980099	25	1.08909	54	0.775433		6	0.446328	11	0.435628	17	0.5795	34	0.499783		25	0.837511	25	0.690109	15	0.646117	65	0.727948		0.00019152	0.000132484	0.000140251			1.00082e-05	9.07053e-06	8.81682e-06
TID_35677	An01g11000	weak similarity to agglutinin core protein Aga1 - Saccharomyces cerevisiae	1367		1	0.0498155	8	0.394271	7	0.352684	16	0.265726		6	0.516199	8	0.366418	12	0.473096	26	0.442017		1	0.0387448	13	0.415035	2	0.0996353	16	0.207238		0.755239	0.678093	0.683431			0.535887	0.476337	0.4812
TID_196122	An01g11010	strong similarity to cell wall protein Crh1 - Saccharomyces cerevisiae	1185		47	2.70092	238	13.5311	184	10.6944	469	8.98539		49	4.86309	253	13.3677	211	9.59622	513	10.0608		129	5.76572	199	7.32899	79	4.54005	407	6.08128		3.25153e-05	2.52046e-05	3.14062e-05			0.641551	0.627252	0.630119
TID_35675	An01g11070	similarity to the +pinoresinol/+lariciresinol reductase PLR - Forsythia x intermedia	1155		0	0	1	0.05833	0	0	1	0.0196562		0	0	4	0.216837	0	0	4	0.0804845		0	0	2	0.0755714	2	0.117923	4	0.0613192		0.654897	0.299312	0.313503			0.734352	0.708264	0.709866
TID_51782	An01g11080	strong similarity to MAP kinase kinase wis1p - Schizosaccharomyces pombe	1884		27	0.975924	104	3.719	123	4.49656	254	3.0608		40	2.49697	139	4.61944	110	3.14665	289	3.56493		98	2.75504	119	2.75661	58	2.09652	275	2.58446		0.00884592	0.00761764	0.00840226			0.0121467	0.0107924	0.0113017
TID_172485	An01g11100	strong similarity to hypothetical membrane protein YBR287w - Saccharomyces cerevisiae	1662		16	0.655574	109	4.41844	74	3.0666	199	2.71834		22	1.55678	40	1.5069	63	2.04289	125	1.74789		81	2.58129	31	0.81403	27	1.10633	139	1.48082		2.49882e-13	1.92954e-13	2.35922e-13			0.00283713	0.00258119	0.00270183
TID_35672	An01g11120	strong similarity to multicopper ferroxidase iron transport mediator Fet5 - Saccharomyces cerevisiae	1758		0	0	0	0	2	0.0783552	2	0.0258282		1	0.0668984	1	0.0356153	2	0.0613123	4	0.052878		1	0.0301275	2	0.0496502	4	0.154951	7	0.0705014		1	0.686615	0.692698			0.227172	0.17876	0.178592
TID_170456	An01g11130	strong similarity to non-hemolytic phospholipase C - Burkholderia pseudomallei	1899		0	0	7	0.24834	4	0.145075	11	0.131507		1	0.0619312	0	0	3	0.0851398	4	0.0489518		0	0	3	0.0689455	8	0.286891	11	0.102562		0.0160442	0.0120251	0.0116256			0.0334217	0.0196935	0.0190097
TID_35670	An01g11140	similarity to acetyl transferase of an indole-3-acetic acid producing gene cluster ORF5 - Azospirillum brasilense	452		2	0.301318	10	1.49051	17	2.5904	29	1.45661		8	2.08155	14	1.9393	20	2.38467	42	2.15946		9	1.0546	15	1.44831	2	0.301331	26	1.01848		1	0.953607	0.954344			0.463214	0.377606	0.382845
TID_205603	An01g11150	strong similarity to choline kinase Cki1 - Saccharomyces cerevisiae	2244		8	0.242773	27	0.810615	39	1.19701	74	0.748671		19	0.995785	35	0.976563	36	0.864601	90	0.932081		46	1.08572	45	0.875184	28	0.849742	119	0.938951		0.303724	0.300481	0.306983			0.000113731	8.8086e-05	9.20597e-05
TID_46396	An01g11160	strong similarity to ubiquitin carboxyl-terminal hydrolase BAP1 - Homo sapiens	963		27	1.90928	205	14.3417	136	9.72678	368	8.67569		30	3.66378	111	7.21692	79	4.42117	220	5.30922		50	2.74996	44	1.99405	65	4.59662	159	2.92341		1.84665e-25	1.16325e-25	0			0.569055	0.551761	0.555465
TID_35667	An01g11170	weak similarity to hypothetical protein EAW23611 - Neosartorya fischeri	317		0	0	7	1.48769	2	0.434538	9	0.644563		5	1.85501	10	1.97513	20	3.40022	35	2.56592		3	0.501238	3	0.413021	0	0	6	0.335128		0.00531378	0.00263583	0.00348704			0.000111726	5.00146e-05	7.15287e-05
TID_35666	An01g11180	similarity to 6-hydroxy-D-nicotine oxidase 6-HDNO - Arthrobacter oxidans	1554		4	0.175284	6	0.26012	5	0.221603	15	0.21914		12	0.908165	15	0.604359	22	0.762971	49	0.732789		2	0.068165	9	0.252756	2	0.0876458	13	0.148119		0.00339261	0.0021421	0.00281106			0.000277004	0.000148198	0.000196822
TID_35665	An01g11190	similarity to plasma membrane protein Pth11 - Magnaporthe grisea	1056		1	0.0644865	4	0.255194	7	0.456552	12	0.257988		3	0.334112	20	1.18583	8	0.408284	31	0.682232		1	0.0501555	1	0.0413281	0	0	2	0.033534		0.0883963	0.0636472	0.0702429			3.43649e-06	7.93648e-07	1.19271e-06
TID_170194	An01g11200	strong similarity to serine kinase SRPK2 - Homo sapiens	732		0	0	3	0.276111	4	0.376362	7	0.217105		3	0.481998	14	1.19749	15	1.10437	32	1.01595		0	0	3	0.178863	6	0.558203	9	0.217696		0.00297733	0.00133915	0.00186627			0.00665365	0.00327796	0.00389457
TID_170793	An01g11220	weak similarity to hypothetical protein encoded by An07g02370 - Aspergillus niger	936		0	0	0	0	0	0	0	0		0	0	8	0.535142	3	0.172735	11	0.273118		0	0	1	0.0466266	1	0.0727572	2	0.0378332		0.00388123	0.00283962	0.000633491			0.049848	0.0266378	0.02993
TID_138352	An01g11240	hypothetical protein	270		0	0	0	0	0	0	0	0		0	0	0	0	0	0	0	0		0	0	1	0.161639	0	0	1	0.0655775		NA	NA	NA			0.434516	NA	0.196655
TID_35662	An01g11250	weak similarity to intestinal mucin MUC3 - Homo sapiens	1878		1	0.0362608	0	0	0	0	1	0.0120889		3	0.187871	7	0.233377	0	0	10	0.123748		3	0.0846073	1	0.0232388	1	0.0362624	5	0.0471404		0.0328186	0.0136471	0.0171007			0.604064	0.417099	0.423253
TID_35661	An01g11260	similarity to regulator protein Stb5 - Saccharomyces cerevisiae	2472		6	0.165286	20	0.545074	19	0.529373	45	0.413282		1	0.0475758	13	0.329268	10	0.218016	24	0.22563		9	0.192831	11	0.194202	5	0.137744	25	0.179065		6.94162e-05	5.69338e-05	5.81175e-05			0.314285	0.284864	0.287429
TID_51780	An01g11270	similarity to 2,3-dihydroxybenzoic acid decarboxylase from patent WO9909048-A1 - Aspergillus niger	981		3	0.20825	35	2.40366	32	2.24666	70	1.61999		7	0.839197	14	0.89354	9	0.494436	30	0.7107		15	0.80985	11	0.489365	7	0.485938	33	0.595612		8.84698e-09	6.31113e-09	5.86044e-09			0.163238	0.152962	0.154908
TID_171383	An01g11290	strong similarity to cercosporin transporter CFP - Cercospora kikuchii	1713		0	0	2	0.0786587	0	0	2	0.0265067		2	0.137312	1	0.0365509	6	0.188769	9	0.122101		0	0	0	0	3	0.119266	3	0.0310086		0.139196	0.0920659	0.102252			0.251405	0.176376	0.183827
TID_35657	An01g11310	weak similarity to sterigmatocystin synthesis transcription regulator aflR - Aspergillus nidulans	1200		16	0.90797	52	2.91942	54	3.09934	122	2.30813		0	0	6	0.313058	2	0.0898225	8	0.154933		4	0.176547	6	0.218213	2	0.113501	12	0.177059		2.38439e-37	1.24642e-34	0			0.175537	0.137023	0.137542
TID_51779	An01g11320	similarity to dopa decarboxylase 3 DDC3 from patent WO9960136-A1 - Aspergillus oryzae	752		242	21.9144	953	85.3786	879	80.5059	2074	62.6142		23	3.59704	36	2.99737	63	4.51501	122	3.7703		40	2.81724	91	5.28121	41	3.71294	172	4.04976		0	0	0			2.55211e-07	2.12894e-07	2.25179e-07
TID_46394	An01g11340	strong similarity to methionyl aminopeptidase Map1 - Saccharomyces cerevisiae	1158		40	2.35226	224	13.0321	248	14.7503	512	10.0379		16	1.62497	42	2.27089	35	1.6289	93	1.86642		1	0.0457376	6	0.226127	3	0.176427	10	0.152901		6.29224e-108	1.5541e-104	0			1.27919e-13	1.23395e-14	4.21885e-14
TID_205594	An01g11360	strong similarity to methionine aminopeptidase-like protein F6E13.31 - Arabidopsis thaliana	1477		142	6.54698	476	21.712	490	22.8493	1108	17.0311		162	12.8994	410	17.3803	595	21.7106	1167	18.3622		226	8.1042	236	6.97335	122	5.62511	584	7.00085		4.65453e-13	2.41589e-13	4.48086e-13			7.13137e-18	2.10922e-18	0
TID_35652	An01g11370	similarity to transcription activator prnA - Aspergillus nidulans	1554		0	0	3	0.13006	5	0.221603	8	0.116875		3	0.227041	5	0.201453	5	0.173402	13	0.194413		0	0	3	0.0842519	3	0.131469	6	0.0683627		0.828321	0.769143	0.77308			0.359283	0.282011	0.288782
TID_46392	An01g11380	strong similarity to sequence 1 from patent EP0845532 - Pseudomonas sp.	942		3	0.216872	7	0.500635	9	0.658034	19	0.457915		4	0.499395	12	0.7976	12	0.686541	28	0.690782		383	21.5343	291	13.4819	140	10.1211	814	15.3		1	0.914927	0.916295			4.20345e-250	1.39288e-220	0
TID_35650	An01g11390	strong similarity to sequence 385 from patent WO0100842 - Corynebacterium glutamicum	1335		0	0	9	0.454187	7	0.361138	16	0.272095		1	0.0880954	8	0.375201	3	0.121109	12	0.208898		1	0.0396735	4	0.130764	6	0.306071	11	0.145892		0.122827	0.0874157	0.0894153			0.679789	0.671044	0.673119
TID_35649	An01g11400	strong similarity to hypothetical protein EAU32806 - Aspergillus terreus	1263		0	0	0	0	0	0	0	0		0	0	2	0.0991475	0	0	2	0.0368011		0	0	5	0.172773	8	0.431359	13	0.182246		0.515561	NA	0.14513			0.000930437	0.000616668	0.000485216
TID_127757	An01g11410	strong similarity to hypothetical protein BAB49374.1 - Mesorhizobium loti	465		0	0	4	0.579537	3	0.44435	7	0.341765		57	14.4164	93	12.5223	153	17.7327	303	15.1434		7	0.79731	17	1.59553	5	0.732266	29	1.10424		3.20462e-59	3.6993e-61	0			2.2656e-44	1.58609e-46	0
TID_46390	An01g11420	strong similarity to hypothetical protein Afu6g00460 - Aspergillus fumigatus	756		4	0.360306	9	0.802037	10	0.911034	23	0.690698		6	0.933392	4	0.331278	0	0	10	0.307406		0	0	7	0.404097	4	0.360321	11	0.257626		0.00116942	0.000961927	0.000940482			0.510154	0.409306	0.411517
TID_35646	An01g11430	weak similarity to S-layer protein - Clostridium thermocellum	1527		1	0.0445958	1	0.0441199	2	0.0902085	4	0.0594707		21	1.61739	37	1.51711	42	1.48234	100	1.52193		11	0.381536	7	0.200064	9	0.40138	27	0.313071		1.83051e-18	7.28731e-20	0			2.13769e-07	8.59588e-08	1.48364e-07
TID_35645	An01g11440	similarity to UDPglucose 4-epimerase Gal10 - Saccharomyces cerevisiae	836		0	0	0	0	1	0.0823854	1	0.0271566		1	0.140679	3	0.224683	0	0	4	0.111196		0	0	3	0.156612	6	0.488761	9	0.190614		0.654897	0.299312	0.313503			0.0902162	0.0616302	0.0607898
TID_172535	An01g11450	strong similarity to phthalate permease ophD - Burkholderia cepacia	1680		0	0	0	0	9	0.368969	9	0.121623		0	0	0	0	0	0	0	0		3	0.0945789	4	0.103911	3	0.121608	10	0.105392		0.000340496	0.000750334	6.43473e-05			0.000239914	0.000537966	4.44684e-05
TID_35642	An01g11470	strong similarity to hypothetical protein BAE54554.1 - Aspergillus oryzae	852		0	0	0	0	0	0	0	0		0	0	0	0	0	0	0	0		0	0	0	0	0	0	0	0		NA	NA	NA			NA	NA	NA
TID_35641	An01g11480	strong similarity to oxidoreductase ox1 - Claviceps purpurea	1791		1	0.0380222	0	0	0	0	1	0.0126761		0	0	8	0.279672	0	0	8	0.103807		1	0.0295724	0	0	1	0.0380239	2	0.0197721		0.0912649	0.038911	0.0458711			0.202975	0.110751	0.117734
TID_35640	An01g11510	strong similarity to mucin-desulfating sulfatase MdsA - Prevotella sp.	1535		0	0	20	0.8778	10	0.448692	30	0.443706		2	0.153234	1	0.0407893	2	0.0702195	5	0.0757		0	0	0	0	1	0.0443653	1	0.0115348		7.93675e-08	8.39383e-08	4.70995e-08			0.242732	0.152895	0.161402
TID_141677	An01g11520	polygalacturonase pgaI - Aspergillus niger	1065		2	0.127883	2	0.126519	0	0	4	0.0852693		32	3.53374	322	18.9305	287	14.5234	641	13.9876		18	0.895169	19	0.778599	3	0.191833	40	0.665011		6.35926e-140	1.19945e-126	0			7.84628e-109	1.0021e-112	0
TID_35638	An01g11530	similarity to induced upon wounding stress protein AWI 31 - Arabidopsis thaliana	1125		0	0	0	0	0	0	0	0		3	0.31362	2	0.11131	1	0.0479053	6	0.123946		0	0	0	0	2	0.121068	2	0.0314772		0.0462932	0.0458936	0.0116188			0.479198	0.269636	0.277844
TID_46386	An01g11550	strong similarity to hypothetical protein CAD21353.1 - Neurospora crassa	1578		1	0.0431545	2	0.085388	1	0.0436465	4	0.0575487		1	0.0745294	2	0.0793557	1	0.034153	4	0.0589097		0	0	0	0	3	0.129469	3	0.0336615		0.724656	0.611279	0.61502			1	0.974447	0.974674
TID_35635	An01g11580	similarity to hypothetical protein encoded by An01g11570 - Aspergillus niger	417		21	3.42938	337	54.4462	139	22.9581	497	27.0584		44	12.4094	190	28.5281	226	29.2085	460	25.6363		27	3.42934	11	1.15124	3	0.489933	41	1.74087		2.20467e-11	1.35289e-11	2.0947e-11			1.03588e-68	7.07203e-72	0
TID_35634	An01g11590	strong similarity to hypothetical protein Afu7g06340 - Aspergillus fumigatus	1308		19	0.989188	164	8.44715	150	7.89842	333	5.77988		9	0.809225	52	2.48915	45	1.85413	106	1.88336		11	0.445417	9	0.300292	5	0.260324	25	0.338416		4.71091e-49	1.05954e-48	0			5.08852e-09	1.76325e-09	3.61108e-09
TID_46385	An01g11600	strong similarity to allantoate permease Dal5 - Saccharomyces cerevisiae	1524		0	0	3	0.13262	0	0	3	0.0446908		0	0	2	0.0821675	1	0.0353632	3	0.0457478		0	0	0	0	1	0.0446855	1	0.0116181		0.695512	0.659824	0.663169			0.637754	0.435052	0.442882
TID_170877	An01g11610	similarity to indole-3-acetyl-L-aspartic acid hydrolase IAA-asp - Enterobacter agglomerans	1245		1	0.054697	0	0	2	0.110641	3	0.0547059		2	0.188928	0	0	4	0.173152	6	0.111999		0	0	0	0	1	0.0546994	1	0.0142216		0.744884	0.621217	0.628375			0.14751	0.0893784	0.0962686
TID_171668	An01g11620	similarity to transcription activator of lysine pathway Lys14 - Saccharomyces cerevisiae	2892		11	0.259016	103	2.39946	62	1.47656	176	1.38165		37	1.50466	107	2.31654	155	2.88848	299	2.40274		108	1.97792	103	1.55435	51	1.20095	262	1.60406		0.0691242	0.0612207	0.0660875			0.125237	0.118611	0.121294
TID_196101	An01g11650	strong similarity to formyltetrahydrofolate deformylase purU - Corynebacterium sp.	970		2	0.140408	4	0.277819	1	0.0710043	7	0.163836		5	0.606224	9	0.580933	7	0.388922	21	0.503132		1	0.0546022	2	0.0899845	11	0.772277	14	0.255549		0.0871478	0.0655406	0.0727909			0.735474	0.67622	0.67932
TID_51773	An01g11660	1,4-beta-D-glucan cellobiohydrolase B precursor cbhB - Aspergillus niger	2474		11	0.302779	11	0.299548	10	0.278392	32	0.293652		1747	83.0478	3664	92.728	7477	162.879	12888	121.065		5318	113.849	5903	104.132	3135	86.2958	14356	102.743		0	0	0			1.9007e-206	2.4041e-208	0
TID_205580	An01g11670	strong similarity to endo-beta-1,4-glucanase A eglA - Aspergillus nidulans	1256		4	0.216872	6	0.321837	2	0.109672	12	0.216907		1392	130.342	3778	188.333	6081	260.929	11251	208.178		170	7.16872	298	10.3547	130	7.04864	598	8.43005		0	0	0			0	0	0
TID_172633	An01g11680	strong similarity to carboxy-cis,cis-muconate cyclase CMLE - Neurospora crassa	1083		1	0.0628788	4	0.248832	7	0.44517	12	0.251556		9	0.977347	13	0.751571	19	0.9455	41	0.879811		1	0.0489051	9	0.36268	8	0.503053	18	0.294281		0.00738747	0.00341818	0.00440498			0.0488283	0.0382724	0.0411531
TID_46378	An01g11690	similarity to integral membrane protein PTH11 - Magnaporthe grisea	1233		2	0.110459	10	0.5464	10	0.55859	22	0.405081		21	2.00305	64	3.24991	68	2.97223	153	2.88378		44	1.89004	77	2.72544	29	1.60172	150	2.15401		1.5458e-16	8.48571e-18	1.11022e-16			0.0368291	0.0331931	0.0342601
TID_140213	An01g11710	strong similarity to polypeptide #12806 from patent US2003233675-A1 - Unknown bacterium	1131		1	0.0602102	8	0.476542	2	0.121793	11	0.220807		1	0.103985	4	0.221438	4	0.190605	9	0.184933		28	1.31123	29	1.11904	20	1.20426	77	1.20544		0.256879	0.210302	0.213761			4.32841e-19	1.61257e-18	0
TID_171394	An01g11720	strong similarity to hypothetical protein YPL206c - Saccharomyces cerevisiae	2061		3	0.0991234	13	0.424951	9	0.300761	25	0.275388		17	0.970076	49	1.48858	36	0.941371	102	1.15015		48	1.23352	37	0.78349	24	0.793022	109	0.936413		4.5697e-07	1.0629e-07	2.45813e-07			0.0180724	0.016162	0.0167059
TID_35620	An01g11740	strong similarity to hypothetical membrane dipeptidase - Schizosaccharomyces pombe	1350		30	1.51328	200	9.98091	206	10.5097	436	7.33221		23	2.00368	59	2.73636	94	3.75258	176	3.02979		62	2.43243	127	4.10563	65	3.27893	254	3.33134		5.101e-51	8.40655e-51	0			9.64442e-11	7.57055e-11	8.17252e-11
TID_140638	An01g11760	similarity to polypeptide SEQ ID NO:6405 from patent WO200171042-A2 - Drosophila melanogaster	1176		0	0	7	0.401019	6	0.351399	13	0.250968		1	0.100006	5	0.266206	10	0.458278	16	0.316189		4	0.18015	5	0.185555	2	0.115818	11	0.165617		0.709039	0.686898	0.690911			0.847763	0.773535	0.775698
TID_170963	An01g11770	similarity to peptide synthase enniatin synthase esyn1 - Fusarium scirpi	1989		1	0.0342372	5	0.169359	0	0	6	0.0684855		1	0.0591289	9	0.283311	9	0.243862	19	0.222		2	0.0532571	4	0.0877677	8	0.27391	14	0.124627		0.103304	0.0637301	0.0710527			1	0.904274	0.905138
TID_171001	An01g11780	weak similarity to dATP pyrophosphohydrolase NMB0642 - Neisseria meningitidis	653		23	2.39854	123	12.6901	110	11.6021	256	8.90039		35	6.30361	156	14.9578	91	7.51042	282	10.0362		54	4.37989	62	4.1437	66	6.88308	182	4.93488		0.00286608	0.00240094	0.00270566			0.067855	0.0622112	0.0650113
TID_171573	An01g11790	similarity to hypothetical acetate--CoA ligase involved in polyketide synthesis pksJ - Bacillus subtilis	2898		0	0	6	0.139485	11	0.261427	17	0.133178		3	0.121747	9	0.194446	2	0.0371936	14	0.11227		69	1.26105	101	1.52101	59	1.38645	229	1.39912		0.144497	0.123157	0.126045			8.8875e-65	4.94289e-60	0
TID_171092	An01g11800	strong similarity to phenol 2-monooxygenase - Trichosporon beigelii	1779		6	0.229672	19	0.719534	12	0.464581	37	0.47218		1	0.0661087	5	0.175974	6	0.181766	12	0.156761		131	3.90012	136	3.33636	49	1.87574	316	3.14507		1.41026e-06	1.23202e-06	1.04748e-06			1.176e-96	2.3187e-86	0
TID_55287	An01g11810	strong similarity to cell shape control protein phosphatase ppe1p - Schizosaccharomyces pombe	1317		70	3.61947	349	17.8531	245	12.8126	664	11.4463		103	9.19785	344	16.3541	390	15.9593	837	14.7698		210	8.44531	230	7.6217	139	7.18755	579	7.78416		0.016986	0.0149747	0.0164382			0.0535626	0.0489568	0.0512211
TID_205576	An01g11820	similarity to hypothetical nucleolar phosphoprotein - Neurospora crassa	1831		10	0.371916	59	2.17089	78	2.93402	147	1.82268		21	1.34886	74	2.53045	52	1.53056	147	1.86579		34	0.983496	48	1.1441	51	1.89685	133	1.28612		0.00246328	0.00206205	0.0022976			0.184725	0.170094	0.173041
TID_130765	An01g11860	similarity to transcription activator Put3 - Saccharomyces cerevisiae	1368		6	0.298675	32	1.57593	33	1.66144	71	1.1783		4	0.343881	9	0.411919	8	0.315167	21	0.356753		12	0.464598	19	0.606146	11	0.547594	42	0.543603		2.78297e-12	3.07743e-12	2.04847e-12			0.00029731	0.000213732	0.000207914
TID_170303	An01g11880	strong similarity to O-methylsterigmatocystin oxidoreductase ordA - Aspergillus parasiticus [putative frameshift]	1539		4	0.176992	16	0.700415	20	0.895051	40	0.59007		14	1.06985	49	1.99348	34	1.19063	97	1.46476		1	0.0344147	6	0.170146	8	0.354	15	0.172572		0.0041101	0.0029088	0.00363135			9.9665e-12	2.03756e-12	5.81313e-12
TID_205572	An01g11900	weak similarity to protein fragment SEQ ID NO:47715 from patent EP1033405-A2 - Arabidopsis thaliana	1132		0	0	12	0.714182	8	0.486743	20	0.401112		6	0.623361	33	1.82525	29	1.38066	68	1.39604		6	0.280729	9	0.346981	9	0.541437	24	0.375391		0.000320142	0.000174403	0.000260849			0.00069902	0.000445109	0.000552494
TID_51769	An01g11910	similarity to protein cut17p - Schizosaccharomyces pombe	2502		33	0.898172	216	5.81621	175	4.81734	424	3.84734		28	1.31615	157	3.92887	96	2.06786	281	2.61008		135	2.85778	131	2.28504	133	3.62006	399	2.82361		4.96403e-24	2.72694e-24	0			1.84645e-15	1.46231e-15	1.66533e-15
TID_122683	An01g11920	similarity to hypothetical protein SPBC1A4.06c - Schizosaccharomyces pombe	1491		4	0.18269	41	1.85259	31	1.43199	76	1.15723		8	0.631026	20	0.839861	41	1.48198	69	1.07549		363	12.8947	229	6.70297	103	4.70448	695	8.25327		0.00681533	0.00598509	0.00645636			6.2796e-170	4.53491e-161	0
TID_171507	An01g11930	strong similarity to histidinol-phosphate transaminase his3p - Schizosaccharomyces pombe	1242		0	0	2	0.108488	1	0.0554543	3	0.054838		0	0	0	0	0	0	0	0		0	0	0	0	2	0.109663	2	0.028512		0.0698293	NA	0.0210409			0.188804	NA	0.067858
TID_171119	An01g11940	similarity to putative integral membrane protein CAF32121.1/AfA33H4.055c - Aspergillus fumigatus	1653		3	0.123589	12	0.489083	30	1.24999	45	0.618048		6	0.426887	26	0.984817	11	0.358638	43	0.604546		22	0.704907	11	0.290422	6	0.24719	39	0.417744		0.0653376	0.0573854	0.0598767			0.504184	0.451121	0.454213
TID_205564	An01g11950	strong similarity to 25 kD subunit of DNA-directed RNA polymerase I,II,III Rpb5 - Saccharomyces cerevisiae	1216		18	1.00803	57	3.15802	52	2.94528	127	2.37111		23	2.22448	86	4.42812	85	3.76722	194	3.70768		107	4.6605	73	2.61999	120	6.72047	300	4.36824		0.571118	0.548973	0.555654			1.39031e-14	1.21333e-14	1.28786e-14
TID_196077	An01g11960	similarity to brefeldin A resistance protein Bfr1 - Saccharomyces cerevisiae	1988		18	0.61658	65	2.20278	55	1.90547	138	1.57596		12	0.709904	64	2.01567	53	1.4368	129	1.50802		113	3.01054	85	1.866	79	2.70622	277	2.46707		0.000602512	0.00048186	0.000545313			1.18119e-23	1.0772e-23	0
TID_171965	An01g11970	strong similarity to mixed-linked glucanase MLG1 - Cochliobolus carbonum	1212		1	0.0561863	11	0.611454	8	0.454615	20	0.374636		3	0.291107	7	0.361618	1	0.0444666	11	0.210923		1	0.0436998	1	0.0360087	0	0	2	0.0292177		0.0101197	0.00880071	0.0089138			0.049848	0.0266378	0.02993
TID_35601	An01g11990	strong similarity to hypothetical protein CAF32129.1 - Aspergillus fumigatus	342		7	1.39381	28	5.51577	18	3.62496	53	3.51829		7	2.40717	40	7.323	39	6.14575	86	5.84395		21	3.25219	12	1.53132	4	0.7965	37	1.91555		0.491416	0.455271	0.463211			0.00261734	0.00197789	0.00230208
TID_172257	An01g12000	similarity to dis1-suppressing protein kinase dsk1p - Schizosaccharomyces pombe	1164		0	0	4	0.231516	1	0.0591703	5	0.0975213		0	0	4	0.21516	0	0	4	0.0798622		0	0	1	0.0374936	4	0.234023	5	0.0760564		0.501945	0.382264	0.385704			0.514956	0.464914	0.466396
TID_46369	An01g12010	weak similarity to phosphoprotein phosphatase PPT - Rattus norvegicus	2271		3	0.0899574	12	0.35599	3	0.0909831	18	0.179944		54	2.79648	141	3.88738	167	3.9631	362	3.70447		0	0	1	0.0192173	5	0.149936	6	0.0467792		1.71852e-60	2.46561e-64	0			6.15994e-80	3.22407e-77	0
TID_120610	An01g12020	strong similarity to hypothetical glycosyl transferase EAL84966.1 - Aspergillus fumigatus	1587		0	0	0	0	0	0	0	0		0	0	0	0	1	0.0339593	1	0.0146439		0	0	0	0	4	0.171647	4	0.0446274		1	NA	0.302907			0.174101	0.0975407	0.0940118
TID_35596	An01g12030	strong similarity to hypothetical protein encoded by An01g12040 - Aspergillus niger	345		0	0	0	0	1	0.199635	1	0.0658056		0	0	0	0	2	0.312426	2	0.134724		4	0.614077	2	0.253	1	0.197393	7	0.359251		1	0.775427	0.779903			0.0465972	0.037266	0.0356265
TID_35595	An01g12040	similarity to polyketide synthase FUM5 - Gibberella moniliformis	1119		0	0	0	0	0	0	0	0		0	0	3	0.16786	0	0	3	0.0623053		0	0	1	0.0390013	4	0.243434	5	0.079115		0.273341	NA	0.0743597			0.306339	0.279193	0.279267
TID_35594	An01g12050	similarity to 15-decalonectrin 15-O-acetyltransferase TRI3 - Fusarium sporotrichioides	1407		1	0.0483993	6	0.287297	13	0.636364	20	0.322714		2	0.167175	26	1.157	15	0.574557	43	0.710245		3	0.11293	6	0.186109	8	0.387211	17	0.213931		0.158617	0.114511	0.122498			0.0188699	0.0141301	0.0156909
TID_35593	An01g12060	similarity to WD-repeat protein Pwp2 - Saccharomyces cerevisiae	2316		0	0	1	0.0290894	3	0.0892153	4	0.0392106		4	0.203122	4	0.108138	2	0.0465401	10	0.100345		4	0.0914753	6	0.113063	2	0.0588089	12	0.0917406		0.422467	0.315734	0.327222			0.390117	0.294739	0.29656
TID_170270	An01g12090	strong similarity to nitrilase BXN - Klebsiella ozaenae	1044		5	0.326139	49	3.16206	34	2.24303	88	1.91366		4	0.450603	18	1.07951	10	0.516221	32	0.712334		7	0.355124	21	0.877866	18	1.17415	46	0.780146		1.17498e-12	1.21747e-12	9.53904e-13			0.00607989	0.00586456	0.00595363
TID_35590	An01g12100	similarity to vanillate demethylase vanB - Acinetobacter sp.	1662		1	0.0409734	5	0.202681	6	0.248643	12	0.16392		1	0.0707626	4	0.15069	5	0.162134	10	0.139831		4	0.127471	6	0.157554	6	0.245851	16	0.170454		0.278318	0.203668	0.207221			0.0749542	0.0639492	0.0641112
TID_35589	An01g12110	similarity to hypothetical protein YLL056c - Saccharomyces cerevisiae	1047		1	0.0650409	2	0.128694	3	0.197347	6	0.130103		4	0.449312	6	0.358806	3	0.154423	13	0.288556		0	0	2	0.0833668	3	0.195131	5	0.0845555		0.488238	0.377527	0.387898			0.236048	0.162858	0.169562
TID_35588	An01g12120	weak similarity to transcription regulator Rgt - Saccharomyces cerevisiae	2220		1	0.0306747	8	0.242779	19	0.589464	28	0.286343		0	0	3	0.0846103	4	0.0971054	7	0.0732789		8	0.190862	5	0.0982939	5	0.15338	18	0.143562		5.905e-06	3.35577e-06	2.60652e-06			0.00449301	0.00405269	0.00387781
TID_35587	An01g12130	similarity to anthranilate N-benzoyltransferase - Dianthus caryophyllus	1572		0	0	2	0.0857139	3	0.131439	5	0.0722104		1	0.0748139	0	0	0	0	1	0.0147836		1	0.0336922	0	0	1	0.0433211	2	0.0225266		0.0880836	0.0361459	0.0333649			0.583162	0.419157	0.418277
TID_51764	An01g12150	beta-galactosidase lacA - Aspergillus niger	3149		15	0.324378	37	0.791595	42	0.918614	94	0.6777		768	28.6829	2793	55.5333	2823	48.3142	6384	47.1145		251	4.22166	344	4.76755	125	2.70327	720	4.04835		0	0	0			0	0	0
TID_205557	An01g12170	strong similarity to alcohol dehydrogenase alcB - Aspergillus nidulans	1148		20	1.18637	120	7.04228	133	7.97933	273	5.39887		495	50.7105	1990	108.534	1828	85.8164	4313	87.3115		20	0.922721	31	1.1785	20	1.18642	71	1.09505		0	0	0			0	0	0
TID_35583	An01g12180	strong similarity to tRNA (cytosine-5-)-methyltransferase Ncl1 - Saccharomyces cerevisiae	2643		29	0.747195	185	4.71572	154	4.0131	368	3.16106		62	2.75886	235	5.56706	230	4.68994	527	4.63391		304	6.09198	264	4.3593	181	4.66373	749	5.01768		1	0.969443	0.969925			1.13088e-27	6.79491e-28	0
TID_123901	An01g12190	similarity to monocarboxylate transporter MCT3 - Homo sapiens	1206		0	0	2	0.111727	2	0.114219	4	0.0753		25	2.43796	31	1.60942	89	3.97721	145	2.79418		41	1.80061	45	1.62845	14	0.790556	100	1.46815		3.50891e-28	1.1579e-29	0			0.439418	0.39948	0.404112
TID_172849	An01g12200	similarity to hypothetical protein F10B6.29 - Arabidopsis thaliana	405		6	1.00886	36	5.98855	36	6.12215	78	4.37242		16	4.64622	63	9.73959	36	4.79053	115	6.59898		15	1.96164	51	5.49572	22	3.6993	88	3.84721		0.883775	0.826146	0.828911			1	0.976438	0.976642
TID_205553	An01g12210	strong similarity to core protein I of ubiquinol--cytochrome-c reductase beta-MPP - Neurospora crassa	1671		36	1.4671	62	2.49971	35	1.44261	133	1.807		19	1.33725	56	2.0983	44	1.4191	119	1.65503		103	3.2647	127	3.31693	52	2.11923	282	2.98807		0.000248895	0.000184362	0.000210243			2.03783e-27	2.60536e-27	0
TID_55278	An01g12220	similarity to protein SEQ ID NO:52 from patent WO200111033-A2 - Haemophilus influenzae	972		1	0.0700595	10	0.693119	5	0.354291	16	0.373711		2	0.241991	23	1.48155	14	0.776243	39	0.932465		2	0.10898	3	0.134699	3	0.210188	8	0.145728		0.0752104	0.0569513	0.0629359			0.000175253	8.08629e-05	0.000112341
TID_196062	An01g12230	strong similarity to nucleolar protein Nop1 - Saccharomyces cerevisiae	1409		20	0.966612	109	5.21182	142	6.94119	271	4.36657		37	3.08834	131	5.82124	239	9.14162	407	6.71301		302	11.3522	326	10.0976	291	14.0648	919	11.5484		0.532641	0.514891	0.521828			2.51259e-80	6.15444e-80	0
TID_46361	An01g12240	strong similarity to hypothetical protein CAC28784.2 - Neurospora crassa	762		9	0.804305	23	2.03351	29	2.6212	61	1.81743		16	2.46945	30	2.46502	35	2.47542	81	2.47038		8	0.556054	11	0.63001	4	0.357484	23	0.534431		0.670719	0.662764	0.6674			6.56011e-06	3.40482e-06	5.114e-06
TID_170567	An01g12270	similarity to hypothetical membrane protein YPL277c - Saccharomyces cerevisiae	1509		1	0.0451278	1	0.0446462	0	0	2	0.0300901		0	0	2	0.0829843	0	0	2	0.0308017		0	0	1	0.0289215	6	0.270778	7	0.0821349		1	0.719306	0.722126			0.0465972	0.037266	0.0356265
TID_196058	An01g12290	similarity to CCAAT displacement protein CASP - Homo sapiens	2421		87	2.44713	566	15.7505	440	12.5174	1093	10.2496		56	2.72037	317	8.19822	361	8.03616	734	7.04588		249	5.44737	281	5.06549	153	4.30376	683	4.99511		8.92726e-58	2.53842e-58	0			0.0003274	0.00029708	0.000325762
TID_171532	An01g12300	similarity to TGF beta receptor associated protein-1 TRAP-1 - Homo sapiens	3351		69	1.40219	429	8.62495	477	9.80394	975	6.6056		46	1.61443	220	4.11058	182	2.92707	448	3.10697		96	1.51733	139	1.8103	107	2.17451	342	1.80705		5.97888e-96	6.14195e-96	0			0.942797	0.926854	0.927491
TID_46358	An01g12310	similarity to hydroxyquinol 1,2-dioxygenase BAA82713.1 - Arthrobacter sp.	990		2	0.137571	4	0.272207	1	0.0695699	7	0.160526		18	2.13832	76	4.80655	59	3.21183	153	3.59162		8	0.427993	9	0.39675	7	0.48152	24	0.429235		6.6144e-27	9.73856e-29	0			1.22166e-17	1.57592e-18	0
TID_196055	An01g12320	strong similarity to possible transcription factor CAF32142.1 - Aspergillus fumigatus	2325		7	0.205026	60	1.73861	84	2.48836	151	1.47447		16	0.809341	67	1.80429	38	0.88084	121	1.20947		46	1.04789	72	1.35151	49	1.43524	167	1.27178		2.43737e-06	1.66854e-06	1.98256e-06			9.23952e-07	7.08918e-07	7.5076e-07
TID_205537	An01g12330	similarity to U6 snRNA-associated Sm-like protein LSm7 - Homo sapiens	575		37	4.38194	183	21.4416	164	19.6441	384	15.1616		28	5.72697	133	14.4823	125	11.716	286	11.5593		84	7.73738	116	8.8044	81	9.59332	281	8.65281		4.78408e-17	2.9268e-17	0			0.00345813	0.00328923	0.00348049
TID_171293	An01g12350	similarity to hypothetical protein encoded by An15g02640 - Aspergillus niger	1383		2	0.0984784	4	0.194855	0	0	6	0.0984944		3	0.255114	4	0.181089	3	0.116906	10	0.16804		5	0.191483	4	0.126226	2	0.0984826	11	0.140828		0.80638	0.759597	0.763772			0.510154	0.409306	0.411517
TID_130872	An01g12360	similarity to component of the Pab1p-dependent poly(A) ribonuclease Pan3 - Saccharomyces cerevisiae	1839		16	0.592477	57	2.08818	76	2.84635	149	1.83944		27	1.7267	59	2.00875	77	2.25655	163	2.05987		30	0.864016	38	0.901803	28	1.03688	96	0.92429		0.0212536	0.0176233	0.0190069			0.0386789	0.0346466	0.0367771
TID_171388	An01g12370	similarity to hypothetical protein SPCC285.11 - Schizosaccharomyces pombe	1545		7	0.308534	52	2.26751	24	1.06989	83	1.21964		19	1.4463	39	1.58049	49	1.70924	107	1.60949		41	1.40552	39	1.10166	29	1.27827	109	1.24916		0.507319	0.477914	0.48419			0.0395105	0.0374343	0.0385063
TID_55273	An01g12380	strong similarity to ATP-binding cassette transporter PMR1 - Penicillium digitatum	4527		109	1.63964	366	5.44684	285	4.33602	760	3.81141		125	3.24739	327	4.52264	375	4.46434	827	4.2455		157	1.83684	207	1.99558	107	1.60963	471	1.84217		7.08288e-08	4.75226e-08	6.82048e-08			1.57791e-07	1.0726e-07	1.51406e-07
TID_35567	An01g12390	similarity to repressed by TUP1 protein 2 RBT2 - Candida albicans	1860		15	0.549176	57	2.0646	48	1.7774	120	1.46471		20	1.2646	52	1.75043	61	1.76747	133	1.66178		108	3.07534	79	1.85363	44	1.61099	231	2.19896		0.0475501	0.0421168	0.0446466			1.89049e-14	1.74958e-14	1.72085e-14
TID_35566	An01g12400	strong similarity to 3-oxoacyl-(acyl-carrier-protein) reductase fabG - Bacillus subtilis	798		15	1.28003	56	4.7278	67	5.78267	138	3.92607		30	4.42133	157	12.3183	190	12.8318	377	10.9792		19	1.26105	25	1.36725	13	1.10941	57	1.26471		1.32926e-11	2.95328e-12	9.8912e-12			2.43495e-42	2.09306e-44	0
TID_171440	An01g12410	similarity to regulator protein qutA - Aspergillus nidulans	2214		6	0.184547	15	0.456444	15	0.466627	36	0.369154		31	1.64672	61	1.72507	92	2.23948	184	1.93141		4	0.0956896	10	0.197121	12	0.36911	26	0.207929		3.75619e-15	2.46088e-16	1.9984e-15			2.70284e-22	1.49875e-23	0
TID_196044	An01g12420	strong similarity to cytoplasmic ribosomal protein of the large subunit L17 - Rattus norvegicus	1064		355	22.7206	498	31.5327	623	40.3277	1476	31.4939		164	18.1275	747	43.9576	512	25.9337	1423	31.0812		754	37.5329	1336	54.7992	626	40.0668	2716	45.1967		4.41567e-26	1.43188e-26	0			5.47519e-181	1.36331e-180	0
TID_125165	An01g12430	strong similarity to hypothetical protein CAF32157.1 - Neurospora crassa	870		8	0.626187	12	0.929257	9	0.712492	29	0.756765		9	1.21663	8	0.575739	14	0.867251	31	0.828088		12	0.73054	10	0.501638	6	0.46966	28	0.569846		0.294281	0.257954	0.26345			0.599809	0.533166	0.535979
TID_51753	An01g12440	similarity to hypothetical protein BAA13766.1 - Schizosaccharomyces pombe	897		1	0.0759173	30	2.25322	15	1.15174	46	1.16425		5	0.65556	12	0.837614	17	1.02139	34	0.880888		15	0.885689	25	1.21635	6	0.455523	46	0.907996		0.00421563	0.00314745	0.00333445			0.012847	0.0115178	0.0117229
TID_55270	An01g12450	strong similarity to hypothetical glucan beta-1,3 exoglucanase exgS - Aspergillus phoenicis	3159		78	1.68143	374	7.9762	321	6.99861	773	5.55536		522	19.4337	1250	24.7751	1577	26.9041	3349	24.6377		745	12.4908	635	8.77271	208	4.484	1588	8.90061		6.72832e-208	6.51961e-221	0			3.21076e-59	6.27247e-61	0
TID_35560	An01g12460	similarity to hypothetical valine--pyruvate transaminase DR1030 - Deinococcus radiodurans	1308		19	0.989188	129	6.6444	127	6.68733	275	4.77317		39	3.50664	96	4.59535	124	5.10917	259	4.60178		87	3.52285	98	3.26985	70	3.64454	255	3.45184		1.54893e-06	1.23723e-06	1.56419e-06			0.00504719	0.00476977	0.00502548
TID_46347	An01g12470	similarity to hypothetical Atu related protein - Neurospora crassa	2724		21	0.524983	70	1.73127	55	1.39063	146	1.21682		39	1.68381	101	2.3215	99	1.95868	239	2.03904		107	2.08046	79	1.2657	42	1.05001	228	1.48199		0.196025	0.184265	0.192138			0.0196206	0.0189077	0.0196701
TID_171672	An01g12480	similarity to hypothetical ankyrin-like cytoskeletal-structural protein - Drosophila melanogaster	435		0	0	2	0.309752	3	0.474994	5	0.260953		2	0.540724	3	0.431804	6	0.743358	11	0.587675		1	0.121757	0	0	1	0.156553	2	0.0814066		0.460288	0.401869	0.412193			0.049848	0.0266378	0.02993
TID_205518	An01g12490	similarity to 64 kD NADH dehydrogenase ndh64 - Neurospora crassa	1683		8	0.323697	59	2.36179	62	2.53725	129	1.74015		2	0.139759	9	0.334822	0	0	11	0.151895		86	2.70643	151	3.91564	65	2.63015	302	3.17718		4.12567e-37	6.31961e-35	0			5.45198e-93	7.87808e-83	0
TID_35556	An01g12500	strong similarity to acetamidase amdS - Aspergillus oryzae	1734		0	0	0	0	0	0	0	0		4	0.271297	16	0.577731	2	0.0621609	22	0.294854		1	0.0305445	3	0.0755061	2	0.0785476	6	0.0612662		1.01839e-05	8.62794e-06	1.35058e-06			0.0211713	0.0126514	0.0143951
TID_46346	An01g12520	strong similarity to beta-ketoacyl reductase rhlG - Pseudomonas aeruginosa	843		5	0.403901	6	0.47951	9	0.735312	20	0.538623		25	3.48776	53	3.93644	77	4.92265	155	4.27305		4	0.251313	5	0.258852	1	0.0807838	10	0.210035		7.05846e-18	2.3899e-19	0			6.30651e-27	2.46853e-28	0
TID_172390	An01g12530	strong similarity to manganese superoxide dismutase - Penicillium chrysogenum	633		0	0	1	0.106431	0	0	1	0.0358656		0	0	2	0.197825	0	0	2	0.0734278		0	0	1	0.0689455	0	0	1	0.0279715		1	0.775427	0.779903			1	0.716681	0.72025
TID_35553	An01g12540	weak similarity to hypothetical protein YPL158c - Saccharomyces cerevisiae	501		0	0	0	0	0	0	0	0		0	0	0	0	0	0	0	0		0	0	0	0	2	0.271859	2	0.0706824		NA	NA	NA			0.188804	NA	0.067858
TID_205517	An01g12550	strong similarity to mannosyl-oligosaccharide 1,2-alpha-mannosidase msdS - Aspergillus saitoi	1735		2	0.0784989	53	2.05802	38	1.50848	93	1.21693		506	34.2993	1325	47.8158	1663	51.657	3494	46.8013		148	4.51798	161	4.04982	50	1.96256	359	3.66365		0	0	0			0	0	0
TID_205513	An01g12570	strong similarity to histidinol dehydrogenase his-3 - Neurospora crassa	2670		0	0	0	0	0	0	0	0		0	0	0	0	0	0	0	0		0	0	0	0	0	0	0	0		NA	NA	NA			NA	NA	NA
TID_46341	An01g12610	strong similarity to plasmid maintenance, respiration and cell proliferation protein Smp2 - Saccharomyces cerevisiae	2171		34	1.06648	313	9.71311	261	8.28013	608	6.35808		90	4.87548	161	4.64324	213	5.28757	464	4.96698		214	5.22079	191	3.83958	107	3.35642	512	4.1757		1.48341e-24	7.26693e-25	0			1.77314e-08	1.39282e-08	1.62877e-08
TID_205507	An01g12620	similarity to hypothetical protein 5C2.150 - Neurospora crassa	3204		26	0.552604	112	2.35505	126	2.70854	264	1.87065		78	2.8631	180	3.51751	204	3.43142	462	3.35107		88	1.4547	129	1.75714	75	1.59412	292	1.61365		0.00829027	0.00683649	0.00794721			0.00907109	0.00783588	0.00852672
TID_46339	An01g12630	strong similarity to hypothetical protein BAB27240.1 - Mus musculus	831		1	0.0819468	7	0.567507	1	0.0828811	9	0.24588		2	0.28305	6	0.452069	18	1.16737	26	0.727121		3	0.191206	4	0.210072	7	0.573653	14	0.298295		0.0844673	0.0496098	0.0556632			0.339315	0.270012	0.275994
TID_35545	An01g12640	strong similarity to hypothetical protein EAA65635.1 - Aspergillus nidulans	807		5	0.421919	4	0.333934	4	0.341384	13	0.365723		3	0.437202	18	1.39654	8	0.53426	29	0.835139		7	0.459417	10	0.540799	9	0.759488	26	0.570451		0.21054	0.161507	0.170911			0.588352	0.56595	0.56865
TID_170198	An01g12690	strong similarity to hypothetical protein CAD21381.1 - Neurospora crassa	1128		10	0.603704	50	2.98631	43	2.62552	103	2.07305		33	3.44064	94	5.21764	119	5.68557	246	5.06827		29	1.36167	51	1.9732	15	0.905595	95	1.49119		7.51941e-06	3.79258e-06	6.28205e-06			3.76676e-09	1.52912e-09	2.73884e-09
TID_35543	An01g12700	similarity to retinoblastoma protein binding protein RBQ-3 - Homo sapiens	1452		14	0.65659	139	6.44944	119	5.64465	272	4.25289		44	3.56386	142	6.12318	183	6.79236	369	5.90601		150	5.47151	109	3.27619	65	3.04859	324	3.95091		0.521059	0.51303	0.51936			0.0845839	0.0781312	0.0803012
TID_205506	An01g12710	strong similarity to largest subunit of DNA-directed RNA polymerase II rpb1p - Schizosaccharomyces pombe	5232		100	1.30156	410	5.27947	429	5.64737	939	4.07455		163	3.66399	332	3.97306	375	3.86278	870	3.86443		476	4.81861	520	4.33756	230	2.99373	1226	4.14898		4.13678e-20	1.75388e-20	0			2.20943e-43	1.40572e-43	0
TID_119312	An01g12720	similarity to tumour suppressor protein TSA305 from patent WO9928457-A1 - Homo sapiens	2847		100	2.39191	650	15.3815	636	15.386	1386	11.0524		105	4.33747	364	8.00514	464	8.78348	933	7.61602		341	6.34379	341	5.22729	209	4.99932	891	5.54127		2.68143e-72	4.25764e-73	0			3.60536e-06	3.12955e-06	3.61274e-06
TID_35540	An01g12740	similarity to Rab9 effector p40 - Homo sapiens	2175		26	0.814043	109	3.3763	146	4.62328	281	2.93312		24	1.29774	92	2.6484	87	2.15574	203	2.16906		68	1.65589	93	1.86609	45	1.40898	206	1.67698		8.84421e-14	5.96188e-14	8.27116e-14			0.00517911	0.00473509	0.00497468
TID_205501	An01g12750	strong similarity to cell cycle protein CDC20 - Homo sapiens	1863		31	1.13314	110	3.9779	118	4.3624	259	3.15623		13	0.820664	60	2.01648	45	1.30177	118	1.47198		49	1.39305	54	1.265	26	0.950413	129	1.22601		5.7462e-27	4.84942e-27	0			0.00574444	0.00541488	0.0056414
TID_35538	An01g12760	similarity to acetate regulatory DNA binding protein facB - Aspergillus niger	2103		0	0	0	0	1	0.0327504	1	0.0107955		4	0.223695	5	0.148863	3	0.0768808	12	0.13261		0	0	4	0.08301	1	0.0323827	5	0.0420968		0.0201028	0.00475328	0.00630923			0.329362	0.226405	0.233425
TID_46333	An01g12770	strong similarity to large subunit of transcription initation factor TFIIA p35/p19 - Homo sapiens	1161		6	0.351927	12	0.696342	12	0.711878	30	0.586639		14	1.41818	23	1.24037	10	0.464199	47	0.940805		12	0.547433	19	0.714218	1	0.058657	32	0.488019		0.729545	0.686565	0.691623			0.650582	0.592671	0.596346
TID_55264	An01g12780	strong similarity to split zinc finger protein 1 Sfp1 - Saccharomyces cerevisiae	2028		52	1.7461	179	5.94647	178	6.04517	409	4.57865		69	4.00144	213	6.57607	377	10.0187	659	7.55182		830	21.6767	647	13.9234	479	16.0849	1956	17.0773		0.0578654	0.0504432	0.0546064			2.06641e-232	1.82151e-229	0
TID_46331	An01g12800	strong similarity to hypothetical conserved protein SPAC16.04 - Schizosaccharomyces pombe	2229		5	0.152754	24	0.725396	16	0.494386	45	0.458337		14	0.738674	29	0.814597	33	0.797885	76	0.792387		43	1.02174	54	1.05729	26	0.794356	123	0.977043		0.40637	0.361233	0.369988			2.85091e-07	1.97467e-07	2.00203e-07
TID_205494	An01g12810	similarity to BAX-associated protein fragment SEQ ID NO:242 from patent WO200264766-A2 - Saccharomyces cerevisiae	1083		162	10.1864	1245	77.4488	1229	78.1592	2636	55.2585		265	28.7774	1009	58.3335	1536	76.4362	2810	60.2993		1153	56.3875	1285	51.7827	1115	70.113	3553	58.0879		5.32185e-27	1.37066e-27	0			1.8632e-87	5.01707e-88	0
TID_46329	An01g12820	strong similarity to mitochondrial inheritance component mdm12p - Schizosaccharomyces pombe	1308		13	0.676813	102	5.25371	73	3.8439	188	3.26311		14	1.25879	58	2.77636	98	4.03789	170	3.02048		76	3.07743	51	1.70166	31	1.61401	158	2.13879		1.63103e-05	1.31873e-05	1.57706e-05			0.0945839	0.0836898	0.08574
TID_35532	An01g12840	hypothetical protein	324		1	0.210178	0	0	0	0	1	0.0700708		0	0	1	0.193246	0	0	1	0.0717281		0	0	0	0	0	0	0	0		1	0.7994	0.801458			1	NA	0.285621
TID_205492	An01g12910	strong similarity to hypothetical protein kinase Kin3 - Saccharomyces cerevisiae	4086		23	0.383321	73	1.20364	59	0.994512	155	0.861223		36	1.03619	74	1.13394	68	0.896906	178	1.01241		61	0.790704	61	0.65154	38	0.63334	160	0.693331		0.051202	0.0450367	0.0477931			0.153897	0.147904	0.150733
TID_55261	An01g12940	strong similarity to hypothetical protein Afu1g14830 - Aspergillus fumigatus	1749		29	1.12912	169	6.50985	114	4.48923	312	4.04993		55	3.69835	124	4.43902	108	3.3279	287	3.81352		45	1.36271	77	1.92137	40	1.55748	162	1.64		7.74127e-08	5.76645e-08	7.63814e-08			0.00165357	0.00129744	0.00148203
TID_205486	An01g12950	similarity to hypothetical protein PA0544 - Pseudomonas aeruginosa	956		6	0.427392	54	3.80548	55	3.96243	115	2.731		17	2.09135	47	3.07819	62	3.49518	126	3.063		40	2.21607	47	2.1456	24	1.70964	111	2.05581		0.042381	0.038094	0.0404328			0.295242	0.291092	0.294552
TID_205484	An01g12960	strong similarity to short/branched chain specific acyl-CoA dehydrogenase precursor ACADSB - Homo sapiens	1344		12	0.608016	40	2.00509	45	2.30606	97	1.63853		20	1.75011	62	2.88833	67	2.68665	149	2.57645		22	0.866973	25	0.811803	19	0.962734	66	0.869488		0.604632	0.570059	0.576535			0.000144682	9.7941e-05	0.000123211
TID_134644	An01g12970	similarity to hypothetical protein T24H10.2 - Caenorhabditis elegans	849		0	0	1	0.0793535	1	0.0811239	2	0.0534816		0	0	1	0.0737475	3	0.190436	4	0.109493		1	0.0623842	0	0	0	0	1	0.020855		1	0.686615	0.692698			0.396257	0.259441	0.268654
TID_46323	An01g12990	strong similarity to hypothetical membrane protein YJL091c - Saccharomyces cerevisiae	1491		8	0.36538	14	0.632593	8	0.369546	30	0.4568		5	0.394391	25	1.04983	30	1.08438	60	0.935207		21	0.745974	25	0.731766	6	0.274047	52	0.617511		0.1352	0.118153	0.125871			0.567663	0.522973	0.526017
TID_205482	An01g13000	strong similarity to glu/asp-tRNA amidotransferase subunit A gatA - Thermus thermophilus	1980		7	0.24075	35	1.1909	35	1.21747	77	0.882892		14	0.831568	48	1.51786	28	0.76213	90	1.05636		40	1.06998	80	1.76333	53	1.8229	173	1.54703		0.208567	0.192177	0.197918			3.64826e-13	3.48776e-13	3.22964e-13
TID_195992	An01g13010	strong similarity to cyclic nucleotide phosphodiesterase PDE1 - Candida albicans	1502		8	0.362705	53	2.37728	53	2.43031	114	1.72313		57	4.46313	117	4.8772	192	6.88918	366	5.66298		31	1.09314	48	1.3947	23	1.04282	102	1.2024		1.54377e-15	1.58632e-16	9.99201e-16			1.42863e-22	1.34962e-23	0
TID_51738	An01g13030	strong similarity to hypothetical protein 68B2.90 - Neurospora crassa	1699		26	1.04211	204	8.08929	185	7.49954	415	5.54545		43	2.97653	158	5.82262	201	6.37586	402	5.49879		654	20.3876	717	18.4177	327	13.1071	1698	17.6955		3.28115e-08	2.21156e-08	3.05459e-08			5.14281e-271	3.33022e-265	0
TID_205471	An01g13040	strong similarity to prolidase PEPD from patent JP02104286-A - Homo sapiens	1564		118	5.13781	677	29.1626	510	22.459	1305	18.9433		40	3.00786	131	5.24432	115	3.96276	286	4.24975		169	5.72311	195	5.44136	88	3.83176	452	5.11706		2.62939e-245	3.63329e-239	0			3.54794e-22	2.69923e-22	0
TID_205470	An01g13060	strong similarity to hypothetical protein Afu1g14930 - Aspergillus fumigatus	1224		534	29.7093	6207	341.644	3475	195.537	10216	189.488		110	10.5693	515	26.3439	704	30.9976	1329	25.2335		8662	374.817	7935	282.928	6990	388.909	23587	341.201		0	0	0			0	0	0
TID_205468	An01g13070	strong similarity to signal recognition particle receptor Sec63 - Saccharomyces cerevisiae	2199		8	0.247741	36	1.10294	29	0.9083	73	0.753668		13	0.695269	43	1.22433	27	0.661721	83	0.877176		22	0.529883	27	0.535856	24	0.743255	73	0.587782		0.166727	0.151345	0.156469			0.419717	0.397391	0.400777
TID_171422	An01g13080	similarity to thiamin repressible genes regulatory protein ntf1p - Schizosaccharomyces pombe	1029		27	1.78682	133	8.70783	65	4.35065	225	4.9642		212	24.2301	524	31.8839	1055	55.2552	1791	40.4496		159	8.18397	174	7.37978	64	4.23562	397	6.83115		3.18996e-195	5.53043e-209	0			4.01371e-139	5.63309e-145	0
TID_205466	An01g13100	strong similarity to hypothetical protein AAN61518.1 - Caenorhabditis elegans	5078		16	0.214566	67	0.888906	77	1.04437	160	0.715335		42	0.972728	85	1.04805	97	1.02947	224	1.02515		93	0.970002	100	0.859443	64	0.8583	257	0.896106		0.876423	0.84386	0.846236			1.18082e-05	1.03393e-05	1.12788e-05
TID_51734	An01g13120	strong similarity to ADP-ribosylation factor-like 2 protein ARL2 - Mus musculus	558		9	1.09835	37	4.46726	29	3.57948	75	3.05147		33	6.95528	61	6.84464	50	4.82916	144	5.99739		21	1.99328	31	2.42458	15	1.83067	67	2.12598		0.0393288	0.0316365	0.0351878			0.00063339	0.000413997	0.000497758
TID_35517	An01g13130	weak similarity to phosphinothricin-resistance protein from patent EP0290986 - Alcaligenes faecalis	1701		0	0	1	0.0396068	1	0.0404904	2	0.0266936		0	0	1	0.0368087	0	0	1	0.0136625		0	0	0	0	4	0.160143	4	0.0416365		0.572574	0.373629	0.373737			0.174101	0.0975407	0.0940118
TID_130294	An01g13150	strong similarity to ATP dependent RNA helicase Drs1 - Saccharomyces cerevisiae	2391		3	0.0854426	7	0.197239	5	0.144028	15	0.142428		3	0.147563	13	0.340423	5	0.112701	21	0.204114		5	0.110757	14	0.25554	14	0.39875	33	0.244373		1	0.951913	0.952652			0.0127202	0.00913767	0.00919413
TID_205459	An01g13160	strong similarity to alpha-isopropylmalate synthase Leu4 - Saccharomyces cerevisiae	2111		12	0.387103	11	0.351058	16	0.522021	39	0.419429		9	0.501405	23	0.682173	25	0.638246	57	0.62751		33	0.827957	12	0.248086	18	0.580679	63	0.52841		1	0.910639	0.912065			0.052778	0.0456579	0.0466772
TID_46314	An01g13170	strong similarity to hypothetical peptide synthase-like protein CPS1 - Cochliobolus heterostrophus	5538		51	0.627119	246	2.99265	232	2.8853	529	2.16863		101	2.14488	234	2.64556	236	2.29665	571	2.39617		118	1.12853	151	1.18996	76	0.934572	345	1.10302		4.17882e-06	2.85029e-06	3.71517e-06			0.000406038	0.000322054	0.000375889
TID_55252	An01g13190	strong similarity to cytoplasmic ribosomal protein of the small subunit S5.e - Saccharomyces cerevisiae	715		153	14.572	801	75.4745	853	82.1674	1807	57.3765		226	37.1738	987	86.4303	1802	135.827	3015	97.9976		1761	130.447	2195	133.979	1160	110.485	5116	126.69		1.59237e-07	8.71905e-08	1.48642e-07			1.8736e-272	1.45288e-272	0
TID_35512	An01g13200	similarity to FLEXHT-10 from patent WO200070047-A2 - Homo sapiens	2238		25	0.760699	31	0.933202	69	2.12347	125	1.26804		20	1.051	71	1.98634	55	1.32446	146	1.5161		47	1.11229	58	1.13104	62	1.88662	167	1.32122		0.108414	0.0954609	0.0997685			0.000487376	0.000414692	0.000439156
TID_171322	An01g13210	weak similarity to S phase inhibitor spd1p - Schizosaccharomyces pombe	735		0	0	1	0.0916614	6	0.562238	7	0.216219		2	0.32002	14	1.1926	20	1.46649	36	1.13828		2	0.14412	1	0.0593776	0	0	3	0.0722691		0.000892094	0.000275007	0.000424099			1.90047e-06	3.66109e-07	6.05817e-07
TID_51731	An01g13220	strong similarity to 150 kDa oxygen regulated protein ORP150 - Rattus norvegicus	3012		4	0.0904353	33	0.73813	33	0.754598	70	0.527625		8	0.31237	31	0.644409	28	0.501002	67	0.516956		33	0.580285	24	0.347749	11	0.248708	68	0.399735		0.0191887	0.0182075	0.0193812			0.117902	0.104469	0.106423
TID_46311	An01g13230	similarity to cytoskeleton-associated protein 4 from patent WO200017355-A2 - Homo sapiens	1512		12	0.540459	79	3.52005	64	2.91531	155	2.32735		29	2.2557	88	3.64406	123	4.38419	240	3.68887		67	2.34696	49	1.41434	32	1.44129	148	1.73312		0.443647	0.424653	0.432508			0.0357626	0.0319756	0.0339103
TID_205452	An01g13240	similarity to hypothetical protein CAE75736.1 - Neurospora crassa	2079		18	0.589591	46	1.49066	71	2.35212	135	1.47422		18	1.01825	35	1.05407	51	1.32206	104	1.16255		60	1.52855	29	0.60877	29	0.949938	118	1.00495		2.57796e-06	1.66551e-06	1.95192e-06			0.00435718	0.00357704	0.00372617
TID_205450	An01g13250	similarity to hypothetical protein YKL047w - Saccharomyces cerevisiae	1860		10	0.366117	34	1.23152	22	0.814641	66	0.805588		13	0.821987	18	0.605919	20	0.5795	51	0.637223		4	0.113901	12	0.281565	7	0.256293	23	0.218944		0.000961283	0.000851948	0.000923083			0.0345597	0.0267785	0.0290132
TID_171241	An01g13270	similarity to splicing coactivator subunit SRm300 - Homo sapiens	5150		15	0.198343	62	0.81107	36	0.481451	113	0.498142		23	0.525237	36	0.437673	48	0.502308	107	0.482848		35	0.359951	68	0.576251	22	0.290916	125	0.429756		0.00251655	0.00212219	0.00234397			0.00145532	0.00137645	0.00143992
TID_119444	An01g13280	strong similarity to RAD54B - Homo sapiens	2904		2	0.0468993	11	0.255194	6	0.142302	19	0.148539		8	0.323987	9	0.194044	9	0.167025	26	0.208071		1	0.0182384	5	0.0751421	3	0.070352	9	0.0548737		0.880869	0.885387	0.887101			0.0399804	0.0267659	0.029402
TID_195962	An01g13290	strong similarity to choline permease Hnm1 - Saccharomyces cerevisiae	1844		38	1.40332	143	5.22455	210	7.84359	391	4.81391		5	0.318892	15	0.509314	22	0.642981	42	0.529325		39	1.12018	55	1.3017	35	1.29258	129	1.23865		2.40533e-102	8.58879e-97	0			2.38835e-17	3.11083e-17	0
TID_171242	An01g13320	weak similarity to integral membrane protein PTH11 - Magnaporthe grisea	1095		9	0.559708	78	4.79904	60	3.77393	147	3.04779		1	0.107404	9	0.514616	24	1.18123	34	0.721604		100	4.83691	96	3.82619	56	3.48278	252	4.07479		3.21283e-28	1.02772e-27	0			3.86412e-56	4.29457e-54	0
TID_121337	An01g13340	similarity to 35kDa antigenic protein from patent WO200029432-A1 - Helicobacter pylori	1608		10	0.423494	95	3.98026	92	3.94056	197	2.78139		22	1.60906	102	3.97163	116	3.88784	240	3.46864		27	0.889324	34	0.922789	28	1.18583	89	0.979992		0.0986465	0.0944557	0.098954			9.56107e-10	3.97325e-10	7.5226e-10
TID_205443	An01g13350	strong similarity to heat shock protein Hsp104 - Saccharomyces cerevisiae	2961		69	1.58688	196	4.45956	130	3.02386	395	3.02859		54	2.14482	153	3.23525	137	2.49355	344	2.69994		737	13.1829	810	11.9387	379	8.71671	1926	11.5169		2.28672e-11	1.27853e-11	1.90002e-11			0	0	0
TID_205440	An01g13380	weak similarity to putrescine N-methyltransferase NsPMT1 - Nicotiana sylvestris [deleted ORF]	909		8	0.59932	53	3.92813	53	4.01577	114	2.84723		5	0.646905	28	1.92863	11	0.652176	44	1.12492		74	4.31171	71	3.40882	36	2.69706	181	3.5256		4.05376e-15	4.19862e-15	3.33067e-15			8.3489e-30	2.16644e-29	0
TID_51725	An01g13390	similarity to hypothetical protein CAD21062.1 - Neurospora crassa	1217		9	0.503599	160	8.85734	138	7.80989	307	5.72704		48	4.63858	196	10.0837	289	12.798	533	10.1782		94	4.09091	102	3.65779	58	3.24556	254	3.6954		0.00624417	0.00515713	0.00604693			1.64517e-10	7.60491e-11	1.37002e-10
TID_51724	An01g13400	strong similarity to homolog of the prefoldin subunit 4 Gim3 - Saccharomyces cerevisiae	455		9	1.34699	37	5.47853	26	3.93567	72	3.59255		8	2.06782	31	4.26585	34	4.0272	73	3.7286		37	4.30698	39	3.74079	26	3.89147	102	3.96924		0.0426576	0.0375184	0.0396059			9.16523e-05	7.98747e-05	8.26924e-05
TID_46302	An01g13410	similarity to cutinase transcription factor alpha CTF1a - Fusarium solani	2334		26	0.758587	85	2.45353	91	2.68533	202	1.96487		8	0.40311	45	1.20717	37	0.854352	90	0.89614		47	1.06655	58	1.08452	44	1.28382	149	1.13033		5.0757e-22	5.32878e-22	0			6.23924e-09	4.46029e-09	4.4987e-09
TID_171583	An01g13450	similarity to hypothetical protein B9B15.40 - Neurospora crassa	399		4	0.682685	36	6.0786	32	5.52374	72	4.09677		36	10.6112	72	11.2983	64	8.64457	172	10.0182		15	1.99113	37	4.04705	25	4.26696	77	3.41693		0.000196887	0.000110354	0.000157995			6.78823e-05	3.85735e-05	4.96799e-05
TID_171648	An01g13460	strong similarity to hypothetical protein B9B15.50 - Neurospora crassa	1248		8	0.436524	32	1.72747	43	2.37307	83	1.50989		29	2.73286	131	6.57221	109	4.70704	269	5.00924		64	2.71611	75	2.62275	50	2.7284	189	2.68143		5.18628e-12	9.46197e-13	3.71214e-12			0.370508	0.339775	0.344434
TID_51721	An01g13470	similarity to topoisomerase II binding protein TopBP from patent JP11075856-A - Homo sapiens	1002		14	0.951466	17	1.14302	32	2.19958	63	1.42743		20	2.34745	40	2.49947	42	2.25901	102	2.36574		41	2.1672	54	2.35199	20	1.3593	115	2.03212		0.476747	0.424027	0.432179			0.00493947	0.00460116	0.00478619
TID_205428	An01g13480	strong similarity to protein SEQ ID NO:7805 from patent WO200253728-A2 - Candida albicans	1211		0	0	0	0	3	0.170621	3	0.0562418		91	8.83755	184	9.51324	322	14.3301	597	11.4568		121	5.29204	114	4.10838	88	4.94869	323	4.72256		7.54293e-132	5.92255e-116	0			2.85189e-07	1.77903e-07	2.51808e-07
TID_35492	An01g13490	strong similarity to thioesterase II hTE - Homo sapiens	1071		18	1.1445	89	5.59854	101	6.49514	208	4.40916		31	3.40414	101	5.90455	117	5.88752	249	5.40311		31	1.53304	47	1.91522	41	2.60703	119	1.96733		0.0637376	0.057528	0.0608866			1.5047e-05	9.65352e-06	1.2742e-05
TID_170269	An01g13500	similarity to hypothetical protein FG10917.1 - Fusarium graminearum	1302		0	0	4	0.206977	5	0.264494	9	0.156933		29	2.61952	52	2.50062	86	3.55978	167	2.98085		48	1.9526	54	1.81006	30	1.56914	132	1.79507		6.53555e-28	5.30565e-30	0			0.815698	0.806826	0.808402
TID_170720	An01g13510	similarity to protein sequence 5 from patent WO0077222 - Streptomyces natalensis	3729		2	0.0365234	1	0.0180668	9	0.166229	12	0.0730586		11	0.346925	17	0.285438	12	0.17343	40	0.249288		2	0.0284066	3	0.0351106	7	0.127837	12	0.0569781		0.00731079	0.00469862	0.0059462			0.00300581	0.0017696	0.0021356
TID_205426	An01g13530	strong similarity to protein involved in the attachment of GPI-anchors to proteins Gpi8 - Saccharomyces cerevisiae	1234		14	0.772584	78	4.25847	35	1.95348	127	2.33653		25	2.38265	93	4.7187	101	4.41105	219	4.12442		80	3.43366	53	1.87443	50	2.75935	183	2.62576		0.101157	0.0830213	0.0888462			0.420906	0.3994	0.403053
TID_170591	An01g13540	strong similarity to suppressor of nda4 mutation sna41p - Schizosaccharomyces pombe [putative frameshift]	2583		26	0.68546	74	1.93011	88	2.34647	188	1.6524		17	0.774033	52	1.26047	49	1.02237	118	1.06168		52	1.06626	46	0.777218	53	1.39734	151	1.03507		1.08874e-12	8.50571e-13	1.0284e-12			3.46364e-05	2.85201e-05	3.01803e-05
TID_170230	An01g13550	strong similarity to hypothetical protein AAL60010.1 - Arabidopsis thaliana [putative frameshift]	1464		3	0.139545	10	0.460185	2	0.0940904	15	0.232612		4	0.321332	15	0.641513	2	0.073625	21	0.333359		6	0.217066	10	0.298105	0	0	16	0.193507		1	0.951913	0.952652			1	0.979418	0.979597
TID_46294	An01g13560	strong similarity to poly(A) polymerase la1p - Schizosaccharomyces pombe [putative sequencing error]	1740		3	0.11741	17	0.658224	20	0.791657	40	0.521907		13	0.878676	27	0.97156	25	0.774331	65	0.868157		14	0.426149	12	0.300983	13	0.508799	39	0.396857		0.552992	0.511644	0.519079			0.236167	0.212553	0.217751
TID_35486	An01g13580	strong similarity to clavaminate synthase orfdwn1 from patent WO9833896-A2 - Streptomyces clavuligerus	1062		38	2.43664	234	14.8445	222	14.3974	494	10.5605		151	16.722	370	21.8138	572	29.0274	1093	23.9183		43	2.1445	40	1.64379	39	2.50088	122	2.03401		1.69057e-16	2.79286e-17	1.11022e-16			1.08052e-144	4.23703e-151	0
TID_35485	An01g13590	strong similarity to saccharopine reductase LYS3 - Magnaporthe grisea	1389		26	1.27469	264	12.8049	199	9.86751	489	7.99261		32	2.70946	150	6.76151	111	4.30682	293	4.9023		136	5.18584	147	4.61875	95	4.65772	378	4.81846		3.69438e-33	2.01441e-33	0			2.20952e-11	1.90142e-11	2.18346e-11
TID_51717	An01g13600	strong similarity to mitochondrial phosphate transport protein Mir1 - Saccharomyces cerevisiae	1050		119	7.71775	148	9.49612	120	7.87134	387	8.36766		13	1.45609	66	3.93559	76	3.90086	155	3.43065		828	41.766	727	30.2172	333	21.5977	1888	31.8369		7.69141e-46	1.16288e-45	0			0	0	0
TID_46290	An01g13610	strong similarity to unnamed ORF encoding a alkaline alpha-amylase sequence 1 from patent WO0060058 - Bacillus sp.	1575		1	0.0432367	29	1.24048	15	0.655945	45	0.648656		3	0.224014	29	1.15285	44	1.5056	76	1.12142		9	0.302652	12	0.332514	8	0.345909	29	0.326014		0.40637	0.361233	0.369988			0.00106877	0.000658938	0.000801219
TID_170255	An01g13620	strong similarity to glutathione synthase Gsh2 - Saccharomyces cerevisiae	1542		0	0	5	0.218454	3	0.133996	8	0.117784		1	0.0762694	5	0.203021	5	0.174752	11	0.165784		0	0	1	0.0283025	3	0.132492	4	0.0459298		1	0.933712	0.934713			0.297349	0.171183	0.178228
TID_46289	An01g13630	strong similarity to yaiB from patent FR2807446-A1 - Lactococcus lactis	786		8	0.693107	37	3.17141	36	3.15454	81	2.33962		7	1.04739	42	3.34566	45	3.0855	94	2.77933		40	2.69538	36	1.99889	24	2.07941	100	2.25266		0.19152	0.166701	0.17214			0.0246831	0.0229105	0.023614
TID_55241	An01g13640	similarity to nitrate assimilation regulatory protein nirA - Aspergillus nidulans	3458		18	0.354471	56	1.09103	73	1.45397	147	0.965105		67	2.27869	115	2.08223	142	2.21309	324	2.17748		131	2.00645	131	1.65332	62	1.22101	324	1.65897		1.00864e-05	4.94569e-06	7.91613e-06			0.000860928	0.00075766	0.000813008
TID_35478	An01g13650	similarity to cytadherence accessory protein HMW1 - Mycoplasma pneumoniae	1959		90	3.12854	460	15.8197	318	11.1802	868	10.0593		41	2.46141	97	3.10022	66	1.81571	204	2.42008		49	1.32478	58	1.29212	37	1.28623	144	1.30151		5.09426e-157	2.01211e-153	0			0.449389	0.430128	0.434544
TID_171880	An01g13660	strong similarity to laccase I precursor yA - Aspergillus nidulans	1791		0	0	0	0	1	0.0384557	1	0.0126761		4	0.262663	14	0.489426	38	1.14347	56	0.726652		6	0.177434	4	0.0974707	5	0.190119	15	0.148291		3.37032e-12	8.48983e-13	8.59313e-13			0.000103913	5.59764e-05	7.68502e-05
TID_35476	An01g13670	strong similarity to hypothetical protein CAF06065.1 - Neurospora crassa	2310		0	0	0	0	0	0	0	0		2	0.101825	7	0.189732	1	0.0233305	10	0.100606		0	0	0	0	3	0.0884425	3	0.0229947		0.00710093	0.00491223	0.00112263			0.168665	0.118006	0.124698
TID_55240	An01g13680	similarity to polypeptide SEQ ID NO:41157 from patent WO200171042-A2 - Drosophila melanogaster	729		48	4.4838	236	21.8101	203	19.179	487	15.1664		59	9.5183	224	19.2387	150	11.0892	433	13.8037		77	5.5943	135	8.08195	121	11.3034	333	8.08789		7.65901e-13	4.45309e-13	7.11431e-13			1	0.990574	0.990655
TID_35474	An01g13690	strong similarity to peroxisome targeting signal receptor Pas7 - Saccharomyces cerevisiae	1065		17	1.08701	182	11.5132	153	9.8946	352	7.5037		19	2.09816	80	4.70322	52	2.63142	151	3.29505		63	3.13309	64	2.62265	62	3.96455	189	3.14218		8.91126e-39	9.67599e-39	0			8.51506e-06	6.67569e-06	7.16198e-06
TID_35473	An01g13700	similarity to calcineurin responsive zinc-finger transcription factor Crz1 - Saccharomyces cerevisiae	4332		35	0.55019	112	1.74182	145	2.30535	292	1.5303		109	2.95919	251	3.62777	402	5.00119	762	4.0879		51	0.623539	78	0.785807	57	0.896063	186	0.760227		1.15895e-19	1.06946e-20	0			5.36629e-54	3.00339e-56	0
TID_51714	An01g13710	strong similarity to homolog of the lodestar ATPase - Homo sapiens [putative sequencing error]	2652		1	0.0256779	32	0.812925	13	0.337619	46	0.393792		21	0.93128	52	1.22768	93	1.88993	166	1.45468		33	0.659056	53	0.872192	38	0.975803	124	0.827879		2.81727e-09	6.62648e-10	1.94041e-09			0.858998	0.810042	0.811707
TID_171043	An01g13720	strong similarity to hypothetical protein EAT90337.1 - Phaeosphaeria nodorum	930		2	0.146447	1	0.0724421	9	0.666524	12	0.292941		6	0.758758	5	0.336622	9	0.52155	20	0.499783		2	0.113901	3	0.140782	3	0.21968	8	0.152309		0.722823	0.665187	0.670825			0.129075	0.0991621	0.104453
TID_35470	An01g13730	strong similarity to hypothetical protein encoded by An01g13710 - Aspergillus niger	954		2	0.142763	0	0	0	0	2	0.0475953		2	0.246556	7	0.459414	1	0.0564921	10	0.243605		2	0.111036	2	0.0914937	0	0	4	0.0742387		0.139488	0.0589773	0.0672456			0.294973	0.243627	0.250934
TID_170343	An01g13750	similarity to hypothetical DNA repair system protein alkB - Xanthomonas axonopodis	1359		2	0.100217	2	0.0991481	4	0.20272	8	0.133645		1	0.0865397	3	0.138216	6	0.23794	10	0.171007		6	0.233837	4	0.128455	1	0.0501109	11	0.143315		0.813646	0.776124	0.779121			0.510154	0.409306	0.411517
TID_171671	An01g13770	weak similarity to crossbronx cbx - Drosophila melanogaster	795		1	0.0856576	20	1.69487	15	1.29951	36	1.02806		6	0.887603	19	1.49638	8	0.542324	33	0.964675		9	0.599594	10	0.548962	7	0.599629	26	0.579062		0.0671966	0.0634501	0.0659255			1	0.923334	0.923972
TID_171062	An01g13780	strong similarity to hypothetical protein Afu1g15560 - Aspergillus fumigatus	636		19	2.03437	87	9.21586	100	10.8293	206	7.35347		15	2.77376	31	3.05182	40	3.38953	86	3.1425		42	3.49763	68	4.66618	59	6.31752	169	4.70488		4.64858e-24	4.75669e-24	0			2.46809e-13	2.44248e-13	2.22822e-13
TID_195925	An01g13790	weak similarity to homeodomain protein Prep-1 - Homo sapiens	2892		104	2.44888	346	8.06031	441	10.5026	891	6.99458		404	16.4293	953	20.6324	889	16.5668	2246	18.0487		249	4.56019	344	5.19122	237	5.58087	830	5.08158		6.32891e-50	2.27805e-52	0			1.48809e-79	2.91208e-82	0
TID_172796	An01g13810	strong similarity to urea amidolyase Dur1 - Saccharomyces cerevisiae	3717		44	0.806108	225	4.07816	229	4.24326	498	3.04172		141	4.4613	330	5.55874	557	8.07605	1028	6.42739		68	0.968944	56	0.657514	51	0.934393	175	0.833612		7.0188e-12	2.2127e-12	6.28331e-12			4.50294e-103	1.08558e-107	0
TID_35463	An01g13820	strong similarity to protein sequence SEQ ID NO:18221 from patent EP1074617-A2 - Homo sapiens	1704		8	0.319708	58	2.29315	44	1.77844	110	1.46557		11	0.759203	42	1.54324	49	1.54975	102	1.39112		39	1.21221	41	1.05008	38	1.51868	118	1.22611		0.00206398	0.00152783	0.00169183			0.00269791	0.00233788	0.00243853
TID_131964	An01g13830	strong similarity to GTP-binding protein cgtA - Caulobacter crescentus	1530		5	0.222542	32	1.40907	35	1.57555	72	1.06837		7	0.538073	33	1.35045	27	0.951061	67	1.01769		57	1.97318	42	1.19803	38	1.69139	137	1.58543		0.0123114	0.0109156	0.0116897			1.31557e-11	1.02099e-11	9.22951e-12
TID_35461	An01g13850	hypothetical protein	393		0	0	1	0.171428	2	0.350505	3	0.173305		4	1.19702	5	0.796586	2	0.274267	11	0.65048		5	0.673844	10	1.1105	7	1.21299	22	0.991172		0.176917	0.107312	0.11752			0.00815901	0.00737418	0.00726334
TID_170261	An01g13880	similarity to tetracycline resistance protein TetR - Pasteurella multocida	1833		6	0.222906	8	0.294037	9	0.338171	23	0.284871		30	1.92483	95	3.24501	166	4.8807	291	3.68948		65	1.87816	47	1.11904	36	1.33749	148	1.42961		7.53321e-42	6.53216e-45	0			3.32901e-05	2.42262e-05	3.08645e-05
TID_171799	An01g13890	strong similarity to positive regulator of purine utilisation uaY - Aspergillus nidulans	3234		4	0.0842273	18	0.374978	11	0.234266	33	0.231663		6	0.218196	14	0.271046	14	0.233305	34	0.244328		14	0.229282	17	0.229413	4	0.084231	35	0.191623		0.214182	0.177777	0.182561			0.227057	0.222546	0.225072
TID_171849	An01g13900	similarity to hypothetical protein dnajp - Schizosaccharomyces pombe	2544		4	0.107072	15	0.397235	19	0.514391	38	0.339116		13	0.600981	41	1.00907	32	0.677905	86	0.785625		16	0.333108	22	0.377412	7	0.187384	45	0.313195		0.0175585	0.0131403	0.0153082			0.0422447	0.0313779	0.033593
TID_172795	An01g13910	similarity to fatty acid elongation protein Elo1 - Saccharomyces cerevisiae	891		0	0	1	0.0756129	1	0.0772999	2	0.0509606		9	1.18795	14	0.983797	20	1.20973	43	1.12157		15	0.891653	8	0.391852	3	0.229295	26	0.516671		4.19934e-08	3.9788e-09	1.00926e-08			0.395502	0.325042	0.330482
TID_51711	An01g13920	strong similarity to adenylosuccinate synthase ade2p - Schizosaccharomyces pombe	1606		65	2.75614	404	16.9477	414	17.7546	883	12.4824		61	4.46703	301	11.7348	320	10.7384	682	9.86899		1064	35.0896	956	25.979	507	21.4988	2527	27.8598		8.6763e-34	2.79764e-34	0			0	0	0
TID_51710	An01g13930	similarity to succinate dehydrogenase - Saccharomyces cerevisiae	718		1	0.0948437	7	0.656822	10	0.959251	18	0.569155		11	1.80178	30	2.61608	23	1.72639	64	2.07152		41	3.02442	47	2.85682	28	2.65574	116	2.86057		0.000294524	0.000152688	0.000231608			1.71326e-08	1.53956e-08	1.50095e-08
TID_172245	An01g13940	strong similarity to septum formation protein maf - Bacillus subtilis	837		17	1.38311	69	5.55389	37	3.04462	123	3.33628		11	1.54562	66	4.93712	29	1.86728	106	2.94316		30	1.89836	26	1.35568	23	1.87135	79	1.67117		0.000158108	0.000118905	0.000135425			0.882178	0.835625	0.837076
TID_143917	An01g13950	similarity to MAX-like bHLHZIP protein MLX - Homo sapiens	240		6	1.70244	23	6.4564	25	7.1744	54	5.10816		13	6.3704	46	12.0006	31	6.96124	90	8.71496		7	1.54479	12	2.18213	6	1.70252	25	1.84437		0.397738	0.358601	0.367273			1.74198e-06	6.46852e-07	1.03362e-06
TID_55237	An01g13960	weak similarity to nucleolin DNCHNL - Gallus gallus	921		1	0.073939	20	1.463	34	2.54259	55	1.35577		6	0.766172	21	1.42763	17	0.994776	44	1.11027		24	1.38017	33	1.56374	17	1.25702	74	1.42263		0.00414992	0.00375718	0.00401532			3.56731e-05	2.64307e-05	2.64607e-05
TID_35452	An01g13980	weak similarity to exo-alpha-sialidase TCNA - Trypanosoma cruzi	1416		0	0	1	0.0475785	2	0.0972799	3	0.0480995		1	0.0830561	2	0.0884345	1	0.0380604	4	0.0656494		1	0.0374041	0	0	1	0.0480938	2	0.0250084		1	0.927204	0.92827			0.703306	0.607801	0.61253
TID_35451	An01g13990	hypothetical protein	738		0	0	0	0	2	0.186651	2	0.0615256		0	0	0	0	0	0	0	0		0	0	0	0	0	0	0	0		0.169574	NA	0.0595837			NA	NA	NA
TID_172477	An01g14000	strong similarity to cyclohexanol dehydrogenase chnA - Acinetobacter sp.	771		2	0.176648	30	2.62144	16	1.4293	48	1.41341		24	3.66093	49	3.97921	46	3.21543	119	3.58696		9	0.618259	3	0.169815	6	0.529967	18	0.413368		0.00093628	0.000634735	0.000848372			2.94924e-14	4.08003e-15	1.4988e-14
TID_171385	An01g14010	strong similarity to brown 2 protein abr2 - Aspergillus fumigatus	1809		4	0.150576	7	0.260695	5	0.190365	16	0.2008		12	0.780149	25	0.86528	49	1.4598	86	1.10483		25	0.731954	20	0.482504	8	0.301164	53	0.518748		4.62043e-08	8.79354e-09	2.5224e-08			0.230982	0.197991	0.202964
TID_170706	An01g14020	similarity to sterigmatocystin synthesis transcription regulator aflR - Aspergillus nidulans	1593		6	0.256489	31	1.31105	33	1.42677	70	0.997619		21	1.55038	41	1.61147	66	2.23287	128	1.86736		9	0.299233	16	0.438343	10	0.4275	35	0.389019		0.0972977	0.0867841	0.0930183			4.7847e-09	1.93435e-09	3.81306e-09
TID_172402	An01g14030	similarity to hypothetical protein CAD21072.1 - Neurospora crassa	818		0	0	6	0.494165	6	0.50519	12	0.333051		11	1.58152	17	1.30122	45	2.9648	73	2.07398		0	0	3	0.160058	5	0.416264	8	0.173163		1.00433e-07	1.92736e-08	5.40287e-08			5.3307e-11	1.05168e-11	2.75391e-11
TID_46275	An01g14040	weak similarity to finger protein spalt major Dvirsalm - Drosophila virilis	1734		16	0.628353	52	2.02036	34	1.35047	102	1.33547		27	1.83126	34	1.22768	55	1.70942	116	1.55469		12	0.366534	7	0.176181	15	0.589107	34	0.347175		0.0986296	0.0901961	0.0942502			1.40696e-07	5.82417e-08	1.00134e-07
TID_35444	An01g14050	similarity to anaphase-promoting complex subunit 4 APC4 - Homo sapiens	2517		22	0.595213	104	2.78371	88	2.408	214	1.93025		31	1.44848	73	1.81591	93	1.9913	197	1.81893		46	0.967959	58	1.00567	34	0.919915	138	0.970766		9.59948e-06	7.22963e-06	8.78434e-06			0.409127	0.398927	0.403484
TID_205400	An01g14070	strong similarity to karyopherin beta Kap95 - Saccharomyces cerevisiae	2619		0	0	0	0	0	0	0	0		0	0	0	0	0	0	0	0		0	0	0	0	0	0	0	0		NA	NA	NA			NA	NA	NA
TID_46272	An01g14080	strong similarity to cytoplasmic ribosomal protein of the small subunit Ys24 - Saccharomyces cerevisiae	393		91	15.7682	549	94.1139	402	70.4515	1042	60.1946		116	34.7136	998	158.998	893	122.46	2007	118.683		1676	225.873	1876	208.329	821	142.266	4373	197.018		2.25569e-15	5.33061e-16	1.9984e-15			0	0	0
TID_170417	An01g14090	similarity to sequence 13 from patent EP0999284 - Candida albicans	1053		3	0.194011	8	0.511841	10	0.654076	21	0.452765		4	0.446752	12	0.713523	5	0.255904	21	0.463474		0	0	2	0.0828917	8	0.517385	10	0.168147		0.273547	0.244203	0.249183			0.276905	0.195813	0.201984
TID_205396	An01g14100	weak similarity to stress protein Herp - Mus musculus	1929		4	0.141208	10	0.349254	10	0.357046	24	0.282463		5	0.30484	23	0.746536	23	0.642587	51	0.614429		7	0.192198	9	0.20362	14	0.494251	30	0.275364		0.126809	0.0940281	0.101243			0.263632	0.235346	0.240763
TID_35440	An01g14110	strong similarity to phosphatidylserine decarboxylase 1 Psd1 - Saccharomyces cerevisiae	1641		36	1.49392	289	11.8649	324	13.5986	649	8.9788		24	1.72004	142	5.41795	150	4.92628	316	4.4752		521	16.8156	508	13.5103	294	12.2009	1323	14.2748		7.30076e-60	6.62363e-60	0			2.64579e-210	7.15392e-206	0
TID_35439	An01g14120	similarity to proteasome alpha subunit ProsMA5 - Drosophila melanogaster	1365		5	0.249442	15	0.740342	13	0.655945	33	0.548862		1	0.0861593	4	0.183477	15	0.592236	20	0.340511		17	0.659627	13	0.415643	5	0.249453	35	0.453998		0.00298393	0.0019543	0.00201882			0.00385527	0.00264201	0.00263197
TID_205395	An01g14130	beta-isopropylmalate dehydrogenase A leu2A - Aspergillus niger	1241		7	0.384113	66	3.58299	47	2.60845	120	2.19529		5	0.473841	46	2.32082	54	2.34508	105	1.96631		80	3.41429	74	2.60237	46	2.52428	200	2.85349		0.000244682	0.00021496	0.000243349			9.26396e-15	8.42528e-15	7.77156e-15
TID_55234	An01g14140	strong similarity to CDPdiacylglycerol--inositol 3-phosphatidyltransferase - Rattus norvegicus	1299		1	0.0524232	19	0.985413	25	1.32552	45	0.786476		7	0.633758	12	0.578398	8	0.331907	27	0.483046		21	0.856234	22	0.739134	18	0.943659	61	0.831456		0.000290189	0.000262402	0.000273677			1.33654e-06	1.06488e-06	9.81431e-07
TID_51703	An01g14150	similarity to protein phosphatase YCR079w - Saccharomyces cerevisiae [deleted ORF]	1689		42	1.69337	191	7.61864	163	6.64683	396	5.32289		32	2.2282	86	3.18804	83	2.64841	201	2.76567		220	6.89883	131	3.38494	107	4.31426	458	4.80125		3.76308e-35	3.08522e-35	0			2.04974e-41	3.20179e-41	0
TID_46267	An01g14180	strong similarity to splice factor Pad-1 - Neurospora crassa	1713		20	0.79507	54	2.12378	56	2.25158	130	1.72293		14	0.961181	46	1.68134	47	1.47869	107	1.45165		33	1.02033	42	1.07004	39	1.55045	114	1.17833		2.87973e-05	1.98197e-05	2.2925e-05			0.0173602	0.0147197	0.0152314
TID_51702	An01g14200	strong similarity to fatty acid hydroxylase Scs7 - Saccharomyces cerevisiae	1407		72	3.48475	332	15.8971	352	17.2308	756	12.1986		17	1.42099	45	2.0025	27	1.0342	89	1.47004		513	19.311	592	18.3627	295	14.2784	1400	17.6178		2.47197e-190	1.53672e-180	0			0	0	0
TID_133728	An01g14220	similarity to orotidine-5-phosphate decarboxylase pyrG from patent EP354624-A - Penicillium chrysogenum [deleted ORF]	1314		5	0.259124	19	0.974164	14	0.733819	38	0.656554		8	0.716027	28	1.33419	21	0.861311	57	1.00812		15	0.604614	21	0.697483	7	0.362789	43	0.579418		0.835749	0.812033	0.815058			1	0.926734	0.927379
TID_172732	An01g14230	similarity to hypothetical hydroxyproline-rich glycoprotein like protein CAD21077.1 - Neurospora crassa	1590		1	0.0428288	2	0.0847436	5	0.216586	8	0.114229		9	0.665702	6	0.23627	7	0.237267	22	0.321558		2	0.0666216	2	0.0548962	5	0.214153	9	0.100222		0.137146	0.0890438	0.097217			0.146029	0.0930959	0.0981509
TID_51700	An01g14250	strong similarity to delta subunit of the coatomer delta-coat protein CopD - Bos taurus	1569		23	0.998247	116	4.98091	86	3.77513	225	3.25568		20	1.49914	74	2.953	79	2.71357	173	2.56246		77	2.59926	79	2.19742	43	1.86637	199	2.24569		7.53786e-10	5.62573e-10	7.30432e-10			0.000104829	9.50017e-05	0.000101722
TID_35429	An01g14280	strong similarity to hypothetical DNA topoisomerase IV subunit A Afu1g15870 - Aspergillus fumigatus	2604		18	0.470722	44	1.13838	48	1.26957	110	0.959034		20	0.903283	51	1.22626	39	0.80716	110	0.981716		27	0.549168	26	0.435755	11	0.287676	64	0.435169		0.00911291	0.00769168	0.0083559			0.078837	0.0703871	0.0737067
TID_205376	An01g14290	strong similarity to hypothetical protein F12K21.21 - Arabidopsis thaliana	1382		14	0.689847	61	2.97369	94	4.68464	169	2.77626		16	1.36159	58	2.62769	49	1.91084	123	2.06838		45	1.72459	38	1.20001	25	1.23192	108	1.38368		1.19199e-08	7.90736e-09	9.65067e-09			0.319936	0.309128	0.312614
TID_205375	An01g14310	strong similarity to lipid phosphoinositide phosphatase Sac1 - Saccharomyces cerevisiae	3042		30	0.671576	160	3.54352	146	3.3056	336	2.50762		71	2.74495	185	3.80774	200	3.54329	456	3.48369		92	1.60181	92	1.31989	45	1.00741	229	1.33289		0.492783	0.470516	0.477193			9.52904e-08	5.63643e-08	8.38737e-08
TID_170561	An01g14330	strong similarity to nuclear import receptor Kap104 - Saccharomyces cerevisiae	2709		7	0.175963	41	1.01964	45	1.14409	93	0.779392		27	1.17217	65	1.50231	74	1.47217	166	1.42408		42	0.82115	50	0.805509	26	0.653606	118	0.771244		0.0883895	0.0766758	0.0824099			0.549605	0.513042	0.51704
TID_35422	An01g14350	similarity to transcription factor Upc2 - Saccharomyces cerevisiae	1719		4	0.158459	38	1.4893	35	1.40233	77	1.01694		89	6.08904	208	7.57604	181	5.67465	478	6.46228		120	3.69732	112	2.84349	63	2.49584	295	3.03854		2.12595e-44	1.13469e-47	0			0.00292247	0.00255683	0.00285128
TID_170262	An01g14370	strong similarity to uronate dehydrogenase from patent DE19604798-A1 - Saccharomyces cerevisiae	747		2	0.182323	14	1.26265	11	1.01421	27	0.820588		1	0.15744	5	0.419087	16	1.15434	22	0.684441		5	0.354513	14	0.817932	7	0.63816	26	0.616271		0.0583951	0.0482512	0.049952			0.146518	0.134871	0.136411
TID_142140	An01g14380	strong similarity to hypothetical protein B3E4.80 - Neurospora crassa	681		1	0.0999968	14	1.38502	19	1.9216	34	1.13348		3	0.518094	4	0.367763	8	0.63311	15	0.511892		0	0	1	0.0640859	1	0.100001	2	0.0519998		0.000107725	6.91361e-05	6.72097e-05			0.011853	0.00360269	0.00437522
TID_119074	An01g14390	strong similarity to beta-transducin-like protein het-e - Podospora anserina	3786		24	0.431682	198	3.52337	208	3.7839	430	2.57852		25	0.776594	60	0.99226	134	1.90748	219	1.3443		47	0.657506	33	0.380402	17	0.305788	97	0.453638		8.94264e-38	6.13641e-38	0			3.85372e-06	2.31909e-06	3.23183e-06
TID_35418	An01g14400	similarity to cercosporin toxin resistance protein CRG1 - Cercospora nicotianae	1596		3	0.128003	9	0.379912	17	0.733622	29	0.412522		8	0.589511	23	0.902298	48	1.62086	79	1.15035		9	0.29867	7	0.191414	6	0.256018	22	0.244067		0.00233354	0.00145572	0.00190169			7.29535e-06	3.25573e-06	4.91311e-06
TID_35417	An01g14410	weak similarity to O-crystallin - Octopus dofleini	627		0	0	0	0	0	0	0	0		2	0.375143	0	0	3	0.257864	5	0.185326		0	0	1	0.0696053	2	0.217227	3	0.0847174		0.0822536	0.0811552	0.0212427			1	0.729541	0.732469
TID_55229	An01g14420	similarity to soluble epoxide hydrolase SEH - Homo sapiens	1007		31	2.09636	174	11.6411	165	11.2852	370	8.3417		172	20.0879	541	33.6374	646	34.5732	1359	31.3635		163	8.57315	256	11.0948	96	6.49223	515	9.05517		9.36134e-68	7.37496e-72	0			3.0992e-46	8.85087e-48	0
TID_170597	An01g14430	similarity to serine kinase SRPK2 - Homo sapiens	1395		2	0.0976312	7	0.338063	4	0.197489	13	0.211569		4	0.337226	3	0.134649	5	0.193167	12	0.199913		8	0.303737	12	0.375419	4	0.195271	24	0.304618		0.311631	0.271454	0.275941			0.00646705	0.00513244	0.00504897
TID_35415	An01g14440	similarity to extracellular matrix protein lustrin A - Haliotis rufescens [truncated ORF]	2661		0	0	0	0	0	0	0	0		0	0	9	0.211764	2	0.0405062	11	0.0960687		0	0	0	0	5	0.127961	5	0.0332693		0.00388123	0.00283962	0.000633491			0.45099	0.309933	0.316809
TID_172856	An01g14460	similarity to fluconazole resistance transporter Flr1 - Saccharomyces cerevisiae	1515		0	0	3	0.133408	0	0	3	0.0449563		1	0.0776287	1	0.0413278	2	0.0711465	4	0.0613594		0	0	0	0	2	0.089902	2	0.0233742		1	0.927204	0.92827			0.703306	0.607801	0.61253
TID_131508	An01g14480	strong similarity to aminotriazole resistance protein Atr1 - Saccharomyces cerevisiae	1662		0	0	1	0.0405362	0	0	1	0.01366		135	9.55295	340	12.8086	453	14.6894	928	12.9763		12	0.382413	12	0.315108	4	0.163901	28	0.298295		8.44995e-212	3.56361e-143	0			1.03896e-186	2.56059e-187	0
TID_136733	An01g14490	similarity to ankyrin 2 Ank2 - Drosophila melanogaster	465		2	0.292894	1	0.144884	6	0.888699	9	0.439412		3	0.758758	8	1.07719	9	1.0431	20	0.999565		7	0.79731	3	0.281565	3	0.43936	13	0.495004		0.346064	0.248604	0.259119			0.726823	0.633226	0.636769
TID_205368	An01g14510	similarity to phosphatidylinositol-phosphatidylcholine transfer protein Sec14 - Yarrowia lipolytica	1872		3	0.109131	15	0.539833	29	1.06696	47	0.569999		55	3.45535	106	3.54532	170	4.89417	331	4.10919		6	0.169757	21	0.489579	4	0.145514	31	0.293207		2.02615e-34	5.96768e-37	0			8.32715e-49	3.80162e-51	0
TID_35412	An01g14520	strong similarity to carbohydrate oxidase CHO from patent WO9931990-A1 - Microdochium nivale	1476		1	0.0461367	25	1.14111	26	1.21323	52	0.799833		37	2.94815	123	5.21764	194	7.08356	354	5.57379		155	5.56196	155	4.58305	58	2.67605	368	4.41449		1.01124e-35	1.9742e-38	0			5.71977e-05	4.54403e-05	4.9914e-05
TID_46259	An01g14530	strong similarity to (S)-2-hydroxy-acid oxidase GOX - Spinacia oleracea	1125		0	0	2	0.119771	2	0.122443	4	0.0807216		6	0.62724	22	1.22441	20	0.958106	48	0.991569		9	0.423713	3	0.11638	8	0.484272	20	0.314772		1.10119e-07	1.63655e-08	4.69413e-08			0.0200193	0.0155484	0.0171644
TID_121673	An01g14540	similarity to hypothetical protein CAD37157.1 - Aspergillus fumigatus	1557		0	0	9	0.389429	10	0.442352	19	0.277043		26	1.9639	46	1.8498	47	1.62684	119	1.7762		56	1.90494	95	2.66284	26	1.1372	177	2.01281		3.65326e-12	3.74347e-13	2.07256e-12			1.94232e-08	1.59736e-08	1.67411e-08
TID_46258	An01g14550	strong similarity to cyanide hydratase Cht - Gloeocercospora sorghi	1071		6	0.3815	24	1.50972	10	0.643083	40	0.847916		14	1.53735	53	3.09843	46	2.31475	113	2.45201		419	20.7208	158	6.43839	133	8.45696	710	11.7378		0.000141144	6.73989e-05	0.000102088			6.88334e-144	3.30342e-139	0
TID_137703	An01g14560	similarity to hypothetical intracellular hyphae protein 1 CIH1 - Colletotrichum lindemuthianum	570		0	0	0	0	0	0	0	0		0	0	0	0	1	0.09455	1	0.0407717		1	0.0929196	0	0	0	0	1	0.031063		1	NA	0.302907			1	0.851587	0.85243
TID_170152	An01g14590	strong similarity to thermostable alcohol dehydrogenase adhT - Bacillus stearothermophilus	1032		0	0	1	0.0652821	0	0	1	0.021999		4	0.455843	7	0.424691	2	0.104445	13	0.292751		0	0	0	0	3	0.197967	3	0.0514707		0.0115209	0.00280181	0.00382065			0.0740913	0.0327782	0.036351
TID_171269	An01g14600	strong similarity to endo-1,4-beta-xylanase B xynB from patent WO9414965 - Aspergillus tubingensis	696		1	0.0978416	11	1.06477	8	0.791657	20	0.652384		3	0.506929	22	1.9791	14	1.08406	39	1.30224		0	0	5	0.313524	0	0	5	0.127198		0.290976	0.241028	0.250623			5.50838e-06	2.01271e-06	3.28158e-06
TID_170319	An01g14620	strong similarity to hexose transporter HGT1 - Candida albicans	1524		2	0.0893672	0	0	0	0	2	0.0297939		1	0.0771702	15	0.616256	14	0.495084	30	0.457478		3	0.10426	2	0.0572736	4	0.178742	9	0.104563		1.54716e-05	3.09455e-06	6.19532e-06			0.00968076	0.00677837	0.00783029
TID_126473	An01g14640	strong similarity to recombinant plant polypeptide SEQ ID NO:60757 from patent US2004172684-A1 - Sorghum bicolor	597		1	0.114067	0	0	4	0.461469	5	0.190142		0	0	8	0.839017	7	0.631917	15	0.583917		5	0.443586	1	0.073103	6	0.68443	12	0.355898		0.175136	0.119614	0.129437			1	0.916499	0.91718
TID_172236	An01g14650	strong similarity to exo-alpha 1,4-polygalacturonase PGX1 - Cochliobolus carbonum	1311		1	0.0519434	1	0.0513891	1	0.0525356	3	0.0519518		22	1.97358	87	4.155	75	3.08315	184	3.26174		3	0.121199	9	0.299605	2	0.103891	14	0.189079		3.58994e-38	1.41876e-38	0			3.31717e-30	1.28058e-31	0
TID_170891	An01g14660	similarity to fluconazole resistance transporter Flr1 - Saccharomyces cerevisiae	1497		0	0	5	0.22502	4	0.184033	9	0.136491		60	4.71372	208	8.69954	315	11.3403	583	9.05067		23	0.813745	26	0.757986	9	0.409423	58	0.686001		4.29723e-119	1.91939e-118	0			1.35262e-82	2.7604e-86	0
TID_46255	An01g14670	polygalacturonase E precursor pgaE - Aspergillus niger	1137		1	0.0598925	5	0.296267	6	0.363452	12	0.239609		1	0.103437	17	0.936146	9	0.426597	27	0.551871		5	0.232912	4	0.153536	5	0.299476	14	0.218015		0.197747	0.16946	0.179072			0.271086	0.218072	0.224013
TID_35399	An01g14680	similarity to hypothetical protein SPCC576.01c - Schizosaccharomyces pombe	1110		2	0.122699	38	2.3064	26	1.61327	66	1.34991		0	0	9	0.507662	18	0.873948	27	0.565295		15	0.715732	11	0.432493	16	0.981632	42	0.669954		8.6589e-09	7.034e-09	6.37249e-09			0.00485145	0.00365413	0.00368557
TID_195878	An01g14690	strong similarity to fluconazole resistance protein FLU1 - Candida albicans	1515		5	0.224745	8	0.355755	6	0.272769	19	0.284723		6	0.465772	20	0.826556	22	0.782611	48	0.736313		11	0.384558	6	0.172842	7	0.314657	24	0.28049		0.03478	0.0255284	0.0292127			0.0957969	0.0754307	0.0793542
TID_141804	An01g14710	weak similarity to cytochrome b Cytb - Anthophora pacifica	717		0	0	0	0	0	0	0	0		0	0	2	0.174649	0	0	2	0.0648254		1	0.0738691	0	0	0	0	1	0.0246945		0.515561	NA	0.14513			1	0.716681	0.72025
TID_170624	An01g14720	strong similarity to zinc-finger transcription factor amdA - Aspergillus nidulans	2283		2	0.0596564	3	0.0885297	5	0.150841	10	0.0994435		6	0.309087	2	0.0548503	4	0.0944257	12	0.122154		0	0	5	0.0955815	7	0.208807	12	0.0930666		0.672181	0.681068	0.685035			0.542232	0.516911	0.519325
TID_205361	An01g14730	similarity to cis,cis-muconate lactonizing enzyme I TcMLE - Trichosporon cutaneum	1303		20	1.04525	52	2.68864	84	4.44009	156	2.71808		8	0.722072	15	0.720778	22	0.909944	45	0.802606		32	1.30073	37	1.23927	21	1.09756	90	1.22297		1.06027e-25	1.68772e-25	0			7.12848e-08	5.97669e-08	5.64442e-08
TID_55227	An01g14740	glucose oxidase precursor goxC - Aspergillus niger [putative sequencing error]	2790		2	0.0488156	2	0.0482947	2	0.0493722	6	0.0488235		3	0.12646	5	0.112207	4	0.0772666	12	0.0999565		4	0.0759343	4	0.0625699	0	0	8	0.0507697		0.634258	0.484677	0.493659			0.82466	0.752233	0.754665
TID_35393	An01g14750	similarity to hypothetical tol like protein CAD37049.1 - Neurospora crassa	786		0	0	1	0.0857139	0	0	1	0.0288842		0	0	2	0.159317	0	0	2	0.0591346		0	0	0	0	0	0	0	0		1	0.775427	0.779903			0.508576	NA	0.131027
TID_170933	An01g14760	strong similarity to 6-hydroxy-D-nicotine oxidase 6-HDNO - Arthrobacter oxidans	1401		2	0.0972131	5	0.240439	8	0.393286	15	0.243072		5	0.419727	12	0.536288	13	0.500082	30	0.497642		1	0.0378045	2	0.0623019	0	0	3	0.0379142		0.363597	0.269202	0.279124			2.6262e-05	8.18186e-06	1.24074e-05
TID_35391	An01g14770	strong similarity to zinc-finger transcription factor amdA - Aspergillus nidulans	1803		2	0.0755383	13	0.48576	6	0.229199	21	0.264427		5	0.326144	18	0.625074	30	0.89673	53	0.683147		5	0.146878	16	0.387288	6	0.226625	27	0.265147		0.0250225	0.0191168	0.0221391			0.0905375	0.0726148	0.0764004
TID_205355	An01g14780	strong similarity to alcohol dehydrogenase ADH from patent EP0845532 - Unclassified organism	1105		0	0	4	0.243877	1	0.0623296	5	0.102728		0	0	1	0.0566621	2	0.0975447	3	0.0630947		4	0.191726	2	0.078991	1	0.0616296	7	0.112164		0.28705	0.223753	0.225127			0.11414	0.091291	0.0901066
TID_35388	An01g14800	strong similarity to precursor of tannase - Aspergillus oryzae	1710		0	0	0	0	1	0.0402773	1	0.0132766		1	0.0687763	0	0	0	0	1	0.0135906		9	0.278759	13	0.331785	5	0.199125	27	0.279567		1	0.7994	0.801458			2.73825e-09	8.31604e-09	9.03835e-10
TID_172038	An01g14820	similarity to hypothetical membrane protein YNL283c - Saccharomyces cerevisiae	771		851	75.1637	4844	423.276	3014	269.244	8709	256.446		4	0.610155	7	0.568458	9	0.629107	20	0.602851		6	0.412173	11	0.622656	1	0.0883278	18	0.413368		0	0	0			0.627753	0.624817	0.627207
TID_195867	An01g14840	similarity to hypothetical protein SC4B10.33 - Streptomyces coelicolor	785		209	18.1305	1843	158.172	1414	124.061	3466	100.24		10	1.49818	54	4.30704	34	2.33424	98	2.90129		41	2.76628	113	6.2823	51	4.42438	205	4.62384		0	0	0			2.78317e-17	2.50402e-17	0
TID_170633	An01g14860	similarity to O-succinylbenzoate--CoA ligase menE - Bacillus subtilis [truncated ORF]	3705		0	0	1	0.0181838	4	0.0743581	5	0.0306383		0	0	3	0.0506977	0	0	3	0.0188177		3	0.042886	3	0.0353381	12	0.220569	18	0.0860207		0.28705	0.223753	0.225127			8.92433e-05	7.60357e-05	5.69232e-05
TID_35385	An01g14870	strong similarity to hypothetical protein Afu1g05950 - Aspergillus fumigatus	813		0	0	0	0	0	0	0	0		0	0	0	0	0	0	0	0		0	0	0	0	0	0	0	0		NA	NA	NA			NA	NA	NA
TID_46249	An01g14880	strong similarity to alcohol dehydrogenase/aldehyde reductase AKR1A1 - Homo sapiens	972		0	0	0	0	1	0.0708582	1	0.0233569		0	0	3	0.193246	0	0	3	0.0717281		0	0	2	0.0897994	2	0.140125	4	0.0728639		0.647978	0.486403	0.497695			0.477131	0.466324	0.467489
TID_35383	An01g14890	strong similarity to hypothetical protein CAD27299.1 - Aspergillus fumigatus	957		0	0	1	0.0703983	1	0.0719689	2	0.0474461		0	0	7	0.457974	0	0	7	0.169989		0	0	2	0.0912069	4	0.284643	6	0.111009		0.323343	0.216628	0.229541			1	0.843357	0.844506
TID_35381	An01g14900	strong similarity to high-affinity nicotinic acid permease Tna1 - Saccharomyces cerevisiae	1398		0	0	5	0.240955	11	0.541929	16	0.259833		1	0.0841255	12	0.537439	6	0.231302	19	0.31585		3	0.113657	7	0.218525	3	0.146139	13	0.164647		0.609265	0.582531	0.587443			0.859048	0.743895	0.746334
TID_170447	An01g14910	similarity to acetate regulatory DNA binding protein facB - Aspergillus niger	2172		7	0.219468	40	1.24072	40	1.2684	87	0.909372		8	0.433176	40	1.15307	42	1.04214	90	0.962979		36	0.877859	45	0.904196	23	0.721141	104	0.847798		0.0325738	0.0305241	0.0323992			0.00468058	0.0043688	0.00453546
TID_132947	An01g14920	similarity to aminopeptidase P pepP - Lactococcus lactis	1290		13	0.686257	71	3.70802	43	2.29581	127	2.2351		68	6.19946	352	17.0847	289	12.0738	709	12.7729		21	0.862207	25	0.845785	15	0.791869	61	0.837257		1.77121e-59	1.47767e-63	0			1.06299e-106	2.2797e-111	0
TID_35379	An01g14930	strong similarity to glycerophosphoinositol transporter Git1 - Saccharomyces cerevisiae	1527		14	0.624341	87	3.83843	50	2.25521	151	2.24502		28	2.15652	119	4.87936	117	4.12936	264	4.0179		28	0.971183	29	0.828836	28	1.24874	85	0.985595		0.0516437	0.0418026	0.0457587			1.52645e-13	4.00455e-14	1.08358e-13
TID_35378	An01g14940	similarity to nonhemolytic phospholipase C PC-PLC - Burkholderia pseudomallei	1365		0	0	3	0.148068	0	0	3	0.0498966		8	0.689274	15	0.68804	2	0.0789648	25	0.425639		83	3.22053	81	2.58978	35	1.74617	199	2.5813		0.000765044	0.000216265	0.000348614			6.42564e-46	3.42258e-44	0
TID_35377	An01g14950	strong similarity to L-asparaginase II AnsA - Rhizobium etli	1086		0	0	12	0.744432	18	1.14156	30	0.627153		0	0	10	0.576534	4	0.198503	14	0.299593		4	0.19508	9	0.361678	7	0.438955	20	0.326076		0.000345998	0.000306824	0.000303328			0.0834421	0.0716254	0.0721539
TID_51685	An01g14960	strong similarity to asparaginase II Asp3 - Saccharomyces cerevisiae	1146		0	0	9	0.529093	13	0.781295	22	0.435833		2	0.205249	2	0.10927	4	0.18811	8	0.162233		20	0.924331	33	1.25672	14	0.831946	67	1.03516		0.000562716	0.000382794	0.00035903			1.23816e-16	3.28455e-16	1.11022e-16
TID_171113	An01g14970	strong similarity to bifunctional oleate 12-hydroxylase:desaturase LFAH12 - Lesquerella fendleri	1242		0	0	2	0.108488	0	0	2	0.0365587		7	0.662844	16	0.806591	21	0.911242	44	0.823313		2	0.0852885	4	0.140556	3	0.164495	9	0.128304		2.34371e-08	2.38452e-09	6.1243e-09			7.13483e-05	2.75376e-05	3.98683e-05
TID_35374	An01g14980	strong similarity to hypothetical protein EAL87150.1 - Aspergillus fumigatus	918		0	0	4	0.293556	8	0.600211	12	0.296771		85	10.8896	244	16.6419	417	24.481	746	18.8856		327	18.8663	293	13.9295	138	10.2374	758	14.6199		2.25477e-151	7.80429e-151	0			6.9323e-08	5.27563e-08	6.269e-08
TID_136667	An01g14990	strong similarity to cytochrome P450 monooxygenase TRI11 - Fusarium sporotrichioides	477		0	0	4	0.564957	9	1.29951	13	0.618739		7	1.7259	18	2.3627	56	6.32712	81	3.9464		42	4.66351	43	3.93423	23	3.28368	108	4.00889		1.15688e-08	2.22925e-09	7.17133e-09			0.00017075	0.000153524	0.000159767
TID_46243	An01g15000	strong similarity to HC-toxin efflux pump TOXA - Cochliobolus carbonum	1581		2	0.0861452	12	0.511356	10	0.435637	24	0.344637		14	1.04143	28	1.10887	53	1.80668	95	1.39645		150	5.02506	164	4.52712	77	3.31673	391	4.37889		1.46703e-06	5.17091e-07	1.08694e-06			1.33536e-62	1.69014e-61	0
TID_205346	An01g15010	similarity to O-methyltransferase omtA - Aspergillus flavus	1314		3	0.155474	37	1.89706	40	2.09663	80	1.38222		25	2.23758	74	3.52607	88	3.6093	187	3.30735		274	11.0443	375	12.4551	163	8.44781	812	10.9416		0.000180498	0.000103486	0.000147907			4.23821e-133	3.22661e-130	0
TID_124971	An01g15020	similarity to O-methyltransferase omtB - Aspergillus flavus	1050		4	0.25942	35	2.2457	48	3.14853	87	1.8811		6	0.672042	16	0.954082	35	1.79645	57	1.26159		104	5.24598	56	2.3276	37	2.39974	197	3.32197		3.82583e-06	3.13716e-06	3.45543e-06			2.44294e-28	4.16401e-28	0
TID_171575	An01g15060	similarity to hypothetical protein YDR090c - Saccharomyces cerevisiae	735		0	0	0	0	0	0	0	0		0	0	0	0	0	0	0	0		0	0	0	0	0	0	0	0		NA	NA	NA			NA	NA	NA
TID_35369	An01g15070	weak similarity to transcription factor involved in acriflavine resistance acr-2 - Neurospora crassa	1178		0	0	2	0.114382	4	0.233868	6	0.115635		0	0	1	0.0531508	0	0	1	0.0197283		0	0	2	0.0740959	2	0.115621	4	0.060122		0.0220852	0.0165584	0.01458			0.174101	0.0975407	0.0940118
TID_35368	An01g15100	similarity to gibberellin 7-oxidase - Cucurbita maxima	1002		2	0.135924	0	0	0	0	2	0.0453153		0	0	0	0	2	0.107572	2	0.046387		0	0	1	0.0435554	1	0.0679648	2	0.0353412		1	0.719306	0.722126			1	0.791325	0.792497
TID_171519	An01g15110	strong similarity to benzoate 4-monooxygenase cytochrome P450 53 bphA - Aspergillus niger	1509		0	0	0	0	4	0.182569	4	0.0601801		0	0	2	0.0829843	1	0.0357147	3	0.0462026		0	0	0	0	0	0	0	0		0.45669	0.392776	0.395745			0.262864	NA	0.0643938
TID_35366	An01g15120	similarity to hypothetical protein EDN28577 - Botryotinia fuckeliana	483		0	0	0	0	0	0	0	0		0	0	5	0.648153	2	0.223161	7	0.33681		0	0	0	0	0	0	0	0		0.0464469	0.0260758	0.00641639			0.0214146	0.0210229	0.00472701
TID_35364	An01g15130	strong similarity to aminotriazole resistance protein Atr1 - Saccharomyces cerevisiae	1545		0	0	0	0	2	0.0891575	2	0.0293889		1	0.0761213	4	0.162101	4	0.13953	9	0.135378		3	0.102843	14	0.395466	1	0.0440782	18	0.206283		0.139196	0.0920659	0.102252			0.0188269	0.015365	0.0151722
TID_35362	An01g15150	similarity to acetate regulatory DNA binding protein facB - Aspergillus nidulans	2097		1	0.0324739	1	0.0321274	0	0	2	0.0216528		3	0.168251	2	0.0597154	2	0.0514005	7	0.0775771		0	0	0	0	0	0	0	0		0.323343	0.216628	0.229541			0.0214146	0.0210229	0.00472701
TID_35361	An01g15160	similarity to protein kinase dik - Homo sapiens	636		0	0	0	0	1	0.108293	1	0.0356965		0	0	0	0	0	0	0	0		0	0	0	0	0	0	0	0		0.411793	NA	0.18283			NA	NA	NA
TID_136998	An01g15170	strong similarity to aldehyde dehydrogenase aldA - Aspergillus nidulans	392		0	0	0	0	0	0	0	0		0	0	0	0	0	0	0	0		0	0	0	0	0	0	0	0		NA	NA	NA			NA	NA	NA
TID_142765	An01g15180	similarity to aflatoxin B1 aldehyde reductase AFAR - Rattus norvegicus	444		0	0	0	0	0	0	0	0		0	0	0	0	1	0.121382	1	0.0523421		0	0	0	0	0	0	0	0		1	NA	0.302907			1	NA	0.285621
TID_137005	An01g15190	strong similarity to glutathione-dependent formaldehyde dehydrogenase FDH - Methylobacter marinus	1008		0	0	0	0	0	0	0	0		0	0	0	0	0	0	0	0		0	0	0	0	1	0.0675603	1	0.0175654		NA	NA	NA			0.434516	NA	0.196655
TID_175221	An02g00030	strong similarity to aromatic aminotransferases I Aro8 - Saccharomyces cerevisiae	1422		0	0	0	0	1	0.0484347	1	0.0159655		1	0.0827056	3	0.132092	8	0.303198	12	0.196117		0	0	0	0	1	0.0478908	1	0.0124514		0.0201028	0.00475328	0.00630923			0.00959676	0.00332178	0.00396913
TID_174756	An02g00040	strong similarity to allantoate permease Dal5 - Saccharomyces cerevisiae	1527		0	0	0	0	0	0	0	0		0	0	1	0.041003	2	0.0705874	3	0.0456579		0	0	0	0	2	0.0891955	2	0.0231905		0.273341	NA	0.0743597			1	0.874577	0.875838
TID_139164	An02g00050	strong similarity to para-nitrobenzyl esterase pnba - Bacillus subtilis	1572		0	0	0	0	0	0	0	0		0	0	7	0.278805	0	0	7	0.103486		0	0	0	0	0	0	0	0		0.0464469	0.0260758	0.00641639			0.0214146	0.0210229	0.00472701
TID_173899	An02g00060	strong similarity to monosaccharide transporter AmMst-1 - Amanita muscaria	1371		0	0	0	0	1	0.0502365	1	0.0165594		3	0.257347	31	1.41573	31	1.2186	65	1.10182		0	0	0	0	2	0.0993446	2	0.0258292		3.31014e-14	1.10848e-14	7.77156e-15			6.83541e-14	1.19778e-14	1.25455e-14
TID_196930	An02g00070	strong similarity to bialaphos acetylhydrolase bah - Streptomyces hygroscopicus	1067		0	0	0	0	0	0	0	0		1	0.110223	0	0	0	0	1	0.0217806		0	0	0	0	3	0.191474	3	0.0497824		1	NA	0.302907			0.323467	0.203005	0.199969
TID_173994	An02g00080	strong similarity to NAD-GSH-dependent formaldehyde dehydrogenase flhA - Paracoccus denitrificans	576		0	0	2	0.233928	3	0.35872	5	0.197074		1	0.20418	11	1.19571	10	0.935651	22	0.887635		1	0.0919517	1	0.0757682	2	0.236461	4	0.122958		0.018016	0.00940984	0.0117568			0.00457269	0.00171849	0.00213859
TID_52105	An02g00090	strong similarity to prolidase - Aureobacterium esteraromaticum	1314		6	0.310949	26	1.33307	15	0.786235	47	0.812054		55	4.92268	344	16.3915	338	13.863	737	13.0349		3	0.120923	14	0.464989	14	0.725579	31	0.41772		1.52424e-112	4.84857e-120	0			5.193e-139	6.02948e-142	0
TID_36596	An02g00100	similarity to esterase est - Acinetobacter calcoaceticus	879		10	0.774719	30	2.29936	23	1.80217	63	1.62717		22	2.94353	51	3.63276	82	5.0276	155	4.09805		18	1.08459	18	0.893703	14	1.08465	50	1.00716		0.000192267	0.000116983	0.000168062			1.76405e-08	7.31691e-09	1.31775e-08
TID_196932	An02g00110	strong similarity to hypothetical protein BAE60834.1 - Aspergillus oryzae	1184		3	0.172545	30	1.70704	31	1.80329	64	1.22719		1	0.0993306	8	0.423052	3	0.136554	12	0.235539		7	0.313133	14	0.516043	3	0.172553	24	0.358904		1.77476e-14	2.5664e-14	9.4369e-15			0.00646705	0.00513244	0.00504897
TID_52107	An02g00120	strong similarity to hypothetical gPI anchored protein Afu7g00450 - Aspergillus fumigatus	751		8	0.725409	5	0.448543	8	0.73368	21	0.634836		6	0.939607	11	0.917081	13	0.93291	30	0.928358		12	0.846298	15	0.871688	8	0.725441	35	0.825176		1	0.999663	0.999668			0.103678	0.0913739	0.0927011
TID_174379	An02g00140	strong similarity to xylan 1,4-beta-xylosidase xynB - Bacillus subtilis	1584		0	0	0	0	0	0	0	0		20	1.48494	29	1.1463	42	1.42899	91	1.33512		0	0	5	0.13776	2	0.0859858	7	0.0782459		1.24521e-21	2.88732e-19	0			1.57469e-15	2.1885e-16	7.77156e-16
TID_132154	An02g00150	strong similarity to cytochrome P450 pisatin demethylase PDAT9 - Nectria haematococca	1455		3	0.140408	4	0.185213	3	0.142009	10	0.156034		2	0.16166	8	0.344256	4	0.148161	14	0.223614		11	0.400416	9	0.269954	12	0.561656	32	0.389409		1	0.960729	0.961333			0.000484792	0.000368415	0.000351625
TID_174228	An02g00160	strong similarity to appressorium differentiation protein pth11 - Magnaporthe grisea	993		1	0.0685778	3	0.203538	0	0	4	0.091452		2	0.236873	9	0.567477	8	0.434187	19	0.444671		9	0.480038	44	1.93381	24	1.64594	77	1.37297		0.0199801	0.0114524	0.0142259			2.13156e-13	2.80747e-13	1.55098e-13
TID_172955	An02g00170	similarity to hydantoin hydrolase hyuA - Pseudomonas sp.	3006		4	0.0906158	48	1.07579	27	0.61863	79	0.596651		34	1.33022	182	3.79086	198	3.54987	414	3.2007		16	0.281912	23	0.333925	14	0.317169	53	0.31218		2.7345e-33	1.25025e-35	0			1.11093e-51	4.03773e-54	0
TID_173247	An02g00180	strong similarity to phosphate-repressible phosphate permease pho-4 - Neurospora crassa	1827		0	0	3	0.110626	1	0.037698	4	0.0497054		3	0.193116	19	0.651133	19	0.560469	41	0.52153		44	1.27555	31	0.740513	19	0.708218	94	0.910978		2.38841e-06	4.9985e-07	1.17543e-06			9.57421e-10	9.5401e-10	8.35106e-10
TID_36604	An02g00190	similarity to enantiomer-selective amidase amdA - Rhodococcus sp.	1752		1	0.0388686	49	1.88424	23	0.90417	73	0.945956		4	0.26851	31	1.10785	25	0.769028	60	0.795887		108	3.26491	75	1.86826	54	2.099	237	2.39515		0.00147813	0.0013531	0.00147235			1.60789e-37	6.17744e-37	0
TID_173622	An02g00200	similarity to appressorium differentiation protein pth11 - Magnaporthe grisea	891		0	0	8	0.604904	6	0.463799	14	0.356724		0	0	2	0.140542	5	0.302433	7	0.182581		8	0.475548	12	0.587778	7	0.535023	27	0.536543		0.0246827	0.0185767	0.0186033			3.22887e-05	2.154e-05	1.775e-05
TID_52108	An02g00210	strong similarity to nonribosomal peptide synthase MxaA - Stigmatella aurantiaca	3624		19	0.357025	104	1.93339	89	1.69145	212	1.3281		32	1.03848	135	2.33239	161	2.39427	328	2.10339		129	1.88531	189	2.27606	115	2.16103	433	2.11553		0.381976	0.355265	0.363438			1.0902e-13	8.57378e-14	1.00253e-13
TID_174212	An02g00220	strong similarity to 17beta-hydroxysteroid dehydrogenase 17beta-HSDcl - Cochliobolus lunatus	819		0	0	4	0.329041	5	0.420477	9	0.249483		2	0.287198	1	0.0764489	1	0.065804	4	0.113504		1	0.0646693	1	0.0532876	2	0.166302	4	0.0864758		0.0492461	0.0415305	0.0412106			0.734352	0.708264	0.709866
TID_173916	An02g00230	similarity to hypothetical fumonisin biosynthesis protein FUM9 - Gibberella moniliformis	933		7	0.510916	157	11.3368	76	5.61033	240	5.83999		0	0	8	0.536863	1	0.0577636	9	0.224179		23	1.30565	32	1.49685	26	1.89777	81	1.53717		2.51664e-79	5.36882e-70	0			2.53827e-20	1.08266e-19	0
TID_174113	An02g00240	strong similarity to GABA permease gabA - Aspergillus nidulans	1335		0	0	0	0	1	0.0515912	1	0.017006		0	0	0	0	0	0	0	0		0	0	0	0	1	0.0510118	1	0.0132629		0.411793	NA	0.18283			0.434516	NA	0.196655
TID_36609	An02g00250	strong similarity to deoxyribose-phosphate aldolase dra - Bacillus subtilis	780		0	0	4	0.345493	1	0.0883002	5	0.145532		1	0.150779	13	1.04353	10	0.690942	24	0.715074		2	0.135806	3	0.167856	2	0.174617	7	0.158899		0.00794196	0.00424773	0.00557546			0.0187562	0.0132593	0.0150129
TID_120769	An02g00260	strong similarity to hypothetical protein NCU07945.1 - Neurospora crassa	1827		0	0	1	0.0368753	1	0.037698	2	0.0248527		1	0.0643719	8	0.274161	3	0.088495	12	0.152643		0	0	0	0	0	0	0	0		0.0547926	0.0235717	0.0284279			0.00182185	0.0011973	0.000216547
TID_36610	An02g00270	strong similarity to hypothetical protein binA - Aspergillus nidulans	507		0	0	4	0.531528	7	0.950926	11	0.492569		1	0.231967	1	0.123494	0	0	2	0.0916761		1	0.104466	0	0	1	0.134321	2	0.0698459		0.0027588	0.00146389	0.0012071			1	0.791325	0.792497
TID_173004	An02g00300	similarity to hypothetical protein MDB19 - Arabidopsis thaliana	732		0	0	0	0	0	0	0	0		0	0	2	0.17107	0	0	2	0.063497		0	0	0	0	0	0	0	0		0.515561	NA	0.14513			0.508576	NA	0.131027
TID_36612	An02g00310	strong similarity to aflatoxin B1 aldehyde reductase AFAR - Rattus norvegicus	884		0	0	0	0	1	0.077912	1	0.0256821		0	0	3	0.212483	0	0	3	0.0788684		0	0	1	0.0493693	2	0.154074	3	0.060088		0.647978	0.486403	0.497695			1	0.745895	0.747306
TID_143663	An02g00320	similarity to hypothetical protein FG04490.1 - Fusarium graminearum	159		0	0	12	5.08461	7	3.0322	19	2.71293		1	0.739669	7	2.75649	0	0	8	1.1693		0	0	3	0.823443	6	2.56984	9	1.00222		0.00278154	0.00223583	0.00218141			0.469708	0.430314	0.432377
TID_36613	An02g00330	similarity to hypothetical protein Afu4g09280 - Aspergillus fumigatus	522		3	0.391367	0	0	0	0	3	0.130477		12	2.70362	20	2.39891	17	1.75515	49	2.18152		32	3.24685	21	1.75573	10	1.30461	63	2.13692		1.4685e-08	1.47554e-09	4.50927e-09			0.00740184	0.00643119	0.00659302
TID_121987	An02g00340	strong similarity to acetamidase amds - Aspergillus oryzae	1620		0	0	3	0.124761	5	0.212575	8	0.112113		13	0.943763	67	2.58949	37	1.2309	117	1.67844		0	0	0	0	5	0.210188	5	0.0546479		1.96256e-18	4.7196e-20	0			5.8221e-23	6.04045e-24	0
TID_172914	An02g00350	strong similarity to precursor of tannase - Aspergillus oryzae	1830		2	0.0744238	1	0.0368148	1	0.0376362	4	0.0496239		2	0.128533	1	0.034214	0	0	3	0.0380982		2	0.0578843	0	0	2	0.074427	4	0.0387015		0.45669	0.392776	0.395745			0.477131	0.466324	0.467489
TID_174540	An02g00390	similarity to integral membrane protein PTH11 from patent WO9913094-A2 - Magnaporthe grisea	1047		0	0	0	0	2	0.131565	2	0.0433676		0	0	1	0.059801	0	0	1	0.0221966		0	0	1	0.0416834	2	0.130087	3	0.0507333		0.572574	0.373629	0.373737			0.323467	0.203005	0.199969
TID_36617	An02g00400	similarity to aryl-alcohol oxidase precursor aao - Pleurotus pulmonarius	1827		3	0.111819	0	0	1	0.037698	4	0.0497054		3	0.193116	2	0.0685404	0	0	5	0.0636012		0	0	1	0.0238875	1	0.0372746	2	0.0193825		1	0.840634	0.842796			0.706393	0.409676	0.416896
TID_131892	An02g00420	similarity to multidrug resistance protein fnx1p - Schizosaccharomyces pombe	1497		0	0	0	0	1	0.0460081	1	0.0151656		0	0	1	0.0418247	1	0.036001	2	0.0310486		0	0	0	0	2	0.090983	2	0.0236552		1	0.775427	0.779903			1	0.791325	0.792497
TID_126826	An02g00440	weak similarity to dihydrofolate reductase dfr1p - Schizosaccharomyces pombe	561		0	0	0	0	0	0	0	0		0	0	0	0	0	0	0	0		0	0	0	0	0	0	0	0		NA	NA	NA			NA	NA	NA
TID_118617	An02g00450	strong similarity to lovastatin diketide synthase lovF - Aspergillus terreus [putative sequencing error]	7416		1	0.00918255	1	0.00908457	1	0.00928724	3	0.00918404		2	0.0317172	6	0.0506567	1	0.00726719	9	0.0282038		2	0.0142838	0	0	11	0.101012	13	0.0310379		0.380954	0.22798	0.240179			0.195759	0.140425	0.141115
TID_36620	An02g00460	similarity to hypothetical oxidoreductase ox1 - Claviceps purpurea [putative sequencing error]	1707		2	0.0797865	0	0	0	0	2	0.0265998		1	0.0688971	2	0.0733587	0	0	3	0.0408434		5	0.155138	1	0.0255668	3	0.119685	9	0.0933529		1	0.956492	0.957205			0.0387089	0.0274567	0.026428
TID_36621	An02g00470	similarity to transmembrane protein PTH11 - Magnaporthe grisea	1341		0	0	0	0	1	0.0513603	1	0.0169299		4	0.350805	3	0.140071	0	0	7	0.121312		0	0	2	0.0650895	3	0.152351	5	0.0660176		0.1521	0.0653987	0.0747447			1	0.899624	0.900562
TID_36622	An02g00490	weak similarity to mitochondrial precursor protein import receptor tom70 - Neurospora crassa	2277		0	0	0	0	1	0.0302478	1	0.00997055		2	0.1033	2	0.0549948	0	0	4	0.0408255		0	0	1	0.0191667	6	0.179449	7	0.0544319		0.654897	0.299312	0.313503			0.227172	0.17876	0.178592
TID_36623	An02g00500	strong similarity to hypothetical protein encoded by An07g03540 - Aspergillus niger	744		11	1.00682	126	11.4096	159	14.7191	296	9.03236		4	0.632298	10	0.841554	18	1.30387	32	0.999565		36	2.56278	30	1.75978	12	1.0984	78	1.85627		1.02389e-77	1.30884e-73	0			6.67938e-09	6.83854e-09	5.91576e-09
TID_36624	An02g00510	similarity to integral membrane protein Afu3g00500 - Aspergillus fumigatus	525		0	0	2	0.256652	1	0.131189	3	0.129731		1	0.224014	0	0	0	0	1	0.0442665		4	0.403537	2	0.166257	4	0.518863	10	0.337256		0.312759	0.172274	0.169645			0.00159659	0.00119277	0.000859284
TID_174410	An02g00530	weak similarity to sphingoid long-chain base resistancy protein Rsb1 - Saccharomyces cerevisiae	945		0	0	2	0.142584	3	0.218648	5	0.120121		1	0.124452	1	0.0662557	0	0	2	0.049185		4	0.224187	1	0.0461825	1	0.0720643	6	0.112419		0.132482	0.106696	0.105573			0.0852169	0.0718063	0.0699071
TID_52109	An02g00540	similarity to hypothetical transcription regulator protein CAA91958.1 - Schizosaccharomyces pombe	2025		1	0.0336285	16	0.532315	12	0.408143	29	0.325129		3	0.174233	7	0.216435	19	0.505667	29	0.332818		2	0.0523103	1	0.0215519	6	0.20178	9	0.078693		0.1835	0.171154	0.175687			0.0139163	0.00965575	0.0110062
TID_36627	An02g00550	similarity to gibberellin 20-oxidase GA5 - Arabidopsis thaliana	983		1	0.0692755	12	0.822435	7	0.490457	20	0.461911		8	0.957131	29	1.84714	24	1.31581	61	1.44215		1	0.0538801	1	0.0443973	4	0.277114	6	0.108073		0.00221843	0.00139678	0.00185569			1.13359e-09	1.70966e-10	3.92436e-10
TID_175013	An02g00560	strong similarity to uric acid-xanthine permease uapA - Aspergillus nidulans	1683		0	0	2	0.0800608	3	0.12277	5	0.0674479		1	0.0698796	1	0.0372024	3	0.0960668	5	0.069043		0	0	1	0.0259314	4	0.161856	5	0.0526023		0.749898	0.569872	0.573923			0.755226	0.675687	0.677447
TID_174328	An02g00570	strong similarity to atrazine chlorocyclohydrolase atzA - Pseudomonas sp.	1440		3	0.14187	1	0.0467855	7	0.334805	11	0.173425		1	0.0816718	2	0.0869606	4	0.149704	7	0.112972		0	0	2	0.0606146	1	0.0472922	3	0.0368874		0.0969303	0.087815	0.0890385			0.529527	0.374754	0.381807
TID_133787	An02g00580	similarity to pyruvate dehydrogenase phosphatase PDPc - Bos taurus	1122		22	1.33525	47	2.82214	45	2.76233	114	2.30672		106	11.1109	368	20.5357	381	18.3007	855	17.7095		7	0.330436	23	0.894632	7	0.424871	37	0.583885		1.77532e-90	7.38685e-97	0			8.24051e-160	1.81807e-163	0
TID_206434	An02g00590	strong similarity to high-affinity glucose transporter HGT1 - Kluyveromyces lactis	1866		472	17.2252	2303	83.1488	2462	90.8726	5237	63.7167		5670	357.36	21014	705.102	27290	788.185	53974	672.213		691	19.6132	908	21.2365	613	22.3718	2212	20.989		0	0	0			0	0	0
TID_36632	An02g00600	hypothetical protein	309		0	0	2	0.436059	1	0.222894	3	0.220417		3	1.14182	8	1.62101	10	1.74413	21	1.57941		3	0.514215	9	1.27114	2	0.440782	14	0.80221		0.00331177	0.00141612	0.00202485			0.735474	0.67622	0.67932
TID_52111	An02g00610	similarity to beta-galactosidase bgaM - Bacillus megaterium	1962		5	0.173542	14	0.480732	32	1.12333	51	0.590138		17	1.01902	19	0.606331	33	0.906465	69	0.817305		239	6.4518	84	1.86849	85	2.95034	408	3.68197		0.781352	0.765748	0.769139			6.79077e-81	1.28136e-78	0
TID_119171	An02g00660	similarity to hypothetical protein CAC18275.2 - Neurospora crassa	3459		33	0.649675	195	3.79803	160	3.18585	388	2.54662		97	3.29804	233	4.21755	351	5.46881	681	4.57542		188	2.87865	197	2.48557	125	2.461	510	2.61059		0.00121989	0.000871744	0.00108804			0.682395	0.657658	0.660532
TID_36635	An02g00680	strong similarity to hypothetical protein AN6408.2 - Aspergillus nidulans	435		1	0.156547	1	0.154876	1	0.158331	3	0.156572		0	0	0	0	2	0.247786	2	0.10685		0	0	1	0.100328	1	0.156553	2	0.0814066		0.408424	0.395321	0.397462			1	0.791325	0.792497
TID_36636	An02g00700	strong similarity to hypothetical protein BAE65588.1 - Aspergillus oryzae	1257		0	0	0	0	0	0	0	0		3	0.280686	3	0.149431	0	0	6	0.11093		0	0	0	0	1	0.0541772	1	0.0140859		0.0462932	0.0458936	0.0116188			0.14751	0.0893784	0.0962686
TID_36637	An02g00710	similarity to hypothetical protein CAE76621.1 - Neurospora crassa	1464		1	0.0465149	0	0	3	0.141136	4	0.0620299		0	0	1	0.0427675	1	0.0368125	2	0.0317485		0	0	1	0.0298105	1	0.0465169	2	0.0241884		0.237318	0.208312	0.208414			1	0.791325	0.792497
TID_36639	An02g00740	similarity to 6-Hydroxy-D-nicotine oxidase 6-HDNO - Arthrobacter oxidans	1485		1	0.0458571	3	0.136103	0	0	4	0.0611527		7	0.554378	7	0.295139	7	0.254043	21	0.328645		8	0.285329	6	0.176333	10	0.458591	24	0.286156		0.0130707	0.00497579	0.00651221			0.228568	0.181615	0.183499
TID_173459	An02g00750	similarity to integral membrane protein PTH11 - Magnaporthe grisea	1062		0	0	0	0	0	0	0	0		6	0.664449	9	0.530607	11	0.558219	26	0.568962		15	0.748082	4	0.164379	4	0.2565	23	0.383462		1.81166e-06	1.14574e-06	1.49549e-07			0.666614	0.620857	0.623334
TID_36641	An02g00760	similarity to fluconazole resistance protein FLU1 - Candida albicans	1464		0	0	0	0	0	0	0	0		2	0.160666	3	0.128303	1	0.0368125	6	0.0952455		0	0	1	0.0298105	0	0	1	0.0120942		0.0462932	0.0458936	0.0116188			0.14751	0.0893784	0.0962686
TID_139686	An02g00780	strong similarity to hypothetical protein PA2063 - Pseudomonas aeruginosa	1260		2	0.108092	5	0.267346	8	0.437296	15	0.270273		21	1.96012	50	2.48459	95	4.0634	166	3.06176		42	1.76547	41	1.42011	11	0.59453	94	1.32092		4.06327e-23	6.49266e-25	0			0.017466	0.0153994	0.0166634
TID_36643	An02g00790	hypothetical protein	357		3	0.57225	3	0.566144	2	0.38585	8	0.50875		0	0	3	0.526148	3	0.452886	6	0.390586		0	0	1	0.122248	0	0	1	0.0495964		0.279758	0.226825	0.229746			0.14751	0.0893784	0.0962686
TID_206441	An02g00810	strong similarity to O-methyltransferase B omtB - Aspergillus parasiticus	1276		1	0.0533682	2	0.105597	1	0.0539766	4	0.0711691		7	0.645182	28	1.37392	30	1.26709	65	1.18385		11	0.456588	7	0.239418	3	0.160111	21	0.291399		4.06167e-11	3.42861e-12	1.49563e-11			0.000295701	0.000184	0.000237291
TID_36645	An02g00840	similarity to nonribosomal peptide synthase MxcG - Stigmatella aurantiaca	3171		3	0.0644255	17	0.361182	19	0.41268	39	0.279223		106	3.93137	190	3.75156	289	4.91177	585	4.2874		38	0.634702	28	0.385364	18	0.38657	84	0.469031		2.93559e-88	2.86186e-94	0			2.56095e-67	2.2109e-70	0
TID_206445	An02g00850	strong similarity to hypothetical mixed-linked glucanase precursor related protein MLG1 - Neurospora crassa	960		6	0.425611	33	2.31588	26	1.86534	65	1.53718		11	1.34759	33	2.15227	38	2.13328	82	1.98507		37	2.04133	48	2.18213	21	1.4897	106	1.95503		0.452192	0.449348	0.455669			0.000394566	0.000361214	0.00037604
TID_36647	An02g00870	similarity to transcription factor ap1p - Schizosaccharomyces pombe	1326		19	0.97576	145	7.36713	213	11.0635	377	6.45476		26	2.30603	79	3.73026	109	4.43016	214	3.75063		138	5.51211	133	4.37742	88	4.51951	359	4.79369		2.05585e-28	1.48132e-28	0			3.10671e-20	2.65856e-20	0
TID_52115	An02g00880	weak similarity to ubiquitin specific protease 15 UBP15 - Arabidopsis thaliana	2586		32	0.842664	172	4.48099	135	3.59552	339	2.97614		99	4.50237	141	3.41386	245	5.10592	485	4.3586		27	0.55299	38	0.641305	32	0.842701	97	0.664144		1	0.981768	0.982055			4.197e-43	5.17829e-45	0
TID_206447	An02g00890	strong similarity to phosphoserine transaminase Ser1 - Saccharomyces cerevisiae	1275		12	0.64092	29	1.53236	31	1.67459	72	1.28205		21	1.93706	48	2.35714	47	1.98666	116	2.11437		51	2.11857	54	1.84839	44	2.35014	149	2.06916		0.458903	0.412146	0.42034			3.0908e-05	2.86573e-05	3.03017e-05
TID_128213	An02g00910	similarity to 2-hydroxyisoflavone reductase IFRH - Arabidopsis thaliana	477		8	1.1421	62	8.75684	43	6.20878	113	5.37827		6	1.47934	35	4.59414	53	5.98816	94	4.57977		27	2.99797	24	2.19585	24	3.42645	75	2.78395		0.000125637	9.15636e-05	0.000103842			0.816308	0.806489	0.808048
TID_36651	An02g00950	similarity to hypothetical protein B2A19.90 - Neurospora crassa	879		0	0	0	0	3	0.235066	3	0.0774845		0	0	0	0	0	0	0	0		0	0	1	0.0496502	1	0.0774753	2	0.0402865		0.0698293	NA	0.0210409			0.188804	NA	0.067858
TID_46895	An02g00960	strong similarity to kinase FrcK - Sinorhizobium meliloti	711		9	0.861997	72	6.82239	45	4.35913	126	4.02331		15	2.48117	59	5.19562	69	5.23017	143	4.67413		47	3.50115	69	4.23535	39	3.73548	155	3.85994		0.0630736	0.0575401	0.0606925			0.0034141	0.00287171	0.00301139
TID_173659	An02g00970	strong similarity to hypothetical protein 13E11.200 - Neurospora crassa	435		12	1.87856	97	15.023	90	14.2498	199	10.3859		1	0.270362	3	0.431804	2	0.247786	6	0.32055		191	23.2555	290	29.095	128	20.0388	609	24.7883		8.4588e-68	9.07457e-59	0			8.26113e-209	3.86892e-160	0
TID_36654	An02g00980	weak similarity to cytoskeletal protein radixin - Homo sapiens	1608		122	5.16662	730	30.5852	884	37.8637	1736	24.5101		17	1.24336	75	2.92032	60	2.01095	152	2.19681		2084	68.6426	2565	69.6163	1814	76.8251	6463	71.1651		0	0	0			0	0	0
TID_36655	An02g00990	strong similarity to amidohydrolase from patent WO0100843-A - Corynebacterium glutamicum	1287		4	0.211648	16	0.837559	21	1.12382	41	0.723249		1	0.0913811	4	0.194597	2	0.0837505	7	0.126402		2	0.0823064	6	0.203462	7	0.3704	15	0.206363		3.3097e-10	4.62176e-10	2.17477e-10			0.0291605	0.0197272	0.0194002
TID_36656	An02g01000	strong similarity to glutaryl 7-ACA acylase precursor GL-7ACA - Bacillus laterosporus	1716		0	0	1	0.0392606	0	0	1	0.0132302		9	0.616822	26	0.948661	53	1.66454	88	1.19179		1	0.0308649	3	0.0762981	6	0.238115	10	0.103181		2.98555e-19	2.3547e-19	0			9.15613e-13	1.43656e-13	4.49751e-13
TID_52118	An02g01022	hypothetical protein	1439		6	0.283938	27	1.26409	23	1.10084	56	0.883506		17	1.38939	35	1.52287	33	1.23592	85	1.37275		13	0.478481	22	0.667224	26	1.23045	61	0.750564		0.797528	0.719146	0.723607			0.738612	0.680507	0.683334
TID_142112	An02g01040	similarity to hypothetical protein EAA71860.1 - Fusarium graminearum	504		0	0	1	0.133673	0	0	1	0.0450455		4	0.933392	4	0.496918	0	0	8	0.368887		0	0	1	0.0865923	3	0.405362	4	0.140523		0.0912649	0.038911	0.0458711			0.569829	0.467964	0.473837
TID_36659	An02g01050	strong similarity to salicylate hydroxylase nahG - Pseudomonas putida	1332		13	0.664618	55	2.78184	33	1.70634	101	1.72147		10	0.882939	78	3.66645	76	3.075	164	2.86137		27	1.0736	29	0.950175	16	0.818027	72	0.957077		0.318701	0.299971	0.30853			5.65995e-05	3.41465e-05	4.42732e-05
TID_174136	An02g01070	strong similarity to hypothetical protein EAL91209.1 - Aspergillus fumigatus	603		0	0	0	0	0	0	0	0		1	0.195037	0	0	0	0	1	0.0385404		0	0	0	0	2	0.225873	2	0.0587261		1	NA	0.302907			0.583162	0.419157	0.418277
TID_140003	An02g01080	similarity to hypothetical transcription regulator SPAC11D3.07c - Schizosaccharomyces pombe	1683		0	0	2	0.0800608	1	0.0409235	3	0.0404687		2	0.139759	3	0.111607	5	0.160111	10	0.138086		3	0.0944103	2	0.0518628	1	0.0404639	6	0.0631227		0.261766	0.157509	0.169018			0.802189	0.62488	0.628785
TID_136813	An02g01090	strong similarity to norsolorinic acid ketoreductase nor-1 - Aspergillus parasiticus	708		0	0	0	0	1	0.0972799	1	0.0320663		1	0.166112	0	0	0	0	1	0.0328247		1	0.0748082	0	0	1	0.0961875	2	0.0500167		1	0.7994	0.801458			0.583162	0.419157	0.418277
TID_174815	An02g01100	strong similarity to polyamine transport protein Tpo4 - Saccharomyces cerevisiae	1590		0	0	0	0	0	0	0	0		0	0	1	0.0393784	0	0	1	0.0146163		0	0	0	0	2	0.0856613	2	0.0222716		1	NA	0.302907			0.583162	0.419157	0.418277
TID_174100	An02g01110	similarity to metallohydrolase aiiA - Bacillus sp.	840		0	0	0	0	2	0.163986	2	0.0540546		0	0	2	0.149075	0	0	2	0.0553331		1	0.0630526	4	0.207821	3	0.243217	8	0.168628		1	0.719306	0.722126			0.0249908	0.0191189	0.0178725
TID_36664	An02g01120	similarity to hypothetical protein BAE66410 - Aspergillus oryzae	885		1	0.0769467	2	0.152251	0	0	3	0.0769591		1	0.13289	1	0.0707476	0	0	2	0.0525195		0	0	0	0	1	0.07695	1	0.0200067		0.408424	0.395321	0.397462			1	0.716681	0.72025
TID_36665	An02g01130	strong similarity to hypothetical protein encoded by An13g03430 - Aspergillus niger	1374		1	0.0495617	0	0	0	0	1	0.0165233		1	0.0855949	1	0.0455689	0	0	2	0.0338281		0	0	0	0	1	0.0495639	1	0.0128864		1	0.775427	0.779903			1	0.716681	0.72025
TID_36666	An02g01140	weak similarity to acetate regulatory DNA binding protein facB - Aspergillus niger	2178		2	0.0625324	6	0.185595	4	0.126491	12	0.125085		2	0.107996	6	0.172484	4	0.0989779	12	0.128043		3	0.0729534	4	0.0801515	4	0.12507	11	0.0894239		0.411071	0.37869	0.383708			0.679789	0.671044	0.673119
TID_175292	An02g01160	strong similarity to hypothetical protein BAE62355.1 - Aspergillus oryzae	897		0	0	0	0	0	0	0	0		3	0.393336	2	0.139602	3	0.180246	8	0.207268		11	0.649505	16	0.778462	2	0.151841	29	0.572433		0.0246053	0.0148834	0.00356941			1.87162e-05	1.71069e-05	1.42769e-05
TID_135360	An02g01180	similarity to diacylglycerol pyrophosphate phosphatase Dpp1 - Saccharomyces cerevisiae	897		0	0	6	0.450643	5	0.383914	11	0.278409		0	0	6	0.418807	3	0.180246	9	0.233176		1	0.0590459	3	0.145962	3	0.227762	7	0.138173		0.256879	0.210302	0.213761			1	0.98063	0.980795
TID_206452	An02g01200	strong similarity to kinesin-related protein kLPA - Aspergillus nidulans	2337		40	1.16556	250	7.20701	225	6.63102	515	5.003		38	1.91232	89	2.38444	129	2.97486	256	2.54575		86	1.94905	60	1.12048	57	1.66099	203	1.538		1.89513e-46	1.30513e-46	0			0.741914	0.73572	0.737832
TID_52120	An02g01210	strong similarity to coronin Crn1 - Saccharomyces cerevisiae	2147		14	0.444047	62	1.94551	45	1.44357	121	1.27949		18	0.985996	42	1.22482	32	0.803256	92	0.995841		30	0.740068	28	0.569162	25	0.792976	83	0.684486		5.14195e-06	3.90686e-06	4.50961e-06			0.28709	0.28664	0.289969
TID_36671	An02g01220	strong similarity to U1 snRNP 70K protein - Xenopus laevis	2838		6	0.14397	24	0.569735	22	0.533908	52	0.415981		7	0.290082	30	0.661856	32	0.607678	69	0.565029		9	0.167962	24	0.36907	31	0.743877	64	0.399288		0.71222	0.684373	0.688744			0.294315	0.27585	0.279021
TID_126865	An02g01240	strong similarity to alpha chain of transcription regulator NC2 - Homo sapiens	816		0	0	10	0.825627	10	0.844047	20	0.556445		4	0.576507	5	0.38365	15	0.990689	24	0.683526		8	0.519257	10	0.534835	5	0.417284	23	0.499064		0.646344	0.561071	0.566234			0.464858	0.447034	0.449864
TID_129181	An02g01250	strong similarity to hypothetical protein encoded by 5E6.080 - Neurospora crassa	2520		6	0.162138	22	0.588161	35	0.956586	63	0.567574		11	0.513366	25	0.621147	17	0.363567	53	0.488775		14	0.294245	29	0.502235	19	0.513458	62	0.435622		0.00456741	0.00412825	0.00443586			0.0300483	0.0238292	0.0244029
TID_36674	An02g01260	weak similarity to beta transducin-like protein het-e1 - Podospora anserina	4215		2	0.0323121	2	0.0319673	5	0.0817013	9	0.048476		18	0.502238	49	0.727869	29	0.370797	96	0.529307		3	0.0376969	3	0.0310623	9	0.145411	15	0.0630104		1.56362e-13	7.9096e-15	5.81757e-14			1.59473e-11	3.20656e-12	8.97482e-12
TID_206457	An02g01270	similarity to hypothetical protein SPAC1783.02c - Schizosaccharomyces pombe	1747		31	1.20838	118	4.55054	125	4.92803	274	3.56074		32	2.15423	98	3.51227	172	5.30605	302	4.01743		81	2.45569	101	2.52312	47	1.83213	229	2.32093		0.00198433	0.00172422	0.00195747			0.895579	0.878659	0.879717
TID_206461	An02g01290	strong similarity to protein kinase Prr1 - Saccharomyces cerevisiae	2259		20	0.602902	38	1.13329	40	1.21955	98	0.9849		34	1.7701	117	3.24283	89	2.12329	240	2.46905		30	0.703375	41	0.792095	22	0.663221	93	0.728929		4.05894e-06	1.95077e-06	3.35148e-06			6.76235e-09	2.80565e-09	4.92792e-09
TID_175427	An02g01300	strong similarity to hypothetical hydrolase protein EAL86601.1 - Aspergillus fumigatus	747		0	0	1	0.0901889	0	0	1	0.0303922		2	0.314879	13	1.08963	2	0.144293	17	0.528886		2	0.141805	5	0.292119	2	0.182331	9	0.213324		0.00128133	0.000338073	0.000506018			0.431633	0.35212	0.358206
TID_36678	An02g01320	similarity to hypothetical protein AN9155.2 - Aspergillus nidulans	489		1	0.139259	5	0.688866	6	0.845082	12	0.557128		2	0.481012	6	0.768241	2	0.220423	10	0.475253		0	0	2	0.178497	2	0.278531	4	0.144834		0.278318	0.203668	0.207221			0.294973	0.243627	0.250934
TID_175090	An02g01330	similarity to hypothetical nadh-dependent flavin oxidoreductase SPBC23G7.10c - Schizosaccharomyces pombe	1263		15	0.808762	131	6.98782	68	3.70819	214	3.84674		54	5.02835	215	10.6584	194	8.27817	463	8.51945		28	1.17419	50	1.72773	17	0.916637	95	1.3318		3.53885e-07	1.5185e-07	2.79133e-07			3.96828e-40	5.24887e-42	0
TID_173584	An02g01350	similarity to ankyrin - Homo sapiens	848		0	0	4	0.317788	0	0	4	0.107089		2	0.277376	2	0.147669	3	0.190661	7	0.191839		8	0.499662	1	0.0514652	3	0.240922	12	0.250556		1	0.7392	0.743878			0.104919	0.0844844	0.0844356
TID_52123	An02g01360	strong similarity to subunit of the mitochondrial inner membrane protein import machinery Mim23 - Saccharomyces cerevisiae	811		5	0.419838	14	1.163	6	0.50955	25	0.699844		4	0.580061	18	1.38965	6	0.398719	28	0.802364		48	3.13475	34	1.82965	23	1.93134	105	2.29238		0.403756	0.372567	0.378401			8.04295e-17	1.13543e-16	1.11022e-16
TID_175410	An02g01370	strong similarity to hypothetical transmembran protein SPCC1494.07 - Schizosaccharomyces pombe	4890		5	0.0696296	32	0.440875	46	0.647896	83	0.385347		27	0.649366	55	0.704221	95	1.04701	177	0.841198		42	0.454907	65	0.580115	35	0.487429	142	0.51416		0.0024367	0.00166323	0.00208799			0.734773	0.699766	0.702099
TID_175181	An02g01390	strong similarity to hypothetical protein SPBC14F5.11c - Schizosaccharomyces pombe	1893		8	0.287788	68	2.42009	42	1.52811	118	1.41519		16	0.994041	44	1.45532	52	1.48043	112	1.375		18	0.503621	28	0.645531	20	0.719501	66	0.617322		0.0020225	0.00178685	0.00198041			0.0960576	0.0805269	0.0840589
TID_134398	An02g01400	similarity to endo-alpha-1,5-arabinanase abnA - Aspergillus niger	1002		6	0.407771	6	0.40342	14	0.962314	26	0.589098		4	0.469491	9	0.56238	5	0.26893	18	0.417483		2	0.105717	3	0.130666	5	0.339824	10	0.176706		0.0206737	0.0163515	0.0169048			0.451176	0.398846	0.404563
TID_175538	An02g01420	similarity to ubiquitin specific protease Unp - Mus musculus	4725		31	0.446779	161	2.29561	193	2.81327	385	1.84987		65	1.61788	225	2.98151	231	2.63479	521	2.56254		186	2.08494	264	2.43844	116	1.67189	566	2.12096		0.437559	0.414909	0.42192			1.17984e-08	9.97074e-09	1.17653e-08
TID_134009	An02g01430	similarity to induced upon wounding stress protein AWI 31 - Arabidopsis thaliana	1173		1	0.0580544	2	0.11487	0	0	3	0.0580638		2	0.200524	3	0.160132	2	0.09189	7	0.138686		0	0	2	0.0744118	0	0	2	0.0301891		0.539788	0.45402	0.464265			0.315393	0.174136	0.1821
TID_174541	An02g01480	strong similarity to fluconazole resistance protein FLU1 - Candida albicans	1503		32	1.44985	296	13.268	235	10.7688	563	8.50416		30	2.34745	80	3.33262	81	2.90444	191	2.95331		183	6.44873	205	5.95257	98	4.44037	486	5.72527		1.39374e-77	7.51418e-77	0			4.06788e-50	7.69193e-50	0
TID_206469	An02g01500	similarity to hypothetical protein B2E7.150 - Neurospora crassa	2241		4	0.121549	19	0.571197	10	0.307337	33	0.334314		6	0.314879	14	0.391148	11	0.264537	31	0.32148		6	0.141805	9	0.175271	5	0.151943	20	0.158018		0.0992284	0.0911804	0.0943196			0.574894	0.535608	0.539898
TID_206472	An02g01510	strong similarity to component of the endoplasmic reticulum protein translocation machinery Sec62 - Saccharomyces cerevisiae	1190		0	0	7	0.396301	7	0.405142	14	0.267094		2	0.19766	10	0.526148	13	0.588752	25	0.488233		5	0.222539	2	0.0733487	3	0.171683	10	0.148789		0.626024	0.491291	0.49951			0.0882878	0.0652473	0.0694807
TID_46899	An02g01520	strong similarity to hypothetical protein YHR151c - Saccharomyces cerevisiae	1725		10	0.39477	28	1.09356	52	2.07621	90	1.1845		10	0.681782	48	1.74224	51	1.59337	109	1.46849		37	1.13604	19	0.4807	12	0.473744	68	0.697973		0.24988	0.241799	0.248115			0.197345	0.169693	0.174375
TID_206475	An02g01530	similarity to hypothetical replicase protein - Turnip yellow mosaic virus	2265		17	0.511109	64	1.90364	61	1.85489	142	1.42332		15	0.778857	25	0.691078	24	0.571057	64	0.656668		16	0.37414	26	0.500974	7	0.210466	49	0.383042		1.23725e-15	9.98215e-16	8.88178e-16			1	0.984677	0.98481
TID_36689	An02g01540	strong similarity to ferredoxin-NADP+ reductase FNR - Homo sapiens	1614		4	0.168768	28	1.16877	20	0.85346	52	0.731446		4	0.291468	9	0.349135	24	0.80139	37	0.532761		39	1.2798	17	0.459679	27	1.13923	83	0.910528		0.0011518	0.00100363	0.00106997			1.67023e-08	1.4785e-08	1.3296e-08
TID_52126	An02g01550	strong similarity to secreted serine protease 19 kDa CS antigen CS-Ag - Coccidioides immitis	813		22	1.84274	128	10.607	101	8.55633	251	7.00915		10	1.44659	43	3.31156	84	5.56833	137	3.91619		287	18.6971	215	11.5414	120	10.0518	622	13.5462		1.34413e-20	9.89724e-21	0			2.9167e-105	4.75087e-103	0
TID_46900	An02g01560	weak similarity to G protein-coupled receptor Edg-4 - Homo sapiens	1134		5	0.300255	1	0.0594102	1	0.0607356	7	0.140142		0	0	3	0.165639	1	0.0475251	4	0.0819749		2	0.0934112	1	0.0384855	3	0.180161	6	0.0936822		0.218518	0.133084	0.133953			0.347498	0.293054	0.293691
TID_173432	An02g01570	strong similarity to hypothetical protein B1D1.130 - Neurospora crassa	2661		25	0.639776	124	3.13943	112	2.89888	261	2.22678		44	1.94465	98	2.30588	152	3.07847	294	2.56765		112	2.22923	77	1.26286	62	1.58671	251	1.67012		0.00573497	0.0048425	0.0053893			0.226433	0.217641	0.221112
TID_52127	An02g01580	strong similarity to vesicular transport protein SEC17 - Pichia pastoris	936		21	1.52783	76	5.47031	72	5.29801	169	4.09914		27	3.39252	98	6.55549	125	7.19731	250	6.20724		87	4.92295	65	3.03073	33	2.40099	185	3.49957		0.765896	0.720565	0.72491			0.734993	0.694923	0.697546
TID_173652	An02g01590	strong similarity to hypothetical protein B5O22.240 - Neurospora crassa	2403		3	0.085016	11	0.308399	12	0.343941	26	0.245642		13	0.636245	27	0.703501	20	0.448552	60	0.580272		9	0.198368	27	0.490365	23	0.651817	59	0.434727		0.047955	0.0316632	0.0356866			0.195486	0.176667	0.179251
TID_46903	An02g01600	strong similarity to hypothetical protein B5O22.250 - Neurospora crassa	1545		2	0.0881525	10	0.436059	11	0.490366	23	0.337973		5	0.380607	17	0.68893	12	0.41859	34	0.511428		12	0.411372	16	0.451961	18	0.793407	46	0.527167		1	0.897111	0.898767			0.012847	0.0115178	0.0117229
TID_173627	An02g01610	strong similarity to nickel-binding urease accessory protein Eu3 - Glycine max	816		36	3.00431	145	11.9716	107	9.0313	288	8.01281		62	8.93586	216	16.5737	159	10.5013	437	12.4459		143	9.28171	119	6.36453	122	10.1817	384	8.3322		0.450476	0.417326	0.425098			0.0572622	0.0538014	0.0555512
TID_196989	An02g01620	similarity to ptaB - Aspergillus nidulans	3093		54	1.1889	189	4.11676	155	3.4515	398	2.92136		40	1.52095	124	2.51013	99	1.72501	263	1.9761		176	3.0138	219	3.09011	104	2.28984	499	2.85653		7.79133e-23	4.95832e-23	0			2.32801e-34	2.47746e-34	0
TID_36700	An02g01630	similarity to spastin protein Spast - Homo sapiens	2894		26	0.611798	260	6.05269	331	7.87746	617	4.84026		18	0.731491	93	2.01205	81	1.50842	192	1.54183		224	4.09951	365	5.50432	170	4.00039	759	4.64368		1.63358e-91	2.6359e-90	0			2.13482e-116	2.34375e-114	0
TID_52129	An02g01640	strong similarity to hypothetical protein EAA58646.1 - Aspergillus nidulans	1179		1	0.0577589	1	0.0571426	1	0.0584175	3	0.0577683		2	0.199504	9	0.477951	4	0.182845	15	0.295673		4	0.179692	1	0.0370165	3	0.173284	8	0.120142		0.0521655	0.0207357	0.0250055			0.52909	0.390723	0.39667
TID_206486	An02g01650	strong similarity to hypothetical protein B8B20.20 - Neurospora crassa	6936		13	0.127634	29	0.281684	38	0.377338	80	0.261856		20	0.339122	33	0.297893	31	0.240873	84	0.281452		21	0.160359	34	0.213934	12	0.117821	67	0.171035		0.0565653	0.0470302	0.0495565			0.869664	0.818411	0.819877
TID_122824	An02g01680	similarity to mucin-like protein Muc1 - Saccharomyces cerevisiae	1272		0	0	5	0.264824	0	0	5	0.0892411		5	0.462293	15	0.738345	2	0.0847382	22	0.401948		0	0	1	0.0343101	1	0.0535383	2	0.0278395		0.018016	0.00940984	0.0117568			0.000281219	9.46073e-05	0.00012949
TID_173132	An02g01690	strong similarity to p150 component of the COPII coat of secretory pathway vesicles Sec31 - Saccharomyces cerevisiae	3780		32	0.576489	134	2.38829	82	1.4941	248	1.48951		22	0.684488	81	1.34168	81	1.15486	184	1.13125		60	0.840701	73	0.842831	42	0.756675	175	0.819719		1.41703e-11	8.87218e-12	1.18598e-11			0.0487051	0.0424376	0.0437597
TID_46906	An02g01700	similarity to RNA binding cyclophilin-33B CYP-33 - Homo sapiens	459		6	0.890167	59	8.65991	65	9.75343	130	6.43003		22	5.63696	96	13.0952	63	7.39714	181	9.16431		39	4.50022	64	6.08523	27	4.00593	130	5.01475		0.818065	0.821258	0.823953			0.56785	0.55262	0.556344
TID_196993	An02g01710	strong similarity to hypothetical protein EAW18861 - Neosartorya fischeri	548		32	3.97651	105	12.9087	98	12.3169	235	9.73575		13	2.78996	59	6.74103	27	2.65534	99	4.19845		150	14.4975	193	15.3704	100	12.4271	443	14.3134		8.05852e-27	6.06052e-27	0			6.60728e-75	2.76826e-73	0
TID_206489	An02g01720	strong similarity to subunit VIb of cytochrome c oxidase Cox12 - Saccharomyces cerevisiae	576		196	23.1722	488	57.0783	423	50.5795	1107	43.6322		29	5.92121	127	13.805	85	7.95303	241	9.72363		623	57.2859	647	49.022	236	27.9024	1506	46.2936		3.18149e-209	5.9648e-204	0			1.13603e-302	3.01275e-292	0
TID_174907	An02g01730	strong similarity to mitochondrial dicarboxylate transport protein Dtp - Saccharomyces cerevisiae	933		0	0	4	0.288837	0	0	4	0.0973331		1	0.126053	4	0.268431	3	0.173291	8	0.19927		7	0.397373	4	0.187106	3	0.218973	14	0.265684		0.771529	0.568292	0.576235			0.0829716	0.057233	0.0571369
TID_55517	An02g01740	strong similarity to mitochondrial phenylalanine--tRNA ligase alpha subunit Msf1 - Saccharomyces cerevisiae	1545		25	1.10191	56	2.44193	60	2.67473	141	2.07192		7	0.532849	16	0.648405	35	1.22089	58	0.872436		80	2.74248	56	1.58186	40	1.76313	176	2.01699		4.43515e-17	3.24437e-17	0			7.25811e-23	1.07591e-22	0
TID_206496	An02g01750	strong similarity to chaperone involved in mitochondrial protein import Mge1 - Saccharomyces cerevisiae	1136		29	1.73841	270	16.0125	177	10.7313	476	9.51285		40	4.14111	137	7.55087	176	8.34969	353	7.22155		868	40.4691	779	29.9274	387	23.1998	2034	31.7023		5.61126e-21	3.09868e-21	0			0	0	0
TID_206500	An02g01760	similarity to calcineurin-binding protein CBP1 - Cryptococcus neoformans	1088		6	0.375539	40	2.47688	31	1.96241	77	1.60673		9	0.972855	32	1.84152	25	1.23836	66	1.40977		11	0.535483	26	1.04293	21	1.31444	58	0.943882		0.00280976	0.0021172	0.0023038			0.469549	0.453337	0.456579
TID_206503	An02g01770	strong similarity to arginyl-tRNA-protein transferase Ate1 - Saccharomyces cerevisiae	1459		10	0.466743	37	1.70852	33	1.55781	80	1.24485		22	1.77338	34	1.45908	62	2.2902	118	1.87958		13	0.471922	24	0.717903	16	0.746821	53	0.64319		0.885229	0.821573	0.824408			0.00113244	0.000696225	0.000829395
TID_36714	An02g01790	strong similarity to diadenosine 5,5-P1,P6-hexaphosphate hydrolase aps1p - Schizosaccharomyces pombe	480		11	1.56057	45	6.31604	35	5.02208	91	4.3041		30	7.35046	60	7.82645	115	12.912	205	9.92537		115	12.6893	87	7.9102	46	6.52632	248	9.14806		0.000240407	0.000147697	0.000206411			1.54734e-06	1.29767e-06	1.4198e-06
TID_52135	An02g01800	strong similarity to 45 kD subunit of DNA-directed RNA polymerase II Rpb3 - Saccharomyces cerevisiae	1101		24	1.48442	65	3.97741	48	3.00269	137	2.82498		11	1.17501	76	4.32197	65	3.18172	152	3.20841		70	3.36739	50	1.98195	36	2.22673	156	2.50874		0.0362771	0.0305255	0.0325816			0.0114059	0.0107527	0.011192
TID_206509	An02g01810	weak similarity to huntingtin interacting protein 1 related Hip1R - Mus musculus	1869		12	0.437225	45	1.6221	51	1.87939	108	1.31189		45	2.83164	110	3.68501	123	3.54676	278	3.45676		41	1.16187	55	1.28429	24	0.874488	120	1.13682		8.45939e-08	3.28826e-08	6.90892e-08			5.41729e-08	3.11305e-08	4.92588e-08
TID_197015	An02g01830	cytochrome c cyc - Aspergillus niger	698		30	2.92684	60	5.79122	55	5.42705	145	4.71623		32	5.39174	133	11.9303	124	9.5742	289	9.62225		2970	225.363	2494	155.938	1312	128.006	6776	171.884		0.00106135	0.000680875	0.000875563			0	0	0
TID_206515	An02g01860	similarity to hypothetical protein CAD21170.1 - Neurospora crassa	954		20	1.42763	176	12.4291	132	9.52976	328	7.80563		10	1.23278	49	3.2159	56	3.16356	115	2.80145		642	35.6426	935	42.7733	393	28.0541	1970	36.5626		1.30111e-44	3.06096e-44	0			0	0	0
TID_52139	An02g01870	strong similarity to peripheral-type benzodiazepine receptor 1 isoquinoline-binding protein MBR - Mus musculus	589		29	3.35286	332	37.9749	260	30.4029	621	23.9364		38	7.58758	202	21.4729	250	22.875	490	19.3337		209	18.7937	313	23.192	213	24.6273	735	22.0948		6.43034e-23	2.92637e-23	0			3.78022e-31	2.63644e-31	0
TID_126586	An02g01880	strong similarity to hypothetical protein Afu2g13170 - Aspergillus fumigatus	696		14	1.36978	61	5.90465	32	3.16663	107	3.49025		18	3.04157	47	4.22808	28	2.16813	93	3.10533		17	1.29367	16	1.00328	11	1.0763	44	1.11934		0.000531742	0.000405653	0.000453971			0.00744804	0.00587654	0.00659151
TID_52140	An02g01890	weak similarity to hydroxyproline-rich cell wall glycoprotein HRGPnt3 - Nicotiana tabacum	1953		9	0.313815	51	1.75931	37	1.30484	97	1.12759		28	1.68613	115	3.68681	80	2.20762	223	2.65361		49	1.32885	79	1.76537	29	1.01122	157	1.42336		6.64798e-05	3.89664e-05	5.78319e-05			0.408207	0.395435	0.399977
TID_36722	An02g01900	similarity to hypothetical protein SPBP8B7.28c - Schizosaccharomyces pombe	933		0	0	2	0.144418	2	0.14764	4	0.0973331		0	0	1	0.0671079	8	0.462109	9	0.224179		2	0.113535	0	0	3	0.218973	5	0.0948871		0.577773	0.427636	0.437904			0.603094	0.550792	0.555611
TID_206521	An02g01950	similarity to homolog of the human E core protein Sme1 - Saccharomyces cerevisiae	2362		39	1.12439	89	2.53854	79	2.30358	207	1.98963		41	2.04145	128	3.39301	148	3.3769	317	3.11899		65	1.45752	73	1.34882	41	1.1821	179	1.34181		0.450719	0.427044	0.434814			0.000930435	0.000733484	0.000848482
TID_36725	An02g01970	similarity to hypothetical membrane protein YDL111c - Saccharomyces cerevisiae	1158		12	0.705677	67	3.89798	59	3.50913	138	2.70553		21	2.13278	98	5.29874	99	4.60747	218	4.37504		74	3.38458	100	3.76878	63	3.70496	237	3.62375		0.3606	0.344611	0.352951			0.000220647	0.000202763	0.000217757
TID_137221	An02g01980	similarity to DRAP-deaminase rib2 from patent DE4420785-A1 - Ashbya gossypii	660		8	0.825428	45	4.59349	36	3.75677	89	3.06146		12	2.13832	49	4.64844	30	2.4497	91	3.20429		23	1.84572	29	1.91763	29	2.99231	81	2.173		0.0278523	0.0237885	0.025347			0.356255	0.333261	0.336669
TID_173352	An02g01990	similarity to DnaJ-like protein HSPJ2 from patent WO9855509-A2 - Homo sapiens	966		5	0.352473	62	4.32403	71	5.06218	138	3.24328		16	1.94795	61	3.95374	68	3.79374	145	3.48839		26	1.42554	39	1.76196	26	1.83294	91	1.66795		0.0110728	0.00923971	0.0100577			0.13154	0.123374	0.127477
TID_206524	An02g02000	strong similarity to hypothetical protein SPAC167.05 - Schizosaccharomyces pombe	2019		21	0.708298	67	2.23569	85	2.89961	173	1.94532		32	1.86401	101	3.13213	107	2.85617	240	2.76254		32	0.839452	51	1.10241	29	0.978168	112	0.982201		0.764518	0.766333	0.769803			9.52291e-06	5.76513e-06	7.75101e-06
TID_206525	An02g02010	strong similarity to cytoplasmic tyrosine--tRNA ligase Tyrrs - Saccharomyces cerevisiae	1198		9	0.511586	5	0.281182	4	0.229964	18	0.341113		4	0.392679	12	0.627162	9	0.404876	25	0.484973		18	0.795789	20	0.728589	12	0.682144	50	0.738979		1	0.92663	0.927748			5.96645e-05	5.35786e-05	5.18626e-05
TID_52144	An02g02020	strong similarity to vacuolar H(+)-transporting ATPase subunit B Vma2 - Saccharomyces cerevisiae	1605		40	1.69714	56	2.35064	64	2.74639	160	2.26322		46	3.37068	115	4.48619	71	2.38407	232	3.35929		48	1.58398	48	1.3052	26	1.10319	122	1.34587		0.918286	0.881976	0.883842			0.000591671	0.000476467	0.00056177
TID_118704	An02g02040	strong similarity to hypothetical protein SPAC4F10.13c - Schizosaccharomyces pombe	5865		78	0.905648	394	4.52587	371	4.35675	843	3.26319		146	2.92765	428	4.5691	478	4.39234	1052	4.16852		344	3.10651	471	3.50479	263	3.05379	1078	3.25439		0.00378925	0.00313048	0.00357106			3.28166e-11	2.52209e-11	3.25202e-11
TID_206534	An02g02060	strong similarity to alcohol dehydrogenase from patent EP0845532-A - Unclassified organism	1222		16	0.891624	56	3.08738	47	2.64901	119	2.21084		13	1.25114	32	1.63958	33	1.45539	78	1.4834		4	0.173369	5	0.17857	3	0.167187	12	0.173872		6.14795e-08	5.05194e-08	5.75887e-08			1.35887e-09	2.65325e-10	6.20911e-10
TID_127783	An02g02070	strong similarity to hypothetical protein AN6229.2 - Aspergillus nidulans	388		0	0	2	0.347274	1	0.177511	3	0.175538		2	0.606224	5	0.806851	6	0.833404	13	0.778656		0	0	5	0.562403	8	1.40414	13	0.59324		0.0782765	0.0480856	0.0551177			0.555398	0.499944	0.502413
TID_197039	An02g02150	strong similarity to hypothetical Medusa medA - Aspergillus nidulans	2193		15	0.465785	56	1.72038	46	1.44469	117	1.21124		37	1.98426	86	2.45536	95	2.33465	218	2.31021		55	1.32833	75	1.49256	34	1.05583	164	1.32411		0.0197663	0.0166759	0.0189198			0.876983	0.836141	0.837573
TID_52146	An02g02170	strong similarity to tryptophan synthase Trp5 - Saccharomyces cerevisiae	2172		0	0	0	0	0	0	0	0		0	0	0	0	0	0	0	0		0	0	0	0	0	0	0	0		NA	NA	NA			NA	NA	NA
TID_206541	An02g02180	similarity to HTRM clone 052927 from patent WO9957144-A2 - Homo sapiens	1608		3	0.127048	32	1.34072	35	1.49913	70	0.988312		21	1.53592	49	1.90794	34	1.13954	104	1.50308		39	1.28458	44	1.1942	33	1.39759	116	1.27729		0.817743	0.795645	0.798896			0.00640733	0.00554431	0.00576425
TID_128007	An02g02190	strong similarity to human regulatory molecule HRM-7 from patent WO9915658-A2 - Homo sapiens	432		12	1.89161	59	9.20115	51	8.13098	122	6.41148		18	4.90031	72	10.4353	75	9.35651	165	8.87635		50	6.13011	76	7.67785	53	8.35495	179	7.33648		0.674725	0.642789	0.647751			0.00157156	0.00132289	0.0013969
TID_46917	An02g02200	similarity to hypothetical SNF2/SWI2 protein family member SRCAP - Homo sapiens	603		2	0.225863	37	4.13388	33	3.76923	72	2.7108		6	1.17022	20	2.07667	11	0.983131	37	1.426		21	1.84452	25	1.80939	11	1.2423	57	1.67369		2.38169e-07	1.65334e-07	1.68388e-07			0.00113868	0.000815149	0.000825355
TID_173346	An02g02230	strong similarity to hypothetical protein SPAC824.01 - Schizosaccharomyces pombe	5856		27	0.313975	160	1.84074	167	1.96414	354	1.37241		36	0.722996	144	1.53963	146	1.34366	326	1.29375		98	0.886354	161	1.19987	79	0.918709	338	1.02196		1.14057e-08	8.09395e-09	1.11145e-08			0.00012194	0.000105924	0.000115401
TID_36739	An02g02240	strong similarity to GATA type zinc finger protein ASD4 - Neurospora crassa	951		5	0.358033	4	0.28337	4	0.289692	13	0.310345		3	0.371001	9	0.592539	6	0.340022	18	0.439872		4	0.222773	12	0.550694	2	0.143219	18	0.335128		1	0.93084	0.931891			0.501975	0.427327	0.42999
TID_124330	An02g02250	strong similarity to serine kinase SRPK2 - Homo sapiens	1095		4	0.248759	8	0.492209	12	0.754786	24	0.497599		1	0.107404	7	0.400257	4	0.196871	12	0.254684		0	0	3	0.119569	8	0.49754	11	0.177868		0.00334543	0.00205611	0.00206096			0.679789	0.671044	0.673119
TID_122575	An02g02260	strong similarity to hypothetical membrane protein YMR155w - Saccharomyces cerevisiae	1077		6	0.379375	24	1.50131	24	1.5348	54	1.13831		7	0.764394	13	0.755758	31	1.55125	51	1.1005		54	2.65559	58	2.35029	12	0.758783	124	2.03857		0.0370869	0.0326749	0.0343923			3.3805e-13	2.9841e-13	2.38143e-13
TID_55524	An02g02270	strong similarity to hypothetical membrane protein YDR105c - Saccharomyces cerevisiae	1516		126	5.65984	724	32.1746	618	28.0767	1468	21.9841		170	13.1882	786	32.4622	1066	37.8961	2022	30.9967		446	15.5818	521	14.9985	353	15.8572	1320	15.4168		0.294072	0.281851	0.289308			3.71881e-06	2.86997e-06	3.64719e-06
TID_36742	An02g02280	strong similarity to DNA mismatch repair gene Pms1 - Saccharomyces cerevisiae	3132		6	0.130456	60	1.29063	42	0.9236	108	0.78286		22	0.826106	69	1.37937	79	1.35938	170	1.26142		22	0.372034	35	0.487704	28	0.608819	85	0.480525		0.464736	0.42043	0.42842			0.00123042	0.000820456	0.000960848
TID_52149	An02g02290	strong similarity to delta-1-pyrroline-5-carboxylate dehydrogenase prnC - Aspergillus nidulans	1728		0	0	2	0.0779759	1	0.0398578	3	0.0394148		14	0.952838	23	0.833372	20	0.623767	57	0.766594		0	0	0	0	5	0.197051	5	0.0512324		3.42818e-10	2.56176e-11	9.13317e-11			1.26411e-09	2.41381e-10	5.30647e-10
TID_128333	An02g02310	similarity to bone sialoprotein precursor IBSP - Homo sapiens	456		3	0.448012	73	10.7853	47	7.09888	123	6.12382		49	12.6376	164	22.5182	121	14.3007	334	17.0222		9	1.04535	7	0.669951	5	0.746719	21	0.815405		2.64286e-10	7.1021e-11	2.03724e-10			3.34722e-57	1.6497e-59	0
TID_173029	An02g02320	similarity to RNA polymerase II transcription factor Upc2 - Saccharomyces cerevisiae	1164		2	0.117007	31	1.79425	36	2.13013	69	1.34579		22	2.22282	58	3.11982	53	2.45391	133	2.65542		22	1.00104	45	1.68721	31	1.81368	98	1.49071		0.0452359	0.0365668	0.0404781			0.790776	0.750338	0.75253
TID_197060	An02g02340	strong similarity to chitin synthase with a myosin motor-like domain csmA - Aspergillus nidulans	5333		253	3.23059	1022	12.9108	1237	15.9755	2512	10.6938		232	5.11624	676	7.93652	689	6.9628	1597	6.95933		637	6.3263	729	5.96576	377	4.81417	1743	5.78688		6.59469e-146	4.41054e-147	0			3.97337e-24	2.39544e-24	0
TID_206560	An02g02370	strong similarity to 150 kDa Dynein-associated polypeptide ro-3 - Neurospora crassa	4218		22	0.35518	50	0.798615	61	0.996047	133	0.715859		15	0.418234	47	0.697664	30	0.383311	92	0.506892		38	0.477155	30	0.310402	28	0.452068	96	0.40298		6.66667e-08	5.46356e-08	6.37649e-08			0.0392159	0.0351378	0.0361171
TID_173666	An02g02380	strong similarity to hypothetical suppressor of deletion of TFIIS Ssm1 - Saccharomyces cerevisiae	678		0	0	10	0.993675	5	0.507922	15	0.502278		3	0.520387	7	0.646433	3	0.238467	13	0.445603		9	0.703064	15	0.965542	10	1.00444	34	0.887908		0.185552	0.183268	0.186968			8.69485e-05	6.65002e-05	6.10837e-05
TID_36749	An02g02390	similarity to Ser/Arg-related nuclear matrix protein SRM160 - Homo sapiens	2513		13	0.352277	93	2.49324	89	2.43924	195	1.76167		24	1.12319	85	2.11778	88	1.88724	197	1.82183		77	1.62286	70	1.21567	32	0.86718	179	1.26119		0.000688693	0.000548296	0.000628153			0.106952	0.102809	0.105174
TID_52153	An02g02410	similarity to high density lipoprotein-binding protein HBP - Homo sapiens	3021		116	2.61481	431	9.6117	364	8.29865	911	6.84621		120	4.6716	312	6.46634	305	5.44108	737	5.66958		301	5.27713	375	5.41739	172	3.8773	848	4.97009		1.12648e-30	4.1364e-31	0			1.15968e-15	7.47243e-16	9.99201e-16
TID_36752	An02g02460	strong similarity to hypothetical protein BAE64678.1 - Aspergillus oryzae	942		0	0	0	0	1	0.0731149	1	0.0241008		0	0	1	0.0664667	0	0	1	0.0246708		2	0.11245	2	0.0926592	3	0.216881	7	0.131573		1	0.7994	0.801458			0.0249563	0.0107064	0.00921262
TID_52154	An02g02480	strong similarity to inorganic phosphate transport protein PT1 - Medicago truncatula	2166		140	4.40152	590	18.3513	435	13.8321	1165	12.211		60	3.25782	211	6.09929	324	8.06163	595	6.384		1655	40.4689	1364	27.4831	862	27.102	3881	31.7252		4.40969e-99	2.61139e-99	0			0	0	0
TID_125108	An02g02490	similarity to DNA repair protein rad9p - Schizosaccharomyces malidevorans	906		4	0.300652	3	0.223083	3	0.22806	10	0.250584		4	0.519238	10	0.691078	7	0.416395	21	0.538673		2	0.116919	2	0.0963411	0	0	4	0.0781719		0.364526	0.295748	0.306074			0.0073436	0.00271096	0.00331077
TID_173949	An02g02500	strong similarity to hypothetical protein AN5933.2 - Aspergillus nidulans	1638		6	0.249442	59	2.42668	33	1.38758	98	1.3583		24	1.72319	59	2.25524	63	2.07283	146	2.07144		25	0.808367	32	0.852601	13	0.540482	70	0.756664		0.794818	0.742885	0.746932			0.000965455	0.00075736	0.000893229
TID_206569	An02g02510	strong similarity to polymerase I Pol1 - Saccharomyces cerevisiae	6038		129	1.45489	437	4.87598	419	4.77944	985	3.70361		77	1.4998	215	2.22946	245	2.1868	537	2.06688		186	1.63156	188	1.35886	123	1.38728	497	1.45741		2.83322e-76	1.56202e-76	0			0.00287203	0.00267182	0.00285256
TID_55529	An02g02530	strong similarity to ATP-dependent RNA helicase p68 - Homo sapiens	1644		70	2.89954	118	4.83564	77	3.22586	265	3.65954		42	3.00457	162	6.16976	179	5.86796	383	5.41416		1302	41.9461	1069	28.3782	478	19.8006	2849	30.6838		0.904723	0.881189	0.883063			0	0	0
TID_197079	An02g02600	strong similarity to hypothetical transcriptional regulator CON7 - Magnaporthe grisea	1440		18	0.851222	47	2.19892	49	2.34364	114	1.79732		13	1.06173	47	2.04357	52	1.94615	112	1.80755		32	1.17698	39	1.18198	19	0.898552	90	1.10662		0.00548781	0.00457601	0.00500932			0.776668	0.750099	0.752066
TID_120353	An02g02620	strong similarity to pentatricopeptide repeat protein Afu2g10790 - Aspergillus fumigatus	1878		8	0.290086	25	0.896847	25	0.916856	58	0.701156		6	0.375743	26	0.866828	37	1.0618	69	0.853862		21	0.592251	21	0.488015	29	1.05161	71	0.669393		0.321773	0.299838	0.306179			0.0883168	0.0827335	0.084421
TID_52158	An02g02640	similarity to Golgi membrane protein Yip1 - Saccharomyces cerevisiae	1093		28	1.7445	148	9.12253	130	8.19181	306	6.35599		27	2.90522	92	5.27015	45	2.21885	164	3.48705		49	2.37442	61	2.43568	61	3.80068	171	2.7701		1.9463e-25	1.35699e-25	0			0.00578385	0.00502672	0.00526414
TID_122747	An02g02650	similarity to protein Yrb2 - Saccharomyces cerevisiae	1404		9	0.436524	82	3.93478	87	4.26785	178	2.87829		20	1.67532	114	5.08385	109	4.18404	243	4.02229		39	1.47123	67	2.08266	36	1.74617	142	1.79077		0.656031	0.641643	0.646667			0.0100701	0.00804761	0.00880775
TID_173507	An02g02660	strong similarity to hypothetical protein Dcw1 - Saccharomyces cerevisiae	1389		0	0	4	0.194013	3	0.148756	7	0.114414		9	0.762035	28	1.26215	17	0.659603	54	0.903495		15	0.571967	6	0.188521	8	0.392229	29	0.36967		6.31121e-07	1.15752e-07	2.98283e-07			0.122411	0.109503	0.113982
TID_173344	An02g02680	similarity to RecQ helicase musN - Aspergillus nidulans	3369		2	0.0404261	1	0.0199974	4	0.0817741	7	0.0471715		0	0	6	0.111508	1	0.0159969	7	0.0482871		5	0.0786052	2	0.0259083	4	0.0808557	11	0.057811		0.590352	0.501361	0.505857			0.155812	0.132307	0.132619
TID_174633	An02g02690	similarity to transcription factor required for fruiting body development Pro1 - Sordaria macrospora	2169		0	0	12	0.372731	10	0.317539	22	0.230274		6	0.325332	30	0.865998	14	0.34786	50	0.535728		13	0.317443	13	0.261573	6	0.188384	32	0.261222		0.0726775	0.0566164	0.0623319			0.437718	0.411518	0.416485
TID_36764	An02g02710	strong similarity to hypothetical RING finger protein SPCC4G3.12c - Schizosaccharomyces pombe	3132		29	0.630535	113	2.4307	100	2.19905	242	1.75419		59	2.21547	154	3.0786	141	2.42624	354	2.62673		133	2.24912	158	2.20163	105	2.28307	396	2.23868		0.802862	0.77163	0.775198			2.86101e-07	2.4549e-07	2.78386e-07
TID_197088	An02g02730	similarity to mucin-like protein Muc1 - Saccharomyces cerevisiae	2907		6	0.140553	14	0.324457	22	0.521236	42	0.32801		18	0.728219	36	0.775376	58	1.07527	112	0.895379		16	0.291512	15	0.225194	22	0.515382	53	0.322812		0.000401646	0.000228894	0.000324073			0.00354967	0.00251276	0.00287918
TID_206586	An02g02740	similarity to Rab5 GDP/GTP exchange factor Rabex-5 - Bos taurus	2623		2	0.0519236	15	0.385271	17	0.446383	34	0.294281		7	0.313859	18	0.429664	27	0.554756	52	0.460722		19	0.383652	17	0.282853	7	0.18174	43	0.290261		0.826831	0.752172	0.756172			0.756612	0.719986	0.722086
TID_206591	An02g02750	strong similarity to catalase cta1p - Schizosaccharomyces pombe	1482		0	0	5	0.227298	2	0.0929476	7	0.107234		2	0.158714	5	0.21124	8	0.290923	15	0.235222		9	0.321645	5	0.147242	10	0.459519	24	0.286736		0.516649	0.354795	0.365192			0.0242515	0.0232755	0.0233597
TID_143798	An02g02760	weak similarity to skeleton binding protein 1 Pfsbp1 - Plasmodium falciparum	201		0	0	0	0	0	0	0	0		0	0	2	0.623001	7	1.87689	9	1.04059		0	0	1	0.217127	0	0	1	0.0880892		0.0131466	0.00853239	0.00199711			0.0506822	0.0173762	0.019831
TID_36770	An02g02780	strong similarity to HC-toxin efflux pump TOXA - Cochliobolus carbonum	1707		7	0.279253	36	1.42083	34	1.37184	77	1.02409		7	0.48228	32	1.17374	30	0.947161	69	0.939398		12	0.372332	25	0.63917	16	0.63832	53	0.549745		0.00538299	0.004552	0.00492441			1	0.998389	0.998403
TID_173931	An02g02790	strong similarity to capsular associated protein CAP10 - Filobasidiella neoformans	1959		1	0.0347615	0	0	1	0.0351578	2	0.0231781		3	0.180103	13	0.415493	13	0.357639	29	0.344031		5	0.135182	0	0	0	0	5	0.0451912		2.63747e-05	5.15457e-06	1.00771e-05			0.00072898	0.000230706	0.000310743
TID_46933	An02g02810	strong similarity to alpha-glucoside-hydrogen symporter Mal11 - Saccharomyces cerevisiae	1728		1	0.0394084	11	0.428867	13	0.518151	25	0.328457		2	0.13612	10	0.362336	1	0.0311884	13	0.174837		11	0.337156	24	0.606146	5	0.197051	40	0.409859		0.00265699	0.00222919	0.00224793			2.63103e-06	2.53853e-06	2.15484e-06
TID_36773	An02g02820	strong similarity to mitochondrial enoyl-CoA hydratase ECHS1 - Rattus norvegicus	885		86	6.61741	451	34.3326	405	31.5187	942	24.1652		86	11.4285	388	27.4501	359	21.8619	833	21.8744		90	5.38619	114	5.62175	89	6.84855	293	5.86196		6.77425e-24	2.61557e-24	0			1.07844e-33	5.85437e-35	0
TID_197098	An02g02830	strong similarity to protein RER1 - Homo sapiens	729		8	0.747301	55	5.08287	46	4.34597	109	3.39454		10	1.61327	37	3.17782	45	3.32676	92	2.93288		89	6.46613	70	4.19064	48	4.484	207	5.02761		0.000238574	0.000175158	0.000197382			3.37928e-19	3.15135e-19	0
TID_174819	An02g02840	similarity to protein involved in betaine lipid production btaA from patent WO200283844-A2 - Agrobacterium tumefaciens	2496		4	0.109131	1	0.0269916	3	0.0827815	8	0.0727659		5	0.235592	5	0.125424	6	0.129552	16	0.148974		2	0.0424392	2	0.03497	4	0.109136	8	0.0567498		0.535947	0.419721	0.429298			0.41127	0.304688	0.311094
TID_174157	An02g02870	strong similarity to alcohol dehydrogenase adhIII - Aspergillus nidulans	1056		18	1.16076	74	4.72108	135	8.80494	227	4.88027		33	3.67523	44	2.60882	45	2.2966	122	2.68491		14	0.702177	33	1.36383	15	0.96734	62	1.03955		4.15833e-19	2.53196e-19	0			0.00739438	0.00617758	0.00687966
TID_36776	An02g02880	strong similarity to ADP-ribosylation factor-like protein Arl1 - Saccharomyces cerevisiae	549		5	0.620198	20	2.45432	21	2.63453	46	1.90225		11	2.35643	22	2.50903	30	2.945	63	2.66687		11	1.06121	27	2.14635	9	1.11641	47	1.51581		0.846044	0.825901	0.828485			0.923537	0.877024	0.878115
TID_52163	An02g02890	similarity to actin cps8p - Schizosaccharomyces pombe	2361		31	0.894126	127	3.62395	128	3.73397	286	2.75012		23	1.14569	79	2.09501	89	2.03156	191	1.88006		75	1.68247	49	0.905753	50	1.4422	174	1.30488		1.78054e-16	1.18911e-16	1.11022e-16			0.113089	0.102611	0.104965
TID_52164	An02g02900	strong similarity to RNA polymerase II-associated factor Paf1 - Saccharomyces cerevisiae	1512		7	0.315268	23	1.02483	23	1.04769	53	0.795804		10	0.777827	34	1.40793	27	0.962383	71	1.09129		28	0.980818	23	0.663874	26	1.17104	77	0.901691		0.716324	0.720193	0.724153			0.0381146	0.0353608	0.0362648
TID_36779	An02g02910	strong similarity to orotate reductase pyrE - Aspergillus nidulans	1506		11	0.497394	39	1.74467	58	2.65253	108	1.6281		8	0.624741	18	0.748346	12	0.42943	38	0.586398		21	0.738544	43	1.2461	39	1.76357	103	1.21096		1.73155e-15	1.32036e-15	8.88178e-16			1.37492e-12	1.4309e-12	1.0808e-12
TID_206602	An02g02920	strong similarity to triosephosphate isomerase tpiA - Bacillus stearothermophilus	849		65	5.21361	572	45.3902	393	31.8817	1030	27.543		92	12.7443	412	30.384	404	25.6454	908	24.8549		85	5.30266	168	8.63597	90	7.21916	343	7.15328		3.01511e-26	1.03809e-26	0			1.09607e-31	1.00834e-32	0
TID_206607	An02g02930	strong similarity to ribose-5-phosphate isomerase rpiB - Escherichia coli	893		89	6.7869	365	27.5369	251	19.3588	705	17.9234		32	4.21438	83	5.81945	119	7.18177	234	6.08974		73	4.32966	80	3.90974	34	2.59286	187	3.70774		1.07794e-98	1.39823e-97	0			0.694339	0.686933	0.689369
TID_55534	An02g02940	strong similarity to Hsp70-interacting protein Chip - Drosophila melanogaster	1351		18	0.907298	108	5.3857	83	4.23135	209	3.51215		8	0.696417	25	1.15862	33	1.31642	66	1.13533		159	6.23339	164	5.29783	131	6.6034	454	5.95003		9.81479e-32	2.1025e-31	0			1.32055e-96	3.21202e-93	0
TID_174911	An02g02950	strong similarity to tetrahydrofolylpolyglutamate synthase Met7 - Saccharomyces cerevisiae	939		3	0.217565	2	0.143495	0	0	5	0.120889		1	0.125248	4	0.266716	1	0.0573945	6	0.148498		2	0.11281	0	0	2	0.14505	4	0.0754246		0.768825	0.771338	0.774263			1	0.823356	0.825118
TID_206611	An02g02960	similarity to acyl-CoA-binding type 2 protein Acbp - Saccharomyces carlsbergensis	607		47	5.27281	153	16.9815	135	15.318	335	12.5296		110	21.3127	286	29.5007	148	13.1404	544	20.8278		112	9.77263	203	14.5954	102	11.4436	417	12.1637		0.0692706	0.0589108	0.063503			0.974057	0.970152	0.970411
TID_174927	An02g02970	strong similarity to hypothetical protein SPCP31B10.05 - Schizosaccharomyces pombe	1746		6	0.234013	27	1.04182	18	0.710043	51	0.663145		7	0.471507	21	0.753061	20	0.617336	48	0.638897		9	0.273011	3	0.0749871	8	0.312031	20	0.202817		0.0409461	0.0364876	0.0383237			0.0200193	0.0155484	0.0171644
TID_173825	An02g02980	strong similarity to protein influencing Itr1 expression Die2 - Saccharomyces cerevisiae	1821		13	0.486146	39	1.44287	57	2.15586	109	1.35894		4	0.258336	39	1.34094	30	0.887866	73	0.931638		62	1.80328	67	1.60574	72	2.69262	201	1.95436		4.9559e-07	3.41967e-07	3.86972e-07			1.48083e-23	1.94423e-23	0
TID_36787	An02g02990	similarity to hypothetical protein OSJNBa0049B20.21 - Oryza sativa	810		2	0.168143	23	1.91301	18	1.53054	43	1.20522		6	0.871166	11	0.850281	9	0.598816	26	0.745972		13	0.850042	12	0.646556	18	1.51335	43	0.939944		0.000520657	0.00039578	0.000412474			0.00216404	0.00164462	0.00164896
TID_52169	An02g03000	weak similarity to B-type cyclin - Nicotiana tabacum	705		10	0.965926	32	3.05798	30	2.93082	72	2.3186		8	1.33455	37	3.286	32	2.44623	77	2.53826		13	0.976644	32	1.98094	22	2.12513	67	1.68269		0.0806557	0.0750882	0.0784923			0.501409	0.454248	0.457537
TID_173999	An02g03010	strong similarity to chromosome segregation protein cut14p - Schizosaccharomyces pombe	3540		50	0.961833	179	3.40662	250	4.864	479	3.07195		58	1.9269	114	2.01631	161	2.45109	333	2.18613		59	0.882736	91	1.12188	46	0.884925	196	0.980328		2.02171e-24	1.09681e-24	0			0.00326025	0.00247766	0.00277814
TID_175310	An02g03070	strong similarity to glycosylphosphatidylinositol-anchored beta(1-3)glucanosyltransferase gel3 - Aspergillus fumigatus	1602		0	0	0	0	2	0.0859853	2	0.0283433		1	0.0734129	1	0.0390834	0	0	2	0.0290136		2	0.0661226	1	0.0272425	3	0.127529	6	0.0663143		1	0.719306	0.722126			0.0852169	0.0718063	0.0699071
TID_121662	An02g03090	similarity to Not2p - Homo sapiens	1365		24	1.19732	66	3.25751	45	2.27058	135	2.24535		23	1.98166	42	1.92651	47	1.85567	112	1.90686		25	0.97004	43	1.37482	32	1.5965	100	1.29714		2.37916e-05	1.75361e-05	2.03655e-05			0.298724	0.272745	0.276115
TID_36791	An02g03100	strong similarity to hypothetical methyltransferase CAH19238.1 - Aspergillus niger	864		4	0.315268	36	2.80713	43	3.42777	83	2.18095		8	1.08896	36	2.60882	41	2.55744	85	2.28633		6	0.367807	5	0.252561	1	0.0788203	12	0.245916		0.034099	0.029743	0.0315604			4.6653e-11	1.04672e-11	2.80058e-11
TID_197120	An02g03110	similarity to mitochondrial ribosomal protein of the large subunit Yml4 - Saccharomyces cerevisiae	797		32	2.73416	240	20.2874	251	21.6906	523	14.8979		23	3.39394	123	9.66277	132	8.92589	278	8.10626		166	11.0314	310	16.9751	204	17.4311	680	15.1067		6.12669e-43	4.554e-43	0			2.2273e-66	6.55543e-66	0
TID_197123	An02g03120	strong similarity to GDP dissociation inhibitor in the secretory pathway Gdi1 - Saccharomyces cerevisiae	1618		49	2.06229	227	9.45195	219	9.32228	495	6.94559		80	5.81495	200	7.73939	227	7.56107	507	7.28222		89	2.91336	139	3.74926	66	2.7779	294	3.21727		1.58525e-07	1.1201e-07	1.53524e-07			0.00011591	8.5652e-05	0.00010352
TID_143583	An02g03130	similarity to hypothetical protein EAA32772.1 - Neurospora crassa	312		7	1.52783	30	6.47799	24	5.29801	61	4.43872		6	2.26168	28	5.61899	27	4.66386	61	4.5437		12	2.03708	11	1.53868	6	1.30963	29	1.64574		0.0532073	0.047168	0.0495336			0.033381	0.0270123	0.0291746
TID_46942	An02g03140	similarity to origin recognition complex subunit 4-related protein orp4p - Schizosaccharomyces pombe	2205		8	0.247067	21	0.64163	14	0.437296	43	0.442733		9	0.48003	44	1.24939	40	0.977659	93	0.980186		14	0.33628	24	0.47502	24	0.741233	62	0.497854		0.0235345	0.0187122	0.0214163			0.418139	0.379473	0.384329
TID_52172	An02g03160	strong similarity to developmental regulator flbA - Aspergillus nidulans	2178		7	0.218863	30	0.927977	23	0.727322	60	0.625426		18	0.971962	60	1.72484	55	1.36095	133	1.41915		62	1.5077	62	1.24235	29	0.906759	153	1.2438		0.00427569	0.00307375	0.00378557			0.000660578	0.000619636	0.000653546
TID_174605	An02g03180	strong similarity to DNA-directed RNA polymerase II accessory protein Cdc73 - Saccharomyces cerevisiae	1302		6	0.313815	13	0.672676	20	1.05798	39	0.680042		6	0.54197	31	1.49075	14	0.5795	51	0.910318		22	0.89494	9	0.301676	18	0.941485	49	0.666352		0.670214	0.674306	0.678735			0.268721	0.261882	0.264847
TID_206626	An02g03190	similarity to monocarboxylate transporter MCT3 - Rattus norvegicus	1395		6	0.292894	9	0.434652	7	0.345605	22	0.358039		23	1.93905	24	1.07719	21	0.8113	68	1.13284		5	0.189836	5	0.156425	5	0.244089	15	0.190386		0.00119887	0.000622731	0.000861638			1.23913e-06	5.47738e-07	9.13337e-07
TID_197132	An02g03200	strong similarity to hypothetical protein Pep2 - Nectria haematococca	752		37	3.35056	430	38.5234	277	25.3699	744	22.4614		0	0	4	0.333041	6	0.430001	10	0.309041		211	14.861	209	12.1294	154	13.9462	574	13.5149		1.54533e-267	1.84318e-209	0			6.39593e-190	1.2336e-156	0
TID_174635	An02g03210	similarity to SR-related matrix protein of 160 kD SRm160 - Homo sapiens	2748		18	0.446055	46	1.12776	38	0.952409	102	0.842686		31	1.32672	70	1.59491	59	1.1571	160	1.35312		74	1.42626	100	1.58816	37	0.916932	211	1.35952		0.4901	0.450625	0.458383			2.45392e-07	1.99665e-07	2.15622e-07
TID_173511	An02g03220	strong similarity to proline permease prnB - Aspergillus nidulans	1524		0	0	0	0	7	0.316351	7	0.104279		0	0	2	0.0821675	5	0.176816	7	0.106745		2	0.0695068	8	0.229095	3	0.134057	13	0.151035		0.590352	0.501361	0.505857			0.0694473	0.0529071	0.0526579
TID_52177	An02g03240	strong similarity to UDP-N-acetylglucosamine--dolichyl-phosphate N-acetylglucosaminephosphotransferase Alg7 - Saccharomyces cerevisiae	2601		7	0.18327	26	0.673452	59	1.56231	92	0.803026		14	0.633027	34	0.818453	66	1.36754	114	1.01859		24	0.488712	33	0.553711	17	0.445103	74	0.503744		0.322023	0.305242	0.311881			0.270381	0.25093	0.255911
TID_206638	An02g03250	strong similarity to 3-isopropylmalate dehydratase LEU2 - Phycomyces blakesleeanus	2558		9	0.239593	5	0.131687	8	0.2154	22	0.195256		15	0.689645	39	0.954595	34	0.716332	88	0.799496		67	1.38726	83	1.41608	48	1.27789	198	1.37051		3.72474e-06	1.1259e-06	2.27344e-06			1.6306e-18	1.84693e-18	0
TID_36809	An02g03260	strong similarity to hypothetical cell wall alpha-glucan synthase ags1p - Schizosaccharomyces pombe	6798		1	0.0100173	3	0.0297313	3	0.0303946	7	0.0233776		39	0.674712	67	0.61709	58	0.459815	164	0.560656		21	0.163614	22	0.141238	18	0.18032	61	0.158879		4.96576e-29	3.86955e-31	0			5.17219e-07	2.56105e-07	3.96474e-07
TID_55539	An02g03270	strong similarity to methylenetetrahydrofolate reductase Met13 - Saccharomyces cerevisiae	1881		47	1.70154	189	6.76935	187	6.84714	423	5.10545		73	4.56424	189	6.29112	273	7.82186	535	6.60996		214	6.0257	176	4.08351	111	4.0187	501	4.71593		0.0659708	0.0585783	0.0621929			0.00153963	0.00139238	0.00149643
TID_36811	An02g03280	similarity to hypothetical protein UNC-89 - Caenorhabditis elegans	2724		9	0.224993	17	0.420451	25	0.632105	51	0.425055		20	0.863491	58	1.33314	68	1.34536	146	1.2456		63	1.22494	56	0.897203	32	0.800009	151	0.981496		8.77214e-06	4.16724e-06	7.22551e-06			0.0117201	0.0101343	0.0105479
TID_173978	An02g03290	strong similarity to hypothetical protein SPCC4G3.11 - Schizosaccharomyces pombe	1335		3	0.153029	14	0.706514	22	1.13501	39	0.663232		11	0.96905	14	0.656601	22	0.888132	47	0.818183		22	0.872818	13	0.424983	17	0.867201	52	0.689669		0.44457	0.427979	0.43411			0.0842688	0.0687137	0.070013
TID_36813	An02g03300	strong similarity to vacuolar ATPase subunit F - Neurospora crassa	375		11	1.99754	68	12.2166	40	7.34658	119	7.2044		29	9.09497	68	11.3536	84	12.0721	181	11.2171		70	9.88665	83	9.65954	25	4.54005	178	8.40441		0.638958	0.587552	0.593771			0.0219328	0.0188936	0.0196141
TID_206645	An02g03310	strong similarity to hypothetical phosphatidylglycerol/phosphatidylinositol transfer protein pltpao - Aspergillus oryzae	881		132	10.2031	1847	141.242	1230	96.1581	3209	82.6944		361	48.191	1188	84.4298	1610	98.4886	3159	83.3312		1160	69.7372	1033	51.1722	483	37.3356	2676	53.781		1.14098e-49	1.0464e-50	0			0.000216229	0.00018737	0.000210548
TID_46947	An02g03320	strong similarity to peroxisomal acetyl-CoA C-acyltransferase POT1 - Yarrowia lipolytica	1266		5	0.268949	17	0.904668	11	0.598433	33	0.591783		15	1.39345	41	2.02771	81	3.44816	137	2.5149		13	0.543866	13	0.448146	8	0.430336	34	0.475515		1.82157e-09	4.50789e-10	1.42398e-09			1.11977e-10	3.34041e-11	7.83732e-11
TID_36816	An02g03330	strong similarity to very long-chain fatty acyl-CoA synthase Fat1 - Saccharomyces cerevisiae	1980		2	0.0687856	5	0.170129	9	0.313065	16	0.183458		15	0.890965	48	1.51786	43	1.17041	106	1.24416		8	0.213997	3	0.066125	10	0.343943	21	0.18779		1.76476e-11	2.25811e-12	1.13186e-11			1.3321e-10	3.79028e-11	9.32069e-11
TID_55540	An02g03350	strong similarity to hypothetical rev interacting protein mis3p - Schizosaccharomyces pombe	1104		10	0.616828	24	1.46459	17	1.06056	51	1.04878		10	1.06528	35	1.98497	33	1.61095	78	1.64195		54	2.59064	52	2.05563	27	1.66551	133	2.13305		0.721541	0.698943	0.703725			1.2603e-08	1.11021e-08	1.10697e-08
TID_126194	An02g03360	similarity to hypothetical protein CAD21381.1 - Neurospora crassa	636		0	0	2	0.211859	3	0.324878	5	0.178482		0	0	3	0.295338	1	0.0847382	4	0.146163		1	0.083277	3	0.205861	2	0.214153	6	0.167037		0.501945	0.382264	0.385704			0.347498	0.293054	0.293691
TID_36820	An02g03380	strong similarity to hypothetical protein EAA61757.1 - Aspergillus nidulans	597		41	4.67673	380	42.8828	281	32.4182	702	26.6959		23	4.53094	86	9.01943	108	9.74957	217	8.44733		787	69.8204	797	58.2631	745	84.9833	2329	69.0739		2.56379e-104	5.02146e-103	0			0	0	0
TID_206650	An02g03390	strong similarity to spindle pole body protein GCP2 - Homo sapiens	3027		8	0.179974	20	0.445135	16	0.364053	44	0.330007		9	0.349675	22	0.455056	12	0.213651	43	0.330134		18	0.31495	18	0.259519	8	0.179982	44	0.257371		0.0815049	0.0744104	0.0774004			0.19484	0.179722	0.182129
TID_36822	An02g03400	strong similarity to proteasome 20S subunit Pup2 - Saccharomyces cerevisiae	726		89	8.34808	658	61.0609	579	54.9286	1326	41.4657		74	11.9875	248	21.388	346	25.6848	668	21.3833		220	16.0497	264	15.87	231	21.6684	715	17.4377		8.72307e-115	5.76697e-115	0			8.05325e-10	6.07827e-10	7.41803e-10
TID_46951	An02g03410	strong similarity to protein SEQ ID NO:7875 from patent WO200253728-A2 - Candida albicans	1470		5	0.231625	16	0.733291	14	0.655945	35	0.540546		5	0.400025	22	0.937045	12	0.439947	39	0.616569		18	0.648541	25	0.742219	14	0.648579	57	0.686556		0.290013	0.281991	0.287841			0.00190996	0.00171716	0.00174695
TID_206654	An02g03420	weak similarity to fungal ZBC protein sequence #33 from patent WO200224865-A2 - Unclassified organism	2865		4	0.0950754	47	1.10522	45	1.08179	96	0.760727		11	0.451547	36	0.786743	23	0.432653	70	0.567816		27	0.499139	37	0.56362	13	0.309009	77	0.475866		1.77238e-05	1.43078e-05	1.60557e-05			0.0305635	0.0290308	0.029798
TID_206657	An02g03460	similarity to hypothetical protein YIL041w - Saccharomyces cerevisiae	990		21	1.4445	196	13.3381	109	7.58312	326	7.47592		60	7.12772	230	14.5461	295	16.0592	585	13.7327		165	8.82736	116	5.11367	69	4.74642	350	6.25967		0.000960715	0.000677914	0.000856708			0.000191301	0.000156615	0.000185891
TID_173678	An02g03480	similarity to protein involved in sterol distribution Arv1 - Saccharomyces cerevisiae	1248		5	0.272828	11	0.593816	4	0.220751	20	0.363829		3	0.28271	11	0.551865	2	0.0863677	16	0.297947		18	0.763906	13	0.454609	8	0.436543	39	0.55331		0.0907784	0.080556	0.0827639			5.41362e-05	4.17527e-05	3.87615e-05
TID_130415	An02g03490	strong similarity to hypothetical oxidoreductase mll4186 - Mesorhizobium loti	1371		19	0.943733	126	6.19166	124	6.22932	269	4.45448		37	3.17394	72	3.28814	122	4.79577	231	3.91569		44	1.6998	49	1.5598	32	1.58951	125	1.61433		1.48977e-08	1.02744e-08	1.35695e-08			0.00157458	0.00116935	0.00134536
TID_174873	An02g03510	similarity to arylalkylamine N-acetyltransferase AANAT1 - Esox lucius	861		11	0.870007	64	5.00784	51	4.07966	126	3.32238		16	2.1855	51	3.7087	71	4.44418	138	3.72486		134	8.24297	137	6.94428	68	5.37846	339	6.97132		0.0333917	0.0297313	0.0317187			5.66915e-34	6.58457e-34	0
TID_36826	An02g03520	strong similarity to G protein-binding protein CRFG - Homo sapiens	1968		8	0.27682	25	0.855833	31	1.08491	64	0.738307		22	1.31472	76	2.41793	52	1.42401	150	1.77133		46	1.23798	68	1.50797	49	1.6956	163	1.4665		0.000817435	0.000476637	0.000638966			0.00246022	0.00208615	0.00219334
TID_197162	An02g03540	strong similarity to hexose transporter Hxt3 - Saccharomyces cerevisiae	2256		127	3.83352	488	14.5732	450	13.7382	1065	10.7175		33	1.72032	98	2.71983	140	3.34445	271	2.79167		1324	31.0836	1755	33.9506	743	22.4286	3822	29.9965		2.95956e-182	1.14602e-178	0			0	0	0
TID_52186	An02g03570	strong similarity to membrane protein YBR159w - Saccharomyces cerevisiae	1041		34	2.22414	246	15.9206	302	19.9808	582	12.6927		16	1.80761	69	4.15005	42	2.17438	127	2.83522		155	7.88612	194	8.13319	114	7.45772	463	7.87497		1.02626e-110	4.89799e-108	0			1.65212e-67	1.91365e-66	0
TID_36830	An02g03580	strong similarity to lipid metabolism protein YER044c from patent WO200058521-A2 - Saccharomyces cerevisiae	426		7	1.11898	130	20.5593	101	16.3293	238	12.6838		13	3.58896	44	6.46693	51	6.45204	108	5.8918		74	9.20035	132	13.523	62	9.91138	268	11.1389		5.24725e-25	4.25405e-25	0			1.86637e-27	1.80115e-27	0
TID_174413	An02g03590	strong similarity to UDP-glucose-hexose-1-phosphate uridylyltransferase Gal7 - Saccharomyces cerevisiae	1113		23	1.40723	65	3.93452	61	3.77478	149	3.0393		106	11.2007	447	25.1459	436	21.1119	989	20.6507		126	5.99594	179	7.01888	87	5.32324	392	6.23605		2.1205e-95	4.3246e-102	0			1.02432e-30	8.76492e-32	0
TID_36832	An02g03620	strong similarity to protein involved in cephalosporin C biosynthesis from patent JP09009966-A - Acremonium chrysogenum	1847		0	0	4	0.145904	4	0.149159	8	0.0983344		0	0	4	0.135596	1	0.0291789	5	0.0629125		4	0.114703	3	0.0708866	8	0.294968	15	0.143795		0.16275	0.138468	0.139881			0.00573314	0.00441894	0.00415914
TID_173212	An02g03630	similarity to pimaricin biosynthetic gene cluster protein pimK - Streptomyces natalensis	2433		10	0.279892	21	0.581502	27	0.764325	58	0.541213		5	0.241692	21	0.540421	8	0.177208	34	0.324766		5	0.108845	25	0.448443	20	0.559809	50	0.36387		2.82621e-05	2.3361e-05	2.45392e-05			0.00394952	0.00307603	0.0031219
TID_174876	An02g03670	strong similarity to protein involved in cephalosporin C biosynthesis from patent JP09009966-A - Acremonium chrysogenum	1560		2	0.0873049	8	0.345493	9	0.397351	19	0.27651		4	0.301557	12	0.481628	12	0.414565	28	0.417126		3	0.101854	10	0.27976	8	0.349235	21	0.238349		1	0.914927	0.916295			1	0.932463	0.933062
[truncated: 9,853 more rows]
