# Supplementary material for: Uncovering the Genome-Wide Transcriptional Responses of the Filamentous Fungus Aspergillus niger to Lignocellulose Using RNA Sequencing
Source: PLoS Genet. 2012 Aug 9;8(8):e1002875. doi: 10.1371/journal.pgen.1002875 (PMC3415456; doi:10.1371/journal.pgen.1002875)
Supplement: Table S3 — Inter-sample correlation comparison. R-squared values for comparison of each of the mapping results of each individual biological sample. (XLSX) [file pgen.1002875.s010.xlsx]

## Sheet: Sheet1
	Glu5A	Glu5B	Glu5C	Glu48A	Glu48B	Glu48C	StrawA	StrawB	StrawC
Glu5A		0.9788	0.9895	0.9455	0.9687	0.9675	0.9581	0.9455	0.8753
Glu5B	0.9788		0.9975	0.9816	0.9877	0.9915	0.9874	0.969	0.886
Glu5C	0.9895	0.9975		0.9961	0.985	0.9935	0.9946	0.97	0.8802
Glu48A	0.9455	0.9816	0.9961		0.9788	0.9895	0.9927	0.9628	0.8701
Glu48B	0.9687	0.9877	0.985	0.9788		0.9975	0.9818	0.9611	0.8794
Glu48C	0.9675	0.9915	0.9935	0.9895	0.9975		0.9898	0.9668	0.8812
StrawA	0.9581	0.9874	0.9946	0.9927	0.9818	0.9898		0.9864	0.9145
StrawB	0.9455	0.969	0.97	0.9628	0.9611	0.9668	0.9864		0.9607
StrawC	0.8753	0.886	0.8802	0.8701	0.8794	0.8812	0.9145	0.9607
