# Supplementary material for: Uncovering the Genome-Wide Transcriptional Responses of the Filamentous Fungus Aspergillus niger to Lignocellulose Using RNA Sequencing
Source: PLoS Genet. 2012 Aug 9;8(8):e1002875. doi: 10.1371/journal.pgen.1002875 (PMC3415456; doi:10.1371/journal.pgen.1002875)
Supplement: Table S4 — Antisense and sense RPKM values and ratios under Glucose 48 h, Straw 24 h and Straw+Glucose 5 h conditions, for all genes with an antisense RPKM >1 in any condition. (XLSX) [file pgen.1002875.s011.xlsx]

## Sheet: Sheet4
Transcript ID	CBS ID	CADRE Annotation	Glu48 RPKM	Straw RPKM	Glu5 RPKM		Glu48 AS_RPKM	Straw AS_RPKM	Glu5 AS_RPKM		AS/S ratio Glu48	AS/S Ratio Straw
TID_141870	An01g00020	weak similarity to nucleotide binding protein phnN - Escherichia coli	0.0300701	0.400157	0.117258		1.31997	3.43337	1.22514		43.8965	8.58007
TID_36532	An01g00360	hypothetical protein	0.0260057	0.0266207	0		5.20338	3.77649	1.62048		200.086	141.863
TID_121887	An01g01480	similarity to multidrug resistance protein Qdr1 - Saccharomyces cerevisiae	0	0.0536099	0		1.04253	0.377359	0.167353		nd	7.03899
TID_36394	An01g01560	similarity to hypothetical protein yxaG - Bacillus subtilis	0.0616928	0.147354	0.0481139		5.47918	1.00303	1.31427		88.8139	6.80693
TID_172459	An01g02210	similarity to hypothetical protein SPCC11E10.06c - Schizosaccharomyces pombe	1.44054	1.29766	1.03359		1.45097	1.08588	0.813245		1.00724	0.836803
TID_196801	An01g02420	similarity to hypothetical protein SC6F7.17c - Streptomyces coelicolor	1.51663	1.39408	1.27937		1.56404	0.171554	1.03851		1.03127	0.123059
TID_135545	An01g02660	strong similarity to hypothetical protein EAS28336.1 - Coccidioides immitis	2.69357	0.107426	0.0818456		0.92848	1.00823	1.17373		0.344702	9.38532
TID_170803	An01g03200	similarity to choline permease Hnm1 - Saccharomyces cerevisiae	0.047004	0.128309	0.0366582		1.42353	0.416844	0.425572		30.2852	3.24876
TID_52011	An01g03340	strong similarity to xyloglucan-specific endo-beta-1,4-glucanase - Aspergillus aculeatus	1.27048	334.377	4.02799		7.38709	2.93921	1.16941		5.8144	0.00879009
TID_55447	An01g03750	strong similarity to protein abaA - Aspergillus nidulans	0.220883	2.48718	1.71517		0.00980384	1.65012	0.0997376		0.0443847	0.66345
TID_36209	An01g04000	hypothetical protein	1.95184	0.525789	1.21511		2.69167	1.0249	1.01216		1.37904	1.94926
TID_206127	An01g04260	strong similarity to cytosine deaminase FCA1 - Candida albicans	0.516815	0.188942	0.604593		1.35666	0.531985	0.914218		2.62504	2.81559
TID_206101	An01g04530	similarity to hypothetical MAP3K protein kinase-like protein MLD14.3 - Arabidopsis thaliana	0.545744	4.73736	1.95787		0.579407	1.01636	0.941724		1.06168	0.214541
TID_196588	An01g04720	strong similarity to DNA primase large subunit Pri2 - Saccharomyces cerevisiae	1.50987	1.36292	1.38093		0.560491	1.30856	1.71061		0.371218	0.960116
TID_55417	An01g05030	strong similarity to oxidoreductase OXRD-8 from patent WO200071679-A2 - Homo sapiens	1.58788	14.4741	1.75438		1.23504	1.69736	0.483248		0.77779	0.117268
TID_46666	An01g05050	strong similarity to pyridoxal kinase PKH - Homo sapiens	1.09044	0.647413	1.02051		1.17996	1.18461	0.0522677		1.0821	1.82976
TID_51955	An01g05140	hypothetical protein	0.337841	0.414998	0.263481		1.44852	0.524312	0.161937		4.28757	1.26341
TID_206020	An01g05580	similarity to hypothetical periodic tryptophan protein Pwp1 - Saccharomyces cerevisiae [truncated ORF]	1.38484	2.4772	3.82919		0.299878	6.001	2.36908		0.216544	2.42249
TID_196499	An01g05830	strong similarity to cycloheximide resistance protein CYHR - Candida maltosa	0.0570426	0.0875875	0.0556091		19.6387	0.632336	39.0194		344.281	7.21947
TID_36075	An01g05920	strong similarity to hypothetical methyltransferase AAO34671.1 - Fusarium graminearum	9.7403	6.07236	3.0081		0.523335	1.1907	0.214522		0.0537289	0.196084
TID_172049	An01g06110	strong similarity to glycerol-3-phosphate dehydrogenase (NAD+) precursor Gpd1 - Saccharomyces cerevisiae	0.67147	0.687351	3.39682		5.15029	3.41997	0.869875		7.67016	4.97558
TID_36034	An01g06450	hypothetical protein	0	0.324709	0.0353412		0.27756	1.60747	1.66526		nd	4.9505
TID_196413	An01g06970	strong similarity to D-arabinose dehydrogenase Ara1 - Saccharomyces cerevisiae	19.5172	13.3389	16.4487		1.3322	0.638216	0.72057		0.0682574	0.0478463
TID_51896	An01g06990	strong similarity to hypothetical protein Afu4g11740 - Aspergillus fumigatus	1.42786	2.83331	5.10534		2.99374	6.75746	6.31764		2.09667	2.385
TID_171629	An01g07120	strong similarity to ATP-hydrolyzing 5-oxoprolinase - Rattus norvegicus	0.178482	27.7466	23.3388		1.2815	1.30583	0.389734		7.17997	0.0470629
TID_170651	An01g07850	similarity to hypothetical protein SPBP23A10.09 - Schizosaccharomyces pombe	0.472978	0.65708	0.42157		2.62113	0.149803	0.188926		5.54175	0.227983
TID_205848	An01g07860	strong similarity to hypothetical membrane transport protein YGR125w - Saccharomyces cerevisiae	10.3891	1.28364	2.7861		19.2615	4.9057	27.1063		1.85401	3.8217
TID_35895	An01g08150	similarity to carbonyl reductase CBR - Homo sapiens	0.969952	0.0620558	0.118197		3.06335	6.14894	2.1309		3.15825	99.0873
TID_171067	An01g08210	strong similarity to transcription factor PBP - Fusarium solani	2.17442	0.771158	1.18841		0.227218	1.06286	0.0820674		0.104496	1.37826
TID_51865	An01g08280	strong similarity to hypothetical protein CAC28582.1 - Neurospora crassa	0.359868	0.672692	1.15924		0.846549	2.18542	0.499983		2.35239	3.24876
TID_129139	An01g08560	similarity to hypothetical protein YGR266w - Saccharomyces cerevisiae	2.82239	1.22105	0.34568		1.15116	0.122836	0.124974		0.407868	0.100599
TID_170127	An01g08790	strong similarity to 4-hydroxyphenylacetate transporter hpaX - Escherichia coli	2.76968	2.06195	1.32004		0.185639	1.45761	0.223498		0.0670254	0.706907
TID_196237	An01g09270	strong similarity to isocitrate lyase acuD - Aspergillus nidulans	16.8675	18.5114	12.0339		0.551816	1.15757	0.304245		0.0327148	0.0625328
TID_130818	An01g09300	similarity to high-affinity potassium uptake transporter trk1 - Schwanniomyces occidentalis	0.147183	8.97705	1.35832		9.72878	3.807	8.80879		66.1	0.424081
TID_51820	An01g09480	strong similarity to phosphatidylserine synthase pS232 - Triticum aestivum	25.8403	27.6777	35.6936		0.485266	1.89701	0.334181		0.0187794	0.0685393
TID_35780	An01g09600	similarity to hypothetical protein BAE64686.1 - Aspergillus oryzae	0.102728	0.333	0.106823		0.576785	1.19572	0.0683895		5.61467	3.59074
TID_205670	An01g09960	xylosidase xlnD - Aspergillus niger	0.0944704	36.3302	0.599463		0.0306855	1.03771	0.0994836		0.324816	0.0285634
TID_35745	An01g10020	strong similarity to hypothetical protein Afu1g16860 - Aspergillus fumigatus	0.0153918	0.0315117	0.012004		1.16274	0.528933	2.60679		75.5428	16.7853
TID_35714	An01g10570	similarity to hypothetical protein EAA65998.1 - Aspergillus nidulans	0.213775	0.568962	0.600201		0.174586	2.51196	0.478186		0.816679	4.41499
TID_46405	An01g10920	strong similarity to sorbitol dehydrogenase SDH - Rattus norvegicus	0.215101	8.46725	0.488019		0.119774	1.08385	0.203083		0.556827	0.128005
TID_35677	An01g11000	weak similarity to agglutinin core protein Aga1 - Saccharomyces cerevisiae	0.265726	0.442017	0.207238		1.30547	0.239335	0.769525		4.91284	0.541461
TID_172485	An01g11100	strong similarity to hypothetical membrane protein YBR287w - Saccharomyces cerevisiae	2.71834	1.74789	1.48082		0.0139448	3.0588	0.294643		0.00512989	1.75
TID_51779	An01g11320	similarity to dopa decarboxylase 3 DDC3 from patent WO9960136-A1 - Aspergillus oryzae	62.6142	3.7703	4.04976		1.17114	0.234267	0.120591		0.0187041	0.0621348
TID_51773	An01g11660	1,4-beta-D-glucan cellobiohydrolase B precursor cbhB - Aspergillus niger	0.293652	121.065	102.743		0.0468397	1.54623	0.227261		0.159508	0.0127719
TID_140213	An01g11710	strong similarity to polypeptide #12806 from patent US2003233675-A1 - Unknown bacterium	0.220807	0.184933	1.20544		1.98771	0.178016	0.930097		9.00203	0.962597
TID_171394	An01g11720	strong similarity to hypothetical protein YPL206c - Saccharomyces cerevisiae	0.275388	1.15015	0.936413		1.76549	0.195377	0.404802		6.41093	0.16987
TID_170303	An01g11880	strong similarity to O-methylsterigmatocystin oxidoreductase ordA - Aspergillus parasiticus [putative frameshift]	0.59007	1.46476	0.172572		0.798144	1.50446	0.766016		1.35263	1.0271
TID_55278	An01g12220	similarity to protein SEQ ID NO:52 from patent WO200111033-A2 - Haemophilus influenzae	0.373711	0.932465	0.145728		1.40679	1.34638	0.988946		3.76438	1.44389
TID_171388	An01g12370	similarity to hypothetical protein SPCC285.11 - Schizosaccharomyces pombe	1.21964	1.60949	1.24916		0.0450025	1.17283	0.293477		0.0368982	0.728695
TID_35543	An01g12700	similarity to retinoblastoma protein binding protein RBQ-3 - Homo sapiens	4.25289	5.90601	3.95091		0.622504	1.75059	0.524621		0.146372	0.296409
TID_46333	An01g12770	strong similarity to large subunit of transcription initation factor TFIIA p35/p19 - Homo sapiens	0.586639	0.940805	0.488019		0.878343	1.8859	0.796711		1.49725	2.00456
TID_205471	An01g13040	strong similarity to prolidase PEPD from patent JP02104286-A - Homo sapiens	18.9433	4.24975	5.11706		7.61676	0.595382	3.85003		0.402082	0.140098
TID_205440	An01g13380	weak similarity to putrescine N-methyltransferase NsPMT1 - Nicotiana sylvestris [deleted ORF]	2.84723	1.12492	3.5256		0.0764894	1.35664	1.79573		0.0268645	1.20598
TID_46289	An01g13630	strong similarity to yaiB from patent FR2807446-A1 - Lactococcus lactis	2.33962	2.77933	2.25266		1.32689	3.97036	3.55354		0.567138	1.42853
TID_35476	An01g13670	strong similarity to hypothetical protein CAF06065.1 - Neurospora crassa	0	0.100606	0.0229947		1.94641	3.23575	0.753741		nd	32.1628
TID_195925	An01g13790	weak similarity to homeodomain protein Prep-1 - Homo sapiens	6.99458	18.0487	5.08158		1.97944	1.05297	2.6089		0.282996	0.0583408
TID_170561	An01g14330	strong similarity to nuclear import receptor Kap104 - Saccharomyces cerevisiae	0.779392	1.42408	0.771244		0.00855529	1.05908	0.0870357		0.0109769	0.743693
TID_46258	An01g14550	strong similarity to cyanide hydratase Cht - Gloeocercospora sorghi	0.847916	2.45201	11.7378		1.44987	3.03132	1.55798		1.70992	1.23626
TID_52111	An02g00610	similarity to beta-galactosidase bgaM - Bacillus megaterium	0.590138	0.817305	3.68197		2.55152	4.04057	2.10765		4.3236	4.94377
TID_52120	An02g01210	strong similarity to coronin Crn1 - Saccharomyces cerevisiae	1.27949	0.995841	0.684486		4.102	3.23525	0.0506853		3.20597	3.24876
TID_175427	An02g01300	strong similarity to hypothetical hydrolase protein EAL86601.1 - Aspergillus fumigatus	0.0303922	0.528886	0.213324		2.07873	0.101072	0.364195		68.3969	0.191104
TID_196993	An02g01710	strong similarity to hypothetical protein EAW18861 - Neosartorya fischeri	9.73575	4.19845	14.3134		2.07233	3.03106	2.11818		0.212858	0.721947
TID_55517	An02g01740	strong similarity to mitochondrial phenylalanine--tRNA ligase alpha subunit Msf1 - Saccharomyces cerevisiae	2.07192	0.872436	2.01699		0.090005	1.44975	0.152608		0.0434404	1.66172
TID_127783	An02g02070	strong similarity to hypothetical protein AN6229.2 - Aspergillus nidulans	0.175538	0.778656	0.59324		0.358396	2.14049	1.21536		2.0417	2.74895
TID_36752	An02g02460	strong similarity to hypothetical protein BAE64678.1 - Aspergillus oryzae	0.0241008	0.0246708	0.131573		1.18096	0.480897	0.847159		49.0008	19.4926
TID_143798	An02g02760	weak similarity to skeleton binding protein 1 Pfsbp1 - Plasmodium falciparum	0	1.04059	0.0880892		0.23061	1.25209	0		nd	1.20325
TID_46942	An02g03140	similarity to origin recognition complex subunit 4-related protein orp4p - Schizosaccharomyces pombe	0.442733	0.980186	0.497854		1.03006	1.64356	0.304338		2.32659	1.67678
TID_52186	An02g03570	strong similarity to membrane protein YBR159w - Saccharomyces cerevisiae	12.6927	2.83522	7.87497		2.18182	0.338461	0.209071		0.171896	0.119377
TID_206756	An02g04870	strong similarity to hypothetical protein Afu2g14040 - Aspergillus fumigatus	0.307986	1.08093	0.651963		1.01059	0.877917	1.75745		3.2813	0.812191
TID_197269	An02g05120	strong similarity to hypothetical protein Afu2g13930 - Aspergillus fumigatus	1.81858	29.4852	6.70263		1.3774	0.617794	0.374923		0.757404	0.0209526
TID_123805	An02g05750	strong similarity to hypothetical protein SPAC30D11.06c - Schizosaccharomyces pombe	4.24527	5.81942	2.46156		4.59757	3.80574	2.22656		1.08299	0.653972
TID_120848	An02g05760	weak similarity to glucan 1,4-alpha-glucosidase Muc1 - Saccharomyces cerevisiae	3.37254	5.15039	1.80695		1.98734	2.24922	1.13903		0.589271	0.436709
TID_127208	An02g05790	strong similarity to hypothetical protein EAW18647 - Neosartorya fischeri	0.0822571	2.10506	1.86041		5.45818	7.38596	3.28567		66.3552	3.50866
TID_197350	An02g06050	strong similarity to cytoplasmic ribosomal protein of the small subunit S16.e - Saccharomyces cerevisiae	14.3444	24.8219	30.8623		1.04438	0.193035	0.852069		0.0728071	0.00777681
TID_197362	An02g06150	strong similarity to branched-chain amino acid aminotransferase Bat2 - Saccharomyces cerevisiae	2.97151	0.997835	3.77661		1.10745	2.92801	0.778731		0.372691	2.93437
TID_37001	An02g06180	strong similarity to nitrogen assimilation regulatory protein nit-4 - Neurospora crassa	0.0260504	0.399998	0.386016		4.46772	1.01072	5.619		171.503	2.52682
TID_206914	An02g06700	strong similarity to nitrogen metabolite repression protein mEAB - Aspergillus nidulans	2.81659	2.66142	2.22078		0.331767	1.4239	0.0741795		0.11779	0.535015
TID_206955	An02g07080	similarity to transthyretin precursor TTR - Rattus norvegicus	1.85222	2.9253	1.36199		1.51267	1.93592	1.14148		0.816679	0.661785
TID_51602	An02g07190	26S protease regulatory subunit tbpA - Aspergillus niger	13.1819	13.0513	12.3624		1.45338	0.380464	0.132015		0.110256	0.0291514
TID_206982	An02g07340	similarity to hypothetical protein CAE76294.1 - Neurospora crassa	0.45768	4.10328	1.39639		0.143761	0.997981	0.361613		0.314107	0.243216
TID_207002	An02g07480	strong similarity to pheromone response pathway suppressor Srm1 - Saccharomyces cerevisiae	6.41448	2.24283	6.6327		0.382593	3.86692	0.495166		0.0596451	1.72412
TID_37150	An02g08210	strong similarity to hypothetical protein EAA61130.1 - Aspergillus nidulans	0.354734	0.229978	0.129106		0.953608	0.996192	4.44921		2.68824	4.33168
TID_175143	An02g08260	similarity to homeotic protein Yox1 - Saccharomyces cerevisiae	1.19145	0.991783	0.786249		1.47024	3.16401	0.826306		1.23399	3.19023
TID_173525	An02g08410	strong similarity to tre oncogene-related protein RN-tre - Drosophila melanogaster	0.181696	0.316189	0.120448		1.53025	0.191345	0.471748		8.42201	0.605162
TID_52335	An02g08430	strong similarity to protein arginine N-methyltransferase 3 PRMT3 - Rattus norvegicus	2.35351	4.99139	3.13352		0.610601	1.05223	0.477834		0.259442	0.210809
TID_173033	An02g08990	weak similarity to eukaryotic initiation factor 4B Eif4B - Triticum aestivum	4.52708	9.0435	3.17495		1.0519	2.15342	1.70033		0.232357	0.238118
TID_173684	An02g09690	strong similarity to lipase I precursor TFLI - Geotrichum fermentans	0.996452	1728.92	6.6266		1.62207	0.462738	0.925132		1.62784	0.000267646
TID_173663	An02g09710	strong similarity to hypothetical protein Afu3g13890 - Aspergillus fumigatus	0	17.1241	0.0776576		0.203301	3.25625	0.238643		nd	0.190156
TID_207219	An02g10320	strong similarity to protein nmt1 - Aspergillus parasiticus	281.206	24.8442	74.569		1.64392	0.0159385	0.0689179		0.00584595	0.000641541
TID_125201	An02g10470	similarity to protein fragment SEQ ID NO:22341 from patent EP1033405-A2 - Arabidopsis thaliana	1.49094	10.7065	3.85831		3.68976	0.951587	1.47983		2.47479	0.0888791
TID_52389	An02g10480	similarity to chloride peroxidase cpo - Leptoxyphium fumago	1.91508	2.3398	0.891319		3.97308	1.40387	1.82603		2.07463	0.599997
TID_52395	An02g10760	strong similarity to essential protein AN97 from patent WO9924580-A2 - Aspergillus nidulans	1.146	1.56876	0.782699		18.1021	3.60817	11.3599		15.796	2.30001
TID_37359	An02g10970	similarity to sequence 6 from patent WO0144446-A6 - Homo sapiens	0.155348	0.0908696	0.0865392		0.770277	1.05785	0.60279		4.95841	11.6414
TID_173463	An02g11270	strong similarity to hypothetical protein EAA63528.1 - Aspergillus nidulans	0.297354	1.12623	0.150738		0.121421	1.84591	0.0593874		0.40834	1.63902
TID_207278	An02g11360	strong similarity to hypothetical endo alpha-1,4 polygalactosaminidase precusor - Pseudomonas sp.	15.9761	19.6296	24.8102		4.76878	0.336595	5.1873		0.298494	0.0171474
TID_173194	An02g11530	strong similarity to HA protein sequence SEQ ID NO:416 from patent WO200100842-A2 - Corynebacterium glutamicum	0.364999	0.647628	0.189774		0.621015	3.58757	3.18805		1.70142	5.53956
TID_175174	An02g11700	strong similarity to copper transport protein Ctr2 - Saccharomyces cerevisiae	46.0365	32.318	35.4426		0.643786	1.57294	0.913142		0.0139842	0.0486706
TID_52418	An02g11890	beta-glucuronidase AnGlcAase	2.15066	30.4086	0.40884		0.260716	1.08774	0.472483		0.121226	0.0357707
TID_37431	An02g12040	strong similarity to helicase Fun30 - Saccharomyces cerevisiae	2.0333	2.43977	1.08168		1.39525	0.0820986	0.129088		0.6862	0.0336501
TID_47152	An02g12460	strong similarity to hypothetical protein Afu3g08690 - Aspergillus fumigatus	11.3515	6.84812	3.85756		1.27143	1.06506	0.710694		0.112005	0.155526
TID_173997	An02g12640	strong similarity to RNA-binding protein 30 - Nicotiana plumbaginifolia	4.74581	7.31991	11.7039		0.785637	2.31053	0.640427		0.165543	0.31565
TID_119798	An02g12970	strong similarity to polypeptide #12684 from patent US2003233675-A1 - Unknown bacterium	1.59514	1.7278	1.05599		1.28757	0.966379	0.437123		0.807183	0.559311
TID_137430	An02g13040	weak similarity to ferredoxin aamC - Xanthobacter sp.	0.231073	0.76875	0.315373		1.12048	0.0640381	0		4.84903	0.0833016
TID_47166	An02g13440	strong similarity to lipase LipP - Pseudomonas sp.	0.592027	4.13681	0.662467		1.47151	3.28141	1.78901		2.48555	0.793222
TID_37541	An02g13510	strong similarity to polypeptide SEQ ID NO:41022 from patent WO200171042-A2 - Drosophila melanogaster	2.68826	3.29844	2.09657		1.05261	0.449046	0.426577		0.391559	0.136139
TID_55640	An02g13520	similarity to hypothetical protein CAC41653.1 - Ustilago maydis	0.202103	0.275844	0.170755		3.36985	0.224038	0.107637		16.6739	0.812191
TID_174230	An02g13810	similarity to DOPA-dioxygenase dodA - Amanita muscaria	2.87728	17.0668	2.15176		0.362129	6.07328	0.377852		0.125858	0.355854
TID_47182	An02g14170	strong similarity to hypothetical protein Afu2g05720 - Aspergillus fumigatus	8.7585	5.11199	4.22426		3.25488	2.38469	1.56511		0.371625	0.466489
TID_47196	An02g14660	strong similarity to rRNA (adenine-N6,N6-)-dimethyltransferase Dim1 - Saccharomyces cerevisiae	2.75932	5.42544	5.47584		3.20731	3.21023	1.11309		1.16235	0.591699
TID_175045	An02g14920	strong similarity to 23S rRNA methyltransferase ftsJ - Escherichia coli	2.27559	5.41722	3.44626		4.34893	6.92238	1.09921		1.91112	1.27785
TID_173423	An02g14950	strong similarity to ATP-dependent RNA helicase Ca3 - Saccharomyces cerevisiae	2.41066	8.12147	7.50836		0.467264	1.08245	0.329097		0.193832	0.133283
TID_194446	An03g00200	weak similarity to NifA-regulated gene nrgA - Bradyrhizobium japonicum	1.52114	0.622845	0.533847		3.1057	0.210779	0.607601		2.0417	0.338413
TID_45769	An03g01030	similarity to 6-hydroxy-D-nicotine oxidase 6-HDNO - Arthrobacter oxidans	0	0.365721	0.0759911		2.76855	0.0720085	0.454071		nd	0.196895
TID_194595	An03g01190	strong similarity to hypothetical UDP-galactose 4-epimerase - Mesorhizobium loti	0.224288	1.07143	0.310971		115.449	0.19338	0.218997		514.735	0.180487
TID_44405	An03g03720	strong similarity to nucleotide excision repair protein Rad14 - Saccharomyces cerevisiae	1.60907	1.26108	1.50981		2.1046	0.111482	1.94826		1.30796	0.0884017
TID_191345	An03g03730	strong similarity to hypothetical carbonic anhydrase SPBP8B7.05c - Schizosaccharomyces pombe	0.118708	1.06326	1.92104		29.4475	5.88874	15.1496		248.066	5.53837
TID_54699	An03g04140	strong similarity to N-terminal amidase Nta1 - Saccharomyces cerevisiae	11.3757	15.6146	5.20466		0.0329912	1.11057	0.116179		0.00290014	0.0711241
TID_54712	An03g04510	strong similarity to Nudix (nucleoside diphosphate) hydrolase Ysa1 - Saccharomyces cerevisiae	7.97289	12.9947	5.51243		1.09676	0.564141	0.293624		0.137561	0.0434133
TID_213512	An03g04560	strong similarity to morphine dehydrogenase - Pseudomonas putida	15.9218	5.41717	8.0579		3.69511	3.47919	1.55564		0.232078	0.642252
TID_120745	An03g04670	similarity to response regulator mcs4p - Schizosaccharomyces pombe	0.3998	0.555419	0.489975		1.32644	0.0633131	0.8327		3.31776	0.113992
TID_44478	An03g04850	weak similarity to p-coumaric acid decarboxylase pdc - Lactobacillus plantarum	0.0437436	0.134335	0.0682309		4.10832	2.57004	0.943538		93.9181	19.1316
TID_191577	An03g04890	strong similarity to pentalenene synthase - Streptomyces sp.	0	0.787793	1.18373		3.60084	1.94321	0.853903		nd	2.46665
TID_50766	An03g06430	strong similarity to cinnamyl-alcohol dehydrogenase MsaCAD1 - Medicago sativa	0.041926	0.0643764	0.0653959		4.87922	6.71584	1.85891		116.377	104.321
TID_44612	An03g06570	strong similarity to phenylacrylic acid decarboxylase Pad1 - Saccharomyces cerevisiae	0.0663829	0.135906	0.0776576		0.10165	1.06702	0.0265159		1.53127	7.85118
TID_143325	An03g06750	strong similarity to hypothetical protein AN2556.2 - Aspergillus nidulans	0.384796	0.787793	0		0	3.83903	0.153703		0	4.87314
TID_127683	An04g00160	strong similarity to receptor molecule REC from patent WO9957270-A2 - Homo sapiens	0.603802	3.87332	0.62787		1.23278	0.669334	0.610995		2.0417	0.172807
TID_190721	An04g00180	similarity to hypothetical c-module-binding factor B21O8.50 - Neurospora crassa	3.56418	3.3521	1.58061		1.46763	3.17631	1.15649		0.411771	0.947556
TID_213343	An04g00610	strong similarity to hydroxymethylglutaryl-coenzyme A reductase hmg1p - Schizosaccharomyces pombe [truncated ORF]	8.83601	1.95116	6.19486		0.419546	1.72807	0.277375		0.0474814	0.88566
TID_203770	An04g00800	strong similarity to hypothetical protein B13I18.170 - Neurospora crassa	0.899064	1.14558	0.63253		0.231057	1.75632	0.256157		0.256997	1.53312
TID_44289	An04g01090	weak similarity to proteophosphoglycan ppg1 - Leishmania major	0.823423	1.04359	0.428123		1.84129	0.608528	0.720464		2.23615	0.583111
TID_54630	An04g01330	strong similarity to methionyl aminopeptidase P67EIF2 - Homo sapiens	10.3699	3.53837	3.93901		1.42175	0.0930043	1.00537		0.137104	0.0262845
TID_54624	An04g01450	similarity to glycolate oxidase GOX - Mus musculus	0.372944	0.143162	0.206024		1.93532	0.585679	0.558631		5.18932	4.09104
TID_213243	An04g01570	strong similarity to helicase SKI2W - Homo sapiens	1.81542	1.80964	1.89309		0.0485876	1.50746	0.0543184		0.0267638	0.833016
TID_54616	An04g01610	strong similarity to acetolactate synthase regulatory chain Ilv6 - Saccharomyces cerevisiae	2.27439	2.9784	2.95631		0.0627517	1.15841	0		0.0275905	0.388936
TID_44190	An04g02130	similarity to U1 and U2 snRNPs component SmB - Homo sapiens	2.57933	2.01761	1.32842		0.521653	1.51056	1.76898		0.202244	0.748686
TID_50500	An04g02760	strong similarity to starvation-sensing protein rspA - Escherichia coli	0.118245	4.51887	0.0307395		0.12071	1.76955	0.0472315		1.02085	0.391592
TID_44103	An04g03160	strong similarity to esse ntial protein #98 from patent WO2004067709-A2 - Aspergillus fumigatus	1.00126	3.24167	0.817197		0.0237705	5.18827	0.0558058		0.0237407	1.60049
TID_124388	An04g03180	strong similarity to hypothetical protein EAA64005.1 - Aspergillus nidulans	33.2211	10.7438	3.46039		7.61047	4.81868	1.31349		0.229085	0.448506
TID_44098	An04g03200	strong similarity to mannose-6-phosphate isomerase manA - Candida albicans	2.89351	0.151895	2.08305		1.57159	0.431786	0.13336		0.543144	2.84267
TID_126341	An04g03380	strong similarity to hypothetical protein My005 - Homo sapiens	0.701838	0.624728	0.428369		0.124604	1.08245	0.146265		0.177539	1.73267
TID_57028	An04g03400	strong similarity to aldehyde dehydrogenase aldA - Aspergillus niger	10.5466	37.3933	4.75209		0.0307174	2.40162	0.252402		0.00291255	0.064226
TID_190560	An04g03860	similarity to carbonyl reductase NADPH - Rattus norvegicus	3.96691	1.3744	0.0475966		2.49207	1.18393	0.438796		0.628215	0.861415
TID_54525	An04g04130	strong similarity to ornithine-2-oxo-acid transaminase YLR438w - Saccharomyces cerevisiae	0.285044	1.11565	0.849989		2.15673	4.72113	0.361666		7.56629	4.23172
TID_44019	An04g04160	similarity to multidrug resistance protein Hol1 - Saccharomyces cerevisiae	0.0148677	0.66965	0.324667		5.69162	0.181294	1.23526		382.818	0.27073
TID_44004	An04g04360	similarity to hypothetical protein 104H10.250 - Neurospora crassa	0.223517	0.343205	0.236577		0.961604	1.15039	1.90042		4.30215	3.3519
TID_57344	An04g06090	similarity to geranylgeranyltransferase type-II alpha chain Bet4 - Saccharomyces cerevisiae	2.19515	1.31585	0.663201		2.36204	2.56493	0.552954		1.07603	1.94926
TID_133160	An04g06620	strong similarity to farnesyl-protein transferase beta chain - Homo sapiens	27.1132	19.4777	25.927		0.204647	1.20372	0.400373		0.00754787	0.0617997
TID_54981	An04g06700	weak similarity to hypothetical protein C01G5.3 - Caenorhabditis elegans	0.0695343	0.0355894	0.0271147		1.17124	1.11768	1.02766		16.844	31.4047
TID_214246	An04g06840	similarity to ATPase Drs2 - Saccharomyces cerevisiae	2.89134	2.72818	1.48029		1.22482	0.735876	0.0785657		0.423618	0.269731
TID_57330	An04g06940	transcriptional activator of proteases PrtT from patent WO200020596-A1 - Aspergillus niger	19.483	6.69773	5.16311		1.47262	2.09407	2.20195		0.0755851	0.312654
TID_214206	An04g07070	strong similarity to intracellular membrane protein involved in nucleoside transport Fun26 - Saccharomyces cerevisiae	0.573951	1.72994	0.584395		6.07075	0.123714	8.39341		10.5771	0.0715137
TID_214193	An04g07170	strong similarity to hypothetical protein EAA65067.1 - Aspergillus nidulans	1.52648	1.79934	2.47479		1.24665	1.11785	0.473008		0.816679	0.621255
TID_54957	An04g07340	strong similarity to hypothetical cytoskeleton specific chaperonin subunit Cct8 - Saccharomyces cerevisiae	3.26192	3.11201	3.28679		1.81148	0.0723189	0.0312705		0.555342	0.0232387
TID_55173	An04g08330	strong similarity to orotidine-5-monophosphate pyrophosphorylase - Ajellomyces capsulatus [truncated ORF]	1.45654	1.45857	1.16064		11.5073	0.772208	5.23618		7.90048	0.529428
TID_45908	An04g08610	strong similarity to hypothetical protein AN0389.2 - Aspergillus nidulans	0.241521	0.494466	0.353177		1.63343	1.8072	0.868256		6.76313	3.65486
TID_46074	An04g09810	strong similarity to choline monooxygenase CMO from patent WO9830702-A2 - Beta vulgaris	0.0178904	0.274703	0.641823		2.73951	5.85048	1.6579		153.127	21.2974
TID_51512	An04g09870	strong similarity to oxysterol 7alpha-hydroxylase CYP7b1 - Homo sapiens	3.17545	5.78719	1.68959		2.63573	2.96082	12.0438		0.830036	0.511616
TID_186597	An05g00040	weak similarity to leukocyte common antigen precursor CD45 - Rattus norvegicus	2.33662	1.91351	1.46962		1.93905	6.04943	0.879146		0.829852	3.16143
TID_125055	An05g00150	hypothetical protein	0.0600607	0.0614812	0		2.88171	0.665793	1.10357		47.9799	10.8292
TID_56736	An05g00340	strong similarity to cis-epoxysuccinate hydrolase (LMGP-18079) from patent EP911392-A1 - Rhodococcus rhodochrous	6.96985	1.50204	2.09801		1.26908	0.564788	0.537269		0.182081	0.376014
TID_42522	An05g00490	strong similarity to myo-inositol transporter 2 itr2p - Schizosaccharomyces pombe	0.0286653	0.0880299	0.0558899		5.09176	0.619641	2.71366		177.628	7.03899
TID_190049	An05g01330	strong similarity to hypothetical protein - Magnaporthe grisea	0.0240243	0.172147	0.0187364		8.82906	0.878846	1.2859		367.506	5.1052
TID_43907	An05g01730	hypothetical protein	0	2.13955	0		1.76581	0.0798951	0.23031		nd	0.0373421
TID_56474	An05g02110	strong similarity to hypothetical protein BAE62811.1 - Aspergillus oryzae	1.10657	1.23379	0.97646		1.73424	1.54342	0.722156		1.56722	1.25096
TID_189852	An05g02420	similarity to integral membrane protein PTH11 - Magnaporthe grisea	0.0608658	1.01765	0.189876		0.51779	1.12453	0.113457		8.50708	1.10502
TID_177254	An06g00350	similarity to extracellular triacylglycerol lipase Lip1 - Candida rugosa	0.0749272	2.28564	0.0233742		1.23913	0.0664474	0.46689		16.5378	0.0290717
TID_37794	An06g00890	similarity to polypeptide #13096 from patent US2003233675-A1 - Unknown bacterium	0.024812	0.0761964	0		0.734549	1.43025	0.297326		29.6046	18.7706
TID_37796	An06g00900	strong similarity to hypothetical protein - Magnaporthe grisea	0.108497	0.138828	0.0423081		0.249207	1.17265	0.368372		2.29691	8.44678
TID_47279	An06g01500	similarity to integral membrane protein required for Cvt and autophagy transport Apg9 - Saccharomyces cerevisiae	1.52638	3.347	1.4285		0.196826	1.68314	0.243879		0.128949	0.50288
TID_37864	An06g01770	weak similarity to paramyosin unc-15 - Caenorhabditis elegans	0.12406	0.465644	0.0322512		10.2584	7.70137	5.68223		82.6888	16.5392
TID_142135	An06g02370	strong similarity to hypothetical protein SPAC17A3.08 - Schizosaccharomyces pombe	0.0252255	0.180755	0.0393465		0	1.34224	0.0201521		0	7.42574
TID_139952	An07g00530	strong similarity to pisatin demethylase PDA6-1 - Nectria haematococca	0.459125	0.469984	0.185208		0.840423	2.40438	0.872696		1.83049	5.11587
TID_142532	An07g01390	similarity to hypothetical conserved protein PA2839 - Pseudomonas aeruginosa	0.0544435	1.03103	0.169841		0.0277893	1.23723	0.217469		0.510425	1.19999
TID_200368	An07g01480	strong similarity to hypothetical protein EAA58558.1 - Aspergillus nidulans	1.555	1.52103	1.53613		1.34049	0.344753	0.248451		0.86205	0.226658
TID_209889	An07g01550	similarity to 5-formyltetrahydrofolate cyclo-ligase MTHFS - Homo sapiens	2.03863	2.24494	1.51765		0.630647	1.19843	1.20913		0.309348	0.533834
TID_126024	An07g01730	strong similarity to hypothetical protein YJR154w - Saccharomyces cerevisiae	0	0.369474	0.0281493		3.75832	5.20144	1.70124		nd	14.078
TID_128981	An07g02060	similarity to myo-inositol transporter 2 - Schizosaccharomyces pombe	0.139902	0.883132	0.297018		0.99973	1.92996	2.78169		7.14594	2.18535
TID_40106	An07g02560	similarity to dimethylallyltryptophan synthase dmaW - Claviceps purpurea	0.0526751	0.0179736	0.0136937		0.125471	1.22623	0.056108		2.38198	68.224
TID_134585	An07g03330	similarity to hypothetical protein CG12065 - Drosophila melanogaster	0.099903	0.204531	0.175306		0.560922	2.15954	0.239431		5.61467	10.5585
TID_200218	An07g03520	similarity to phenylcoumaran benzylic ether reductase pcbera - Populus trichocarpa	16.7748	13.7756	60.6321		0.26504	1.71084	0.28807		0.0157999	0.124194
TID_40016	An07g03930	strong similarity to hypothetical protein AN0238.2 - Aspergillus nidulans	0.0296771	0.151895	6.80463		1.09065	1.11853	0.403042		36.7506	7.36386
TID_135359	An07g04010	strong similarity to hypothetical protein Afu5g09070 - Aspergillus fumigatus	1.27594	1.21604	0.600492		0.808475	1.24372	0.632683		0.63363	1.02276
TID_40002	An07g04140	hypothetical protein	0.87674	0.897475	0.503827		5.88828	2.96684	2.65418		6.71611	3.30576
TID_39921	An07g05450	hypothetical protein	0	0.136705	0.104153		1.68142	0.641511	0.497876		nd	4.69266
TID_39899	An07g05800	similarity to signal recognition particle protein srp14 - Canis lupus	4.70112	6.5729	3.08512		3.21893	0	4.03042		0.684716	0
TID_181433	An07g06300	strong similarity to member of the hexose transporter family of the major facilitator superfamily Hxt16 - Saccharomyces cerevisiae	3.15073	1.32627	0.631534		0.22545	1.20775	0.117619		0.0715548	0.910638
TID_209541	An07g07020	strong similarity to methylation-controlled DNAJ-like protein mcj - Homo sapiens	35.9224	17.1725	31.4897		1.10014	0.199106	0.344371		0.0306255	0.0115944
TID_180556	An07g07210	similarity to peroxisome assembly factor Pex15 - Saccharomyces cerevisiae	4.04683	3.28819	1.88163		0.035799	1.25174	0.0728389		0.00884618	0.380678
TID_199998	An07g07390	strong similarity to subunit IV of cytochrome c oxidase Cox4 - Saccharomyces cerevisiae	13.1184	3.06942	15.5136		2.48708	0.14839	1.71103		0.189586	0.0483447
TID_48323	An07g07940	similarity to hypothetical protein B13A5.70 - Neurospora crassa	0.847125	0.88643	0.469809		2.23884	1.45034	0.308297		2.64286	1.63615
TID_53191	An07g08350	strong similarity to hypothetical protein YPL067c - Saccharomyces cerevisiae	0.416367	0.38135	0.205088		0.380306	1.31179	0.647746		0.913391	3.43987
TID_209397	An07g08720	strong similarity to 123K chain alpha,alpha-trehalose-phosphate synthase (UDP-forming) Tsl1 - Saccharomyces cerevisiae	7.27703	44.4916	13.5588		0.0616859	1.78944	0.117235		0.0084768	0.0402197
TID_53176	An07g08810	strong similarity to G protein-coupled receptor Gpr1 - Saccharomyces cerevisiae	1.29551	32.1995	1.73733		107.93	3.01233	32.9039		83.3112	0.0935522
TID_53175	An07g08820	strong similarity to sndB - Aspergillus nidulans	1.36114	1.16997	0.623962		2.04715	0.0230361	1.17039		1.504	0.0196895
TID_56137	An07g08990	pyruvate kinase pkiA - Aspergillus niger	7.75256	8.66995	7.89275		12.3892	9.38887	5.36109		1.59808	1.08292
TID_39579	An07g10200	strong similarity to hypothetical protein SPAC13D6.03c - Schizosaccharomyces pombe	1.52574	3.49848	3.09378		3.4889	3.01056	1.53579		2.2867	0.860536
TID_47752	An08g00500	similarity to hypothetical protein CAD70990.1 - Neurospora crassa	1.30609	5.66251	2.39674		0.666661	1.14976	0.460327		0.510425	0.203048
TID_38600	An08g01110	strong similarity to Vtc1 - Saccharomyces cerevisiae	10.0902	4.34567	3.35885		0.816509	1.09125	1.27794		0.080921	0.251112
TID_38576	An08g01360	similarity to hypothetical protein G11A3.030 - Neurospora crassa	1.11344	1.35228	0.780062		9.34372	5.66937	24.6951		8.39173	4.19245
TID_177987	An08g01510	similarity to diacylglycerol pyrophosphate phosphatase Dpp1 - Saccharomyces cerevisiae	0.17447	0.424167	0.153077		4.71986	6.43075	1.0802		27.0525	15.1609
TID_52797	An08g01630	similarity to hypothetical protein GH03694 - Drosophila melanogaster	1.24542	0.995995	0.82459		0.933673	1.2224	0.76175		0.749686	1.22731
TID_177220	An08g01860	strong similarity to ROK1-suppressor SUR1 - Candida albicans	1.47074	0.383226	0.417101		2.83903	0.296431	0.982682		1.93033	0.773515
TID_126773	An08g01980	strong similarity to hypothetical protein Afu1g10180 - Aspergillus fumigatus	0.264372	0.236797	0.154637		0.607239	2.45442	0.422402		2.29691	10.3651
TID_142703	An08g02430	strong similarity to hypothetical protein FG03221.1 - Fusarium graminearum	0.114085	0.739628	0.415214		0.0388212	1.64407	0.18228		0.340283	2.22284
TID_38433	An08g03350	hypothetical protein	0.34714	0.07107	0.270733		0.141751	1.00052	0.332787		0.40834	14.078
TID_177836	An08g03550	similarity to hypothetical RNA export mediator like protein CAD21423.1 - Neurospora crassa	0.99741	0.48619	1.25942		1.84247	0.0526506	0.784162		1.84725	0.108292
TID_38397	An08g03760	similarity to hypothetical protein Rv3472 - Mycobacterium tuberculosis	45.0251	0.730814	3.08091		1.84633	0	0.228137		0.0410066	0
TID_52731	An08g03850	strong similarity to quinate transport protein qutD - Aspergillus nidulans	0.161897	6.94775	0.641027		3.80127	1.07681	1.82065		23.4795	0.154987
TID_55813	An08g04130	similarity to hypothetical protein SPBC1706.01 - Schizosaccharomyces pombe	0.955914	1.83473	0.729981		0.010165	2.17451	2.94327		0.0106338	1.1852
TID_52705	An08g04470	strong similarity to mitochondrial elongation factor Tu - Arabidopsis thaliana	2.2328	1.55282	4.85185		0.173996	1.15254	0.490186		0.0779274	0.742227
TID_38327	An08g04650	weak similarity to hypothetical protein HS286.1627 - Herbaspirillum seropedicae	3.51568	2.98886	1.95183		1.58158	0	0.0952068		0.449866	0
TID_208078	An08g05160	strong similarity to oleate delta-12 desaturase odeA - Aspergillus nidulans	4.32093	1.71599	8.26126		1.77031	1.23352	0.392524		0.409705	0.718836
TID_52684	An08g05520	strong similarity to Mak32 - Saccharomyces cerevisiae	1.3577	1.36115	0.829624		35.0216	20.6053	31.9688		25.7949	15.1381
TID_176911	An08g06260	strong similarity to hypothetical protein AAO49461.1 - Leptosphaeria maculans	3.10898	3.51173	2.18671		0.850274	1.90146	0.494104		0.27349	0.541461
TID_38199	An08g06490	similarity to hypothetical protein EAA65454.1 - Aspergillus nidulans	0.428358	0.496954	0.111358		0.349831	1.07632	0.730039		0.816679	2.16584
TID_52644	An08g06690	strong similarity to hypothetical protein CAD29595.1 - Aspergillus fumigatus	1.18518	0.43755	0.47731		22.2639	0.656904	2.18077		18.7853	1.50132
TID_176338	An08g06700	strong similarity to iron-phytosiderophore transporter protein yellow stripe 1 ys1 - Zea mays [putative frameshift]	3.7888	0.386823	0.286955		37.1145	0.584253	0.603769		9.79586	1.51039
TID_207936	An08g06710	strong similarity to hydroxypyruvate dehydrogenase HPRA - Methylobacterium extorquens	1.76849	0.701496	0.275847		2.82087	0.073516	0.0706403		1.59508	0.104799
TID_120809	An08g06720	strong similarity to phenol hydroxylase - Trichosporon cutaneum	0.678295	0.340362	0.155588		1.60211	0.471788	0.159375		2.36196	1.38614
TID_198422	An08g06850	similarity to hypothetical C2H2 zinc-finger protein SPBC1105.14 - Schizosaccharomyces pombe	1.93372	1.87246	12.8148		0.202739	1.66853	0.551121		0.104844	0.891089
TID_125744	An08g06990	similarity to hypothetical membrane protein YLR251w - Saccharomyces cerevisiae	1.30664	2.39644	2.33531		5.78018	0.573348	17.4845		4.42368	0.23925
TID_175986	An08g08010	similarity to hypothetical protein MmcH - Streptomyces lavendulae	0.315319	0.511062	0.286902		0.375542	2.06812	0.482811		1.19099	4.04671
TID_139607	An08g08470	similarity to hypothetical transcription regulator SPAC18G6.01c - Schizosaccharomyces pombe	0.255856	0.226986	0.0665136		0.383079	1.96646	0.027253		1.49725	8.66337
TID_175855	An08g08710	strong similarity to aminotriazole resistance protein Atr1 - Saccharomyces cerevisiae	2.28674	0.107096	0.431283		0.0305152	1.1929	0.0597001		0.0133444	11.1386
TID_47372	An08g08720	strong similarity to cytochrome-c peroxidase precursor Ccp1 - Saccharomyces cerevisiae	0.409714	0.468745	0.169165		0.14762	11.7018	0.269551		0.3603	24.9642
TID_47364	An08g08920	strong similarity to catalase C catC - Aspergillus nidulans	0.375255	3.37715	0.573126		0.415002	1.52527	0.174874		1.10592	0.451645
TID_207764	An08g10020	strong similarity to G/T mismatch-specific thymine-DNA glycosylase TDG - Homo sapiens	13.5683	13.3805	4.78915		3.31647	0.692021	3.16531		0.244429	0.0517185
TID_198257	An08g10030	strong similarity to hypothetical MF-7 antigenic protein from patent WO9721817-A1 - Malassezia sp.	33.864	3.47849	29.6546		11.2442	0.844311	5.26555		0.332041	0.242724
TID_120291	An08g10600	strong similarity to ABC transporter Atm1 - Saccharomyces cerevisiae	1.36816	1.46617	2.31744		3.97183	0.177733	0.631888		2.90304	0.121223
TID_52565	An08g10650	strong similarity to transport protein Sec24 - Saccharomyces cerevisiae	1.48063	1.51565	1.26379		5.26505	3.82064	2.25397		3.55596	2.5208
TID_177722	An08g10680	similarity to uroporphyrinogen-III synthase Hem4 - Saccharomyces cerevisiae	7.42837	7.34266	4.41743		1.27967	0.102932	0.203994		0.172268	0.0140184
TID_37879	An08g10740	strong similarity to ZmGnsN3 glucanase from patent WO200073470-A2 - Zea mays	1.04594	2.01538	2.6391		0.314042	1.29586	0.319485		0.30025	0.642984
TID_207561	An08g10770	strong similarity to hypothetical protein CAD70330.1 - Neurospora crassa	0.656155	0.214935	0.307039		1.25929	2.41487	2.74674		1.9192	11.2353
TID_122978	An08g10780	strong similarity to hypothetical protein T16K5.230 - Arabidopsis thaliana	48.7828	19.2514	12.7899		0.053035	4.26168	0.34586		0.00108717	0.221371
TID_50239	An09g00630	strong similarity to hypothetical cipC - Aspergillus nidulans	55.7863	158.018	45.7011		0.136733	4.0089	0.214005		0.00245102	0.02537
TID_203129	An09g01630	similarity to protein PRO706 from patent WO9946281-A2 - Homo sapiens	0.0738547	0.226804	0.184317		0.0904735	1.49004	0.460208		1.22502	6.56972
TID_43431	An09g02090	strong similarity to hypothetical protein AN7124.2 - Aspergillus nidulans	1.56447	2.30909	1.135		1.03996	0.645307	0.581311		0.664739	0.279464
TID_188631	An09g02150	strong similarity to hypothetical monooxygenase paxM - Penicillium paxilli	0.0339356	0.0347383	0.0661657		0.0692864	3.81831	0.108442		2.0417	109.916
TID_131046	An09g03510	strong similarity to leucine-specific regulatory protein Leu3 - Saccharomyces cerevisiae	0.282903	0.217195	0.110317		0.216601	1.54843	0.169504		0.765637	7.12923
TID_131169	An09g03700	similarity to hypothetical protein C09F12.2 - Caenorhabditis elegans	0.139818	0.0536718	0.0817826		4.05005	0.0968705	0.0558488		28.9666	1.80487
TID_54354	An09g04280	strong similarity to tRNA splicing protein SPL1 - Candida maltosa	6.74602	5.07589	6.72263		1.0742	0.639161	0.391527		0.159235	0.125921
TID_43248	An09g04610	hypothetical protein	0.232851	0.387332	0.794497		0.237705	1.54874	0.76733		1.02085	3.99848
TID_212502	An09g04900	similarity to inhibitor of PP2A SET - Homo sapiens	5.15976	4.28523	7.27371		1.55039	2.74117	1.35327		0.300476	0.639679
TID_43227	An09g04950	strong similarity to lysophospholipase-transacylase - Rattus norvegicus	0.156034	3.61662	0.973522		13.1298	17.544	4.79911		84.1471	4.85094
TID_43221	An09g05010	strong similarity to choline permease Hnm1 - Saccharomyces cerevisiae	0.151656	0.0310486	0.118276		5.77472	12.3565	4.55543		38.0777	397.974
TID_188902	An09g05230	strong similarity to nuclear protein Skip - Homo sapiens	4.70876	4.79364	3.99518		0.0264117	3.11181	0.227357		0.00560906	0.649154
TID_188256	An09g05625	strong similarity to hypothetical protein Afu5g03300 - Aspergillus fumigatus	9.10483	6.29414	30.1554		1.68994	0.393234	1.13356		0.185609	0.0624762
TID_43167	An09g05740	hypothetical protein	0.095793	0.196117	0.0996114		0.391161	1.09729	0.25509		4.0834	5.59509
TID_189208	An09g05830	strong similarity to hypothetical protein 8D4.30 - Neurospora crassa	1.19302	0.729095	2.20803		1.30878	0.769813	1.35138		1.09703	1.05585
TID_56895	An09g05840	strong similarity to thymidylate kinase CDC8 - Homo sapiens	2.98882	1.20526	3.53177		4.12982	2.008	6.36721		1.38176	1.66603
TID_54297	An09g06420	strong similarity to protein involved in cephalosporin C biosynthesis from patent JP06038763-A - Acremonium chrysogenum	3.21304	4.15561	1.06536		1.00169	0.490543	0.61481		0.311756	0.118044
TID_50019	An09g06550	similarity to hypothetical protein SPAC926.02 - Schizosaccharomyces pombe	0.469194	0.945089	0.590198		2.34853	1.77847	1.63232		5.00545	1.8818
TID_192494	An10g00840	strong similarity to hypothetical protein AN9054.2 - Aspergillus nidulans	0.200468	0.307813	0.136801		3.60691	3.75004	1.68157		17.9925	12.1829
TID_199058	An11g00920	similarity to peptidoglycan GlcNAc deacetylase PgdA - Streptococcus pneumoniae	0.683592	0.680048	0.382953		1.14014	0.0747111	0.0538415		1.66787	0.109862
TID_179491	An11g01080	strong similarity to hypothetical protein CAF06066.1 - Neurospora crassa	0.939051	1.54933	1.1804		0.157892	1.48185	0.626628		0.16814	0.956449
TID_38787	An11g01260	similarity to hypothetical protein - Magnaporthe grisea	14.5489	29.3286	15.4192		0.598649	1.02154	0.223086		0.0411475	0.0348308
TID_38797	An11g01390	similarity to phosphoglycerate dehydrogenase serA - Bacillus subtilis	1.32895	2.58473	1.34738		1.24361	0.491063	0.371585		0.935778	0.189986
TID_137748	An11g01400	similarity to hypothetical protein CAB92029.2 - Neurospora crassa	3.8403	3.93113	0.968981		2.70967	2.56678	0.902333		0.705587	0.652938
TID_142099	An11g01750	similarity to hypothetical protein YGR086c - Saccharomyces cerevisiae	0.229323	0.368887	0.510994		2.04005	3.48633	1.28241		8.89597	9.45095
TID_38818	An11g01790	strong similarity to ADP ribosylation factor 1 ARF1 - Toxoplasma gondii	2.32136	1.33071	1.33971		5.26087	10.2932	2.1883		2.26629	7.73515
TID_55947	An11g02230	strong similarity to lanosterol 14 alpha-demethylase (P450(14DM)) CYP51 - Penicillium italicum	32.2097	9.19411	24.6784		0.0141061	3.36989	0.1987		0.000437945	0.366527
TID_55956	An11g02610	strong similarity to proteasome 19S regulatory particle subunit Rpn7 - Saccharomyces cerevisiae	6.55733	6.33951	5.1254		1.69583	0.14538	0.81488		0.258615	0.0229324
TID_47885	An11g02640	strong similarity to peptide methionine sulfoxide reductase MSRA - Streptococcus pneumoniae	2.39551	2.17351	1.99563		0.500208	2.17269	0.869875		0.20881	0.999619
TID_178313	An11g03350	strong similarity to multidrug resistance protein fnx1p - Schizosaccharomyces pombe	0.087319	0.253255	0.0453998		1.54509	1.06476	0.592937		17.6947	4.20428
TID_179547	An11g03770	strong similarity to hypothetical blastomyces yeast phase-specific protein 1 related protein CAD70756.1 - Neurospora crassa	0.354734	1.00868	0.184437		0.0804732	8.12683	0.503803		0.226855	8.05693
TID_179042	An11g04150	strong similarity to alcohol dehydrogenase 2 Adh2 - Saccharomyces cerevisiae	0	1.41628	0.016349		0.535002	1.06896	0.284697		nd	0.754763
TID_56000	An11g05230	similarity to hypothetical protein PA1213 - Pseudomonas aeruginosa	1.09149	2.73739	2.44024		1.89422	1.08896	0.842901		1.73544	0.397808
TID_52986	An11g05730	strong similarity to polypeptide SEQ ID NO:40167 from patent WO200171042-A2 - Drosophila melanogaster	6.26492	2.70921	2.93075		0.158929	1.27352	1.20084		0.0253681	0.470071
TID_208898	An11g06670	strong similarity to alpha subunit of assimilatory sulfite reductase Met10 - Saccharomyces cerevisiae	1.22269	2.85129	5.59729		5.60574	2.33384	3.9129		4.58476	0.81852
TID_179747	An11g06930	strong similarity to 3-methyl-2-oxobutanoate hydroxymethyltransferase panB - Aspergillus nidulans	0.432437	0.597597	0.910591		0.993269	2.94813	0.777296		2.29691	4.93331
TID_39230	An11g07000	weak similarity to kanamycin kinase aph - Streptomyces fradiae	0.608891	0.231508	0.12211		0.284154	1.87065	0.083388		0.466674	8.08026
TID_39233	An11g07030	similarity to plasma membrane protein Pth11 - Magnaporthe grisea	0.021999	2.52216	0.0686276		1.25763	0.195093	0.369065		57.1676	0.0773515
TID_199434	An11g07650	strong similarity to antioxidant protein AOP2 - Mus musculus	0.980355	0.237681	0.503009		0.55307	1.05816	0.370982		0.564153	4.45201
TID_39312	An11g08260	similarity to protein fragment SEQ ID NO:58222 from patent EP1033405-A2 - Arabidopsis thaliana	6.81088	12.0847	5.94132		0.206011	1.78965	0		0.0302474	0.148092
TID_56031	An11g08550	similarity to hypothetical transcription factor SPAPB1A11.04c - Schizosaccharomyces pombe	0.0850298	1.65377	1.29614		1.52299	0.188517	2.91475		17.9113	0.113992
TID_39370	An11g09160	similarity to sterigmatocystin synthesis transcription regulator aflR - Aspergillus nidulans	0	0.0609971	0.0309815		2.6157	4.05138	0.872729		nd	66.4192
TID_53046	An11g09590	similarity to transcription factor Gal4 - Saccharomyces cerevisiae	4.19241	7.58903	2.98332		1.26944	2.52064	1.61785		0.302794	0.332142
TID_199510	An11g09600	strong similarity to glucose transporter rco-3 - Neurospora crassa	2.03497	4.01811	2.96352		1.22084	2.1703	0.724243		0.59993	0.54013
TID_141132	An11g11240	strong similarity to translation releasing factor RF-1 precursor MRF1 - Kluyveromyces lactis	7.03693	7.40457	5.19681		0.943104	2.00464	0.769444		0.134022	0.27073
TID_203198	An12g00030	strong similarity to L-iditol 2-dehydrogenase Sor1 - Saccharomyces cerevisiae	21.0365	205.09	6.43852		1.54509	0.86432	0.415256		0.0734477	0.00421434
TID_189793	An12g00330	similarity to hypothetical protein AN9084.2 - Aspergillus nidulans	5.31781	11.8144	8.20352		1.31243	0.712578	0.303449		0.246799	0.0603146
TID_54453	An12g00560	hypothetical protein	0.0461442	0.377884	0.0719753		1.5074	1.68803	1.95377		32.6672	4.46705
TID_134406	An12g00630	strong similarity to triacylglycerol lipase Tgl2 - Saccharomyces cerevisiae	1.86527	2.04576	1.43393		0.761662	1.09293	0.510899		0.40834	0.534241
TID_203267	An12g00710	strong similarity to hypothetical protein CAD21276.1 - Neurospora crassa	60.6781	233.797	73.8014		0.271356	2.14301	1.10038		0.00447206	0.00916613
TID_189733	An12g01130	strong similarity to hypothetical protein Afu7g01570 - Aspergillus fumigatus	2.0639	3.56814	0.429235		4.63526	8.6432	0.842725		2.24587	2.42232
TID_43752	An12g02130	weak similarity to hypothetical protein KIAA1235 - Homo sapiens	2.48051	3.87332	2.78704		1.50217	0.093211	0.873258		0.605588	0.0240649
TID_43754	An12g02170	hypothetical protein	0.0727659	1.1173	1.36199		3.71415	18.3912	3.77852		51.0425	16.4604
TID_43763	An12g02310	similarity to hypothetical protein BAE54554.1 - Aspergillus oryzae	0.154442	1.48609	0.120448		18.3203	0.753297	0.493521		118.623	0.506899
TID_43824	An12g03040	similarity to ribonuclease H1 Rnh1 - Mus musculus	2.93439	0.0948567	0.409525		1.0721	0.102722	0.542873		0.365357	1.08292
TID_43857	An12g03460	strong similarity to proline permease prnB - Aspergillus nidulans	0.40121	1.17545	0.550276		0.240096	1.0122	0.298413		0.598429	0.861118
TID_56722	An12g03880	similarity to hypothetical protein SPCC4B3.12 - Schizosaccharomyces pombe	0.318676	0.438701	0.179973		0.011218	2.07085	0.158018		0.0352017	4.72043
TID_42450	An12g04040	hypothetical protein	0	0.183197	0		2.97533	5.2998	3.83979		nd	28.9295
TID_186313	An12g04770	weak similarity to helicase-like transcription factor HLTF-1 - Homo sapiens	0.157884	0.0881551	0.0979465		1.07694	0.266507	0.455787		6.82113	3.02315
TID_202011	An12g04970	weak similarity to zinc-finger transcription factor CAA19035.1 - Schizosaccharomyces pombe	0.854069	0.848171	0.328072		95.6591	9.89157	45.4899		112.004	11.6622
TID_42369	An12g04975	hypothetical protein	32.1529	3.06719	21.8403		1.88234	0.979425	0.889966		0.0585433	0.319323
TID_202003	An12g05070	similarity to 2,4-dihydroxyhept-2-ene-1,7-dioic acid aldolase hpcH - Escherichia coli	0.253278	0.612817	0.143659		1.15176	0.127622	1.08527		4.54742	0.208254
TID_42360	An12g05080	strong similarity to hypothetical translation initiation inhibitor SPAC922.01 - Schizosaccharomyces pombe	0.0646808	0.595895	0.100888		1.51867	0.0717008	0.465049		23.4795	0.120325
TID_42313	An12g05670	similarity to protein fragment SEQ ID NO:19345 from patent EP1033405-A2 - Arabidopsis thaliana [putative frameshift]	0.0134178	0.0686758	0.062787		0.725971	1.32379	0.214384		54.105	19.276
TID_42280	An12g06140	similarity to hypothetical protein encoded by An16g07930 - Aspergillus niger [truncated ORF]	11.0941	2.60856	1.80673		1.49779	0.228272	0.143944		0.135008	0.0875088
TID_138063	An12g06250	weak similarity to secreted protein from patent WO9824475-A1 - Helicobacter pylori	1.69515	0.433811	0.424942		0.247214	2.01336	0.0967301		0.145836	4.64109
TID_49586	An12g07260	strong similarity to hypothetical protein SC4B10.22 - Streptomyces coelicolor	2.02427	0.73322	1.28726		3.05202	0.414271	0.447825		1.50772	0.565002
TID_211476	An12g07690	similarity to transcription activator of lysine pathway Lys14 - Saccharomyces cerevisiae	1.36346	5.47041	1.42019		1.27045	1.09554	0.321654		0.931782	0.200266
TID_42152	An12g07860	strong similarity to esterase P1-8LC from patent WO9730160-A1 - Sulfolobus solfataricus	6.17361	6.25846	1.04061		1.56542	0.507755	0.73184		0.253566	0.0811309
TID_56667	An12g08110	strong similarity to intracellular signalling protein INTRA31 from patent WO200077040-A2 - Homo sapiens	9.9568	7.25005	12.5512		1.62184	1.04862	0.939786		0.162888	0.144637
TID_42119	An12g08440	weak similarity to hypothetical protein gom - Drosophila melanogaster	1.39864	0.997091	0.993402		0.688404	1.24589	0.758198		0.492195	1.24952
TID_51646	An12g08930	strong similarity to epoxide hydrolase hyl1 - Aspergillus niger	19.859	3.95326	9.0609		1.63306	3.34962	1.69106		0.0822328	0.847306
TID_56645	An12g09130	similarity to glucanase ZmGnsN3 from patent WO200073470-A2 - Zea mays	1.6754	0.969364	0.871094		4.08993	0.484498	2.11435		2.44116	0.49981
TID_186309	An12g09150	strong similarity to sequence 419 from patent WO0100842-A - Corynebacterium glutamicum	0.0934278	0.143456	0.024288		5.4841	10.9091	2.52523		58.6988	76.0451
TID_186804	An12g09280	strong similarity to hypothetical protein AN8649.2 - Aspergillus nidulans	0.902958	0.792269	0.301806		0.307261	5.05246	0.961805		0.340283	6.3772
TID_195091	An12g09950	strong similarity to thermostable alcohol dehydrogenase adhT - Bacillus stearothermophilus	0.0909027	0.81421	2.42814		1.57756	12.4953	1.05299		17.3544	15.3465
TID_55193	An12g09980	weak similarity to zinc-binding protein Rar1 - Toxoplasma gondii	1.66229	1.83957	0.689083		0.397482	4.54865	0.909238		0.239118	2.47267
TID_214837	An12g10000	strong similarity to GABA permease gabA - Aspergillus nidulans	13.2973	4.14564	2.55146		0.107734	1.78406	0.105386		0.00810198	0.430346
TID_55185	An12g10360	strong similarity to hypothetical protein Afu6g14060 - Aspergillus fumigatus	31.0316	22.5042	7.96822		1.52494	0.531146	0.371519		0.0491417	0.0236021
TID_51478	An12g10390	similarity to precursor of tannase - Aspergillus oryzae	0.724871	5.25346	0.282662		0.488389	1.17317	0.289542		0.67376	0.223314
TID_55184	An12g10400	strong similarity to hypothetical protein Afu7g00720 - Aspergillus fumigatus	5.55477	0.713245	1.08681		0.0197581	1.48041	0.834947		0.00355697	2.0756
TID_213643	An13g00030	strong similarity to hypothetical protein YGR280c - Saccharomyces cerevisiae	5.08114	9.51729	10.6025		0.386271	2.42681	0.259099		0.0760207	0.25499
TID_54785	An13g00620	strong similarity to 80K protein H precursor G19P1 - Homo sapiens	8.89764	6.48048	3.09102		1.38487	2.77176	2.295		0.155645	0.427708
TID_124656	An13g00930	strong similarity to glucose 1-dehydrogenase gdhIII - Bacillus megaterium	0.531781	9.58907	0.319026		4.63526	5.69091	2.94112		8.71648	0.593479
TID_191930	An13g01340	similarity to Rhodopsin - Alligator mississippiensis	0.789827	0.82731	0.873836		5.90658	0.570125	1.33532		7.47831	0.689132
TID_54811	An13g01350	strong similarity to cytochrome P450 monooxygenase TRI11 - Fusarium sporotrichioides	3.03757	5.25049	3.31986		1.75968	0.652477	0.806084		0.579305	0.12427
TID_192065	An13g01690	strong similarity to abscission/dehiscence protein from patent WO9423043-A - Brassica napus	0.279421	0.119179	0.0181599		2.6623	0.412996	1.04171		9.52793	3.46535
TID_123820	An13g01840	strong similarity to dimethylallyltryptophan synthase dmaW - Claviceps purpurea	6.33305	1.52124	28.3865		2.66072	1.21653	17.0045		0.420133	0.799696
TID_54828	An13g02220	strong similarity to hypothetical F-box domain protein Afu3g00440 - Aspergillus fumigatus	6.53695	4.99212	22.6422		0.317774	4.64692	0.397884		0.0486119	0.930851
TID_44851	An13g02530	similarity to carbonic anhydrase CAH - Neisseria gonorrhoeae	0	0	0.021619		4.64092	3.74893	1.373		nd	nd
TID_124989	An13g03550	strong similarity to vegetative incompatibility protein het-e1 - Podospora anserina	0.870003	0.127226	1.74474		1.31107	0.459251	1.32386		1.50697	3.60974
TID_192398	An13g03910	strong similarity to dihydropyrimidinase Pyd2 - Saccharomyces kluyveri	0.0156034	0.0798622	0.0608451		4.22111	3.8745	2.36839		270.525	48.5149
TID_201294	An14g00060	strong similarity to 20.9 kD subunit of NADH:ubiquinone reductase - Neurospora crassa	25.3162	15.8499	25.0685		0.833679	1.01392	0.62631		0.0329306	0.06397
TID_210842	An14g00190	strong similarity to hypothetical protein AN6987.2 - Aspergillus nidulans	2.56661	2.59349	2.58587		1.06829	0.573919	0.748004		0.416226	0.221293
TID_41506	An14g00600	strong similarity to hypothetical protein Afu4g04230 - Aspergillus fumigatus	7.74783	16.534	14.9356		3.74447	0.599214	0.503803		0.483292	0.0362412
TID_53760	An14g01480	strong similarity to levodione reductase lvr - Corynebacterium aquaticum	2.02793	3.51889	2.39165		0.631162	1.45299	0.553195		0.311234	0.412912
TID_41656	An14g02340	weak similarity to nucleolar phosphoprotein - Xenopus laevis	0.0239483	0.0245147	0.0186771		1.44241	1.75213	0.803533		60.2301	71.4728
TID_125829	An14g02450	strong similarity to aquaporin water channel protein Aqy2 - Saccharomyces cerevisiae	10.6392	0.569605	6.21443		12.4289	0.740205	6.3657		1.16821	1.29951
TID_184541	An14g02560	similarity to protein from patent EP0845532 - Pseudomonas sp.	1.6251	1.39042	0.813413		4.6303	1.85526	1.9377		2.84924	1.33431
TID_56564	An14g02590	strong similarity to GABA permease gabA - Aspergillus nidulans	1.2917	1.969	2.23377		3.28223	0.31128	4.49777		2.54103	0.158091
TID_41676	An14g02630	similarity to hypothetical protein AN3213.2 - Aspergillus nidulans	0.702958	0.799538	0.791894		0.0265783	1.35648	0.207992		0.0378092	1.69658
TID_184552	An14g02750	strong similarity to protein Gcn20 - Saccharomyces cerevisiae	0.0831991	0.596168	0.113552		0.0424669	1.26815	0.033233		0.510425	2.12717
TID_53816	An14g03360	strong similarity to choline-transport mutant SCT1 supressor protein - Saccharomyces cerevisiae	0.653829	0.71048	0.486384		0.0513431	1.05931	0.176789		0.0785269	1.49098
TID_185357	An14g03550	strong similarity to allantoate permease Dal5 - Saccharomyces cerevisiae	0.0616509	0.110441	0.132224		0.204543	1.04222	0.0615645		3.31776	9.43688
TID_41759	An14g03590	similarity to nucleolus-cytoplasm shuttle phosphoprotein Nopp140 - Rattus norvegicus	0.172646	0.618552	0.314174		1.87995	1.02071	0.183898		10.8891	1.65017
TID_138062	An14g04160	strong similarity to cofilin Cof1 - Saccharomyces cerevisiae	31.5651	49.2319	44.7308		4.52344	0.827861	4.93196		0.143305	0.0168155
TID_53847	An14g04520	strong similarity to hypothetical protein EAW13647 - Aspergillus clavatus	0.550041	10.515	0.407526		0.154415	1.03656	0.362518		0.280734	0.0985792
TID_185664	An14g04730	strong similarity to UVRAG - Homo sapiens	1.02036	0.373032	0.87156		0.570417	2.08715	0.213489		0.559036	5.59509
TID_127881	An14g05140	similarity to Ecm1 - Saccharomyces cerevisiae	0.464273	1.61586	1.2673		5.11869	6.12448	3.04136		11.0252	3.79022
TID_185409	An14g05370	strong similarity to cell surface ferroxidase precursor Fet3 - Saccharomyces cerevisiae	0.0995743	1.19403	1.18705		1.84423	0.299607	0.159096		18.5211	0.250921
TID_49422	An14g05750	strong similarity to 12-oxo-phytodienoate reductase OPR3 - Arabidopsis thaliana	0.376589	0.256997	1.90206		0.402747	1.19275	0.157588		1.06946	4.64109
TID_53889	An14g06210	strong similarity to protein involved in lipid biosynthesis and multidrug resistance Pdr16 - Saccharomyces cerevisiae	0.498124	0.313788	0.283893		0.684532	1.91142	0.214276		1.37422	6.09143
TID_185165	An14g06720	strong similarity to hypothetical protein Afu5g12500 - Aspergillus fumigatus	1.48336	2.05891	0.921571		0.538983	2.84278	0.281192		0.363353	1.38072
TID_185180	An14g06740	strong similarity to beta-ketoacyl reductase rhlG - Pseudomonas aeruginosa	0	0.105039	0.0600201		1.28321	1.79155	0.450861		nd	17.056
TID_56633	An14g06810	strong similarity to hypothetical protein EAA65239.1 - Aspergillus nidulans	4.42053	10.2792	2.5963		0.362129	1.05871	0.414184		0.08192	0.102995
TID_124843	An14g06820	similarity to hypothetical protein SPBC19C2.13c - Schizosaccharomyces pombe	0.174975	0.671673	0.238808		0.401901	1.23653	0.506715		2.29691	1.84097
TID_41995	An14g06890	strong similarity to quinate transport protein qutD - Aspergillus nidulans [putative frameshift]	0	0.188236	0.419206		0.216601	1.20739	0.180804		nd	6.41423
TID_183145	An15g00070	strong similarity to malate dehydrogenase precursor MDH - Mus musculus	164.723	94.7906	114.123		0.842774	1.90659	0.714484		0.00511633	0.0201137
TID_183116	An15g00420	strong similarity to mitochondrial leucine--tRNA ligase leu-5 - Neurospora crassa	0.236967	0.203447	0.37558		2.54393	0.881268	0.213734		10.7354	4.33168
TID_210023	An15g00640	strong similarity to hypothetical protein GABA-A receptor epsilon subunit - Caenorhabditis elegans	0.508675	0.274055	0.375833		0.491949	2.07746	0.0641636		0.96712	7.58045
TID_48618	An15g00670	strong similarity to alcohol acyl transferase Eht1 - Saccharomyces cerevisiae	0.163448	1.35524	0.624615		0.0500568	0.996532	0.613704		0.306255	0.735317
TID_53399	An15g00880	similarity to polycomb protein enhancer E(Pc) - Drosophila melanogaster	4.98866	7.6533	5.66834		2.55298	2.09364	1.43597		0.511757	0.27356
TID_40412	An15g01380	strong similarity to Synaptobrevin homolog v-SNARE Sec22 - Saccharomyces cerevisiae	4.97503	3.33535	2.32254		1.07298	1.35933	0.447825		0.215672	0.407551
TID_48679	An15g01850	strong similarity to glutamine synthase glnA - Pyrococcus sp	1.26127	1.35333	0.853298		1.59783	0.555897	0.291356		1.26684	0.410763
TID_123664	An15g02050	strong similarity to hypothetical protein Afu3g03780 - Aspergillus fumigatus	0.0467139	0.0956374	0.0728639		0.0476878	2.12314	0.186594		1.02085	22.1999
TID_182870	An15g02590	strong similarity to dimethylglycine dehydrogenase precursor DMGDH - Homo sapiens	1.53103	2.12696	0.631136		1.02708	0.121228	0.0174729		0.670844	0.0569958
TID_40561	An15g03400	hypothetical protein	0.0900911	0.0614812	0.0234205		3.55615	0.832241	1.99122		39.4728	13.5365
TID_182202	An15g03570	similarity to secreted protein SEQ ID NO:154 from patent WO200004140-A1 - Homo sapiens	6.96975	3.93452	1.94512		0.0174389	2.59434	0.13647		0.00250208	0.659379
TID_40670	An15g04980	strong similarity to hypothetical protein EAA67476.1 - Gibberella zeae	0.0235752	0.0482656	0.0183862		0.457268	2.69179	0.263672		19.3961	55.7704
TID_56345	An15g05440	strong similarity to high-affinity glucose transporter HGT1 - Kluyveromyces lactis	0.280145	3.0283	0.436968		0.903715	10.0246	2.05002		3.22588	3.31029
TID_40712	An15g05640	weak similarity to hypothetical protein EDN02499 - Ajellomyces capsulata	0.0420425	3.18473	0.196733		0.171676	1.21174	0.0335868		4.0834	0.380486
TID_134514	An15g05700	similarity to hypothetical protein CAB91732.2 - Neurospora crassa	0	0.102469	0.0312274		0.143063	1.95299	0.0799687		nd	19.0594
TID_48810	An15g05790	strong similarity to mitochondrial DNA-directed RNA polymerase Rpo41 - Saccharomyces cerevisiae	1.74808	1.52894	2.95962		0.135534	1.02409	0.256321		0.0775328	0.669807
TID_182322	An15g06010	similarity to gamma tubulin ring complex protein 76p - Homo sapiens	0.540546	0.689237	0.399382		0.019362	1.39816	0.401527		0.0358193	2.02857
TID_182373	An15g06720	strong similarity to hypothetical conserved protein PA5185 - Pseudomonas aeruginosa	6.07893	6.30737	1.87057		1.51976	0.137524	1.1893		0.250004	0.0218038
TID_210364	An15g06925	strong similarity to hypothetical protein Afu2g16500 - Aspergillus fumigatus	5.47121	3.92566	7.1382		0.991778	1.87052	0.490186		0.181272	0.476485
TID_181819	An15g06980	similarity to hypothetical transcription regulator protein CAD21130.1 - Schizosaccharomyces pombe	0.240625	0.862105	0.375324		2.71434	1.01361	1.37444		11.2804	1.17574
TID_182392	An15g07080	similarity to zinc-finger transcription factor CTCF - Gallus gallus	0.0829331	0.148566	0.0323396		1.26993	0.367737	0.182197		15.3127	2.47525
TID_40838	An15g07190	strong similarity to high-affinity zinc transport protein Zrt1 - Saccharomyces cerevisiae	0.181261	0.046387	0.812847		3.26133	1.98422	0.724028		17.9925	42.7754
TID_200874	An15g07550	strong similarity to neutral amino acid permease mtr - Neurospora crassa	21.3386	3.26811	63.3966		1.60173	1.07383	0.25069		0.0750624	0.328579
TID_56498	An16g00440	strong similarity to 2-hydroxyisoflavone reductase IFRH - Arabidopsis thaliana	1.22974	5.42264	1.40172		7.3633	0.629174	1.87037		5.98767	0.116027
TID_183274	An16g00530	strong similarity to cytoplasmic protein tatD - Escherichia coli	0.06777	0.208118	0.299503		0.0691829	2.00334	0.0721867		1.02085	9.62597
TID_141662	An16g00760	similarity to differentially expressed protein Sh3yl1 - Mus musculus [putative sequencing error]	0.821019	0.292326	0.194877		1.05678	1.42455	0.969583		1.28716	4.87314
TID_210777	An16g01010	strong similarity to hypothetical protein SPAC5H10.01 - Schizosaccharomyces pombe [truncated ORF]	0.457429	4.41139	0.300419		0.61443	1.22766	1.57712		1.34322	0.278293
TID_183937	An16g01340	strong similarity to hypothetical biphenyl-2,3-diol 1,2-dioxygenase VCA0463 - Vibrio cholerae	18.6197	3.78972	4.54325		0.666943	4.9489	0.0869875		0.0358193	1.30588
TID_41315	An16g01820	strong similarity to hypothetical inorganic phosphate transporter and regulator of Pho81p Pho88 - Saccharomyces cerevisiae	60.823	8.44712	19.1186		25.8062	3.74827	46.6607		0.424284	0.443734
TID_183952	An16g01870	strong similarity to mRNA cleavage factor I 25 kDa subunit CFIM25 - Homo sapiens	0.816653	0.473715	0.509523		0.0555786	3.65132	0.34795		0.0680566	7.70785
TID_41281	An16g02240	similarity to phenylcoumaran benzylic ether reductase PT1 - Pinus taeda	0.31331	1.55426	0.375922		2.2881	0.187016	0.712383		7.303	0.120325
TID_184073	An16g02510	strong similarity to alcohol dehydrogenase C ADHC - Mycobacterium smegmatis	1.82885	0.0430368	0.78693		0.042919	1.09523	0.319075		0.0234678	25.4486
TID_41168	An16g02770	strong similarity to protein fragment SEQ ID NO:50033 from patent EP1033405-A2 - Arabidopsis thaliana	0.888445	0.454729	0.482552		0.0485876	2.28631	0.0506971		0.0546883	5.02785
TID_53646	An16g02920	weak similarity to transcription regulator of maltose utilization amyR - Aspergillus nidulans	1.18864	1.05452	0.432606		1.94147	0.0878428	0.791313		1.63336	0.0833016
TID_53645	An16g02930	strong similarity to C-5 sterol desaturase Erg3 - Saccharomyces cerevisiae	69.0564	3.58298	23.8894		0.513274	1.11472	0.0308976		0.00743267	0.311115
TID_210620	An16g03380	similarity to diagnostic protein #23219 from patent WO200175067-A2 - Homo sapiens	0.658056	1.51565	1.53965		0.261246	1.19553	0.160633		0.396997	0.788794
TID_41099	An16g03680	hypothetical protein	0.497872	0.254823	0.931891		1.11815	0.993433	0.835252		2.24587	3.89852
TID_41098	An16g03690	strong similarity to iron and manganese transporter Ccc1 - Saccharomyces cerevisiae	0.279343	4.05528	0.911043		0.751803	1.09789	0.121724		2.69133	0.27073
TID_210547	An16g04220	similarity to 2-haloacid halidohydrolase IVa - Pseudomonas cepacia	2.91063	31.2615	0.541306		1.27995	0.943141	0.697573		0.43975	0.0301694
TID_41045	An16g04320	strong similarity to protein fragment from patent EP1033405-A2 - Arabidopsis thaliana	3.66846	3.87332	1.02565		0.141319	2.60877	0.165886		0.0385226	0.673524
TID_183953	An16g04780	similarity to hypothetical protein NUM1 - Arabidopsis thaliana	0	0.0222604	0.0339194		0.377392	1.5187	0.399568		nd	68.224
TID_40966	An16g05520	similarity to copper chaperone Lys7 - Saccharomyces cerevisiae	8.94081	9.96442	6.71112		1.02798	0.507399	0.292531		0.114976	0.0509211
TID_200884	An16g05940	strong similarity to cytochrome P450 monooxygenase stcS - Aspergillus nidulans	1.51612	0.212236	0.161698		2.4605	0.272929	0.238099		1.62289	1.28597
TID_193657	An16g06770	strong similarity to T-type amino acid transporter 1 TAT1 - Rattus norvegicus	0.692465	1.50207	0.180017		0.353451	1.49869	0.158056		0.510425	0.997748
TID_214568	An16g07280	similarity to mitotic inhibitor nif1p - Schizosaccharomyces pombe	2.27396	1.42668	0.715102		1.70359	8.92431	1.31851		0.749172	6.25529
TID_214531	An16g07660	similarity to glucose and galactose transporter gluP - Brucella abortus	0.388361	19.9436	6.00714		1.25545	0.735457	0.60758		3.23269	0.0368769
TID_45555	An16g07720	weak similarity to outer surface protein D ospD - Borrelia garinii	0.0584374	0.179459	0.0683627		0.387763	2.85031	0.490186		6.63552	15.8828
TID_132225	An16g07960	similarity to hypothetical transporter protein AAM72702.1 - Chlorobium tepidum	10.5026	3.77022	3.6691		3.3046	0.175435	0.367795		0.314645	0.0465318
TID_193984	An16g08330	strong similarity to C4-dicarboxylate transport protein mae1p - Schizosaccharomyces pombe	0.0909573	0.0558651	0.156062		1.94993	0.0403317	0.188926		21.4378	0.721947
TID_193722	An16g08650	strong similarity to hypothetical protein Afu8g04390 - Aspergillus fumigatus	2.03348	1.05396	0.662467		0.998525	3.0246	0.822535		0.491041	2.86974
TID_45489	An16g08700	weak similarity to cylicin II - Bos taurus	0.664245	0.922796	0.388531		1.29564	1.28859	0.265326		1.95055	1.3964
TID_214476	An16g08780	similarity to zinc-finger transcription factor Cre1 - Trichoderma harzianum	1.29285	1.28507	0.404289		0.0255035	1.0593	0.249476		0.0197266	0.824313
TID_45461	An16g09090	strong similarity to beta-N-acetylglucosaminidase nagA - Streptomyces thermoviolaceus	1.21797	0.947549	0.715583		2.30437	1.35016	0.467045		1.89197	1.4249
TID_55047	An16g09150	strong similarity to hypothetical protein BM-021 - Homo sapiens	0.441907	1.80943	0.71513		0.631568	1.37163	0.35303		1.42919	0.758045
TID_119891	An17g00290	strong similarity to hypothetical protein BAB14779.1 - Homo sapiens	3.00533	2.67796	2.37915		0.0277228	1.0135	0.0433897		0.00922454	0.37846
TID_45093	An17g00540	similarity to suppressor of S.cerevisiae sin4 mutation Rlr1 - Saccharomyces cerevisiae	3.01937	2.20489	2.46728		0.0098163	2.72882	0.745142		0.00325111	1.23762
TID_54902	An17g01200	weak similarity to secreted protein gu534_1 from patent WO9846757-A2 - Homo sapiens	0.284549	0.312084	0.269473		1.63915	1.91512	1.18531		5.76051	6.13655
TID_57270	An17g01250	strong similarity to vacuolar protein sorting protein 18 VPS18 - Homo sapiens	6.99488	4.14053	3.68824		0.814973	1.50024	1.39701		0.11651	0.362331
TID_192778	An17g01370	similarity to adaptive response regulatory protein Ada - Escherichia coli	1.78062	1.32908	0.549694		2.80236	3.04306	0.32599		1.57381	2.2896
TID_192954	An17g01440	strong similarity to peroxisomal membrane protein PEX3 - Pichia angusta	6.16038	4.10116	3.83013		0.0439778	1.32123	0.780082		0.00713881	0.322159
TID_51057	An17g01660	strong similarity to histone acetyltransferase Elp3 - Saccharomyces cerevisiae	0.893403	1.57353	2.09028		0.0536488	1.12144	0.965622		0.0600499	0.712692
TID_57284	An17g01670	strong similarity to succinyl coenzyme A synthase alpha subunit SYRTSA - Rattus norvegicus	6.45718	2.84183	5.56518		5.98301	0.0683885	1.46212		0.926567	0.0240649
TID_45202	An17g01915	hypothetical protein	0.436595	0.372434	0.340499		0.519981	2.09725	0.174393		1.19099	5.63119
TID_45232	An17g02230	strong similarity to hypothetical protein YBR141c - Saccharomyces cerevisiae	1.29204	1.75446	1.25443		12.14	3.65374	3.41252		9.39598	2.08254
TID_143320	An17g02287	similarity to sequence of the HAP-1 protein from patent WO9910482-A1 - Caenorhabditis elegans	4.10815	10.6239	3.97962		0.706325	1.10255	0.103639		0.171932	0.10378
TID_204597	An17g02380	strong similarity to hypothetical protein SPAC1B3.02c - Schizosaccharomyces pombe	26.2772	20.1232	15.6411		2.56764	8.65802	2.80249		0.0977135	0.430251
TID_42592	An18g00380	strong similarity to aminotriazole resistance protein Atr1 - Saccharomyces cerevisiae	0.214285	1.40848	0.527748		3.66123	0.275049	0.964058		17.0858	0.195281
TID_134538	An18g01570	similarity to integral membrane protein PTH11 - Magnaporthe grisea	0.123386	0.652569	0.481139		7.43153	0.182369	6.88348		60.2301	0.279464
TID_137120	An18g01580	strong similarity to carbonic anhydrase pca1 - Porphyridium purpureum	12.0704	0.193666	8.85296		13.1332	0.33556	6.74088		1.08805	1.73267
TID_120926	An18g01590	strong similarity to carnitine O-acetyltransferase cat2 - Candida tropicalis	1.86841	4.78751	1.38385		2.14729	0.442897	3.20118		1.14926	0.0925108
TID_187212	An18g01610	strong similarity to RNA polymerase II suppressor protein Srb4 - Saccharomyces cerevisiae	0.530443	0.325793	0.303373		0.770136	2.33899	0.339007		1.45187	7.17937
TID_54128	An18g02770	strong similarity to hypothetical protein BAE57527.1 - Aspergillus oryzae	1.80777	4.23453	0.406449		0.216135	1.08323	0.130107		0.119559	0.255808
TID_187258	An18g03060	similarity to leucine carboxyl methyltransferase LCMT - Homo sapiens	0.771318	0.968329	1.16905		0.720545	1.15349	0.273216		0.934173	1.19121
TID_54140	An18g03150	strong similarity to protein CRO1 - Podospora anserina	2.20371	3.77324	1.28591		0.0161846	1.09842	0.132987		0.00734424	0.291108
TID_42808	An18g03360	similarity to proteophosphoglycan ppg1 - Leishmania major	0.029408	14.1787	0.519863		0.690485	1.62998	0.563841		23.4795	0.11496
TID_187242	An18g03830	strong similarity to hypothetical protein 9G6.100 - Neurospora crassa	5.93738	0.865315	4.22242		0.8424	3.88214	0.707468		0.141881	4.48639
TID_126214	An18g03880	similarity to alkyl salicylate esterase salE - Acinetobacter sp.	0.868419	0.253988	1.54806		0.329281	1.81532	0.634296		0.379173	7.14728
TID_42844	An18g03950	strong similarity to cercosporin toxin resistance protein CRG1 - Cercospora nicotianae	0.516535	0.276965	0.306928		7.68358	0.381731	1.55235		14.8752	1.37826
TID_127337	An18g04280	strong similarity to hypothetical protein CG6144 - Drosophila melanogaster	0.316638	0.162063	0.22225		1.64852	1.54442	1.23948		5.20633	9.52971
TID_212055	An18g04310	strong similarity to cytoplasmic ribosomal protein of the small subunit S12 - Sus scrofa	117.674	177.306	243.748		1.75038	0.0703971	1.49661		0.0148748	0.000397038
TID_130150	An18g04350	similarity to hypothetical protein SPAC5D6.07c - Schizosaccharomyces pombe	0.586493	0.474481	0.199192		2.80047	2.12871	0.702805		4.77494	4.48639
TID_42934	An18g05100	similarity to cytosine deaminase codA - Escherichia coli	0.180182	0.385655	0.140523		1.90627	0.562898	0.824404		10.5797	1.45959
TID_137408	An18g05490	similarity to hypothetical protein T12A2.7 - Caenorhabditis elegans	2.53428	4.3237	2.96471		0.0359322	2.107	0.0281192		0.0141785	0.487314
TID_187701	An18g05560	weak similarity to hypothetical conserved protein DR2483 - Deinococcus radiodurans	1.32434	3.18165	0.990689		0.772543	1.04862	0.151141		0.583342	0.329585
TID_56836	An18g05980	strong similarity to GTP-binding protein rho1p - Schizosaccharomyces pombe	19.5134	24.0713	11.1087		1.59767	1.20784	0.205741		0.0818752	0.0501775
TID_43028	An18g06430	weak similarity to chorion gene s18 - Ceratitis capitata	2.44978	4.14643	2.04299		1.43614	1.15617	1.97646		0.58623	0.278836
TID_212275	An18g06650	strong similarity to heat shock protein hsp30 - Aspergillus nidulans	8.46484	4.1129	24.551		0	2.55129	0.436283		0	0.620314
TID_187681	An18g06660	strong similarity to hypothetical protein SPAC664.12c - Schizosaccharomyces pombe	4.21489	0.68641	0.896503		1.36906	1.0619	0.612216		0.324816	1.54703
TID_214877	An19g00230	similarity to monophenol monooxygenase melC2 - Streptomyces antibioticus	2.22814	5.02401	5.35405		0.0614756	2.20294	0.096217		0.0275905	0.438483
TID_55214	An19g00300	strong similarity to kinesin light chain KLC - Plectonema boryanum	26.9587	8.22126	3.55152		1.92713	1.68881	1.05832		0.0714845	0.20542
TID_125698	n/a	n/a	0.603991	5.16442	1.5794		1.37825	0.984623	0.368982		2.2819	0.190655
TID_127124	n/a	n/a	0.571973	0.0900771	1.02941		1.7517	0	0.421788		3.06255	0
TID_127399	n/a	n/a	0.42998	0.616209	0.268272		0	1.71593	0.0687004		0	2.78465
TID_127766	n/a	n/a	0.963155	1.05636	0.107309		3.65202	2.44043	0.659524		3.79173	2.31023
TID_127983	n/a	n/a	0.935327	2.43714	0.862086		0.390612	1.08397	0.305678		0.41762	0.444771
TID_131295	n/a	n/a	0.094259	0.220545	0.126021		3.43658	0.417957	0.398022		36.4589	1.89511
TID_132708	n/a	n/a	4.69368	5.07079	1.71202		1.53329	0.0640381	0.749935		0.326672	0.0126288
TID_138151	n/a	n/a	0	0.101929	0		3.96436	9.4928	1.6705		nd	93.1312
TID_144147	n/a	n/a	0.0732353	0	0.28558		9.27051	3.978	5.14854		126.585	nd
TID_170177	n/a	n/a	0.138856	0	0		3.04765	1.61623	0.998361		21.9483	nd
TID_170954	n/a	n/a	0.370963	0.227842	0		0.454437	1.39816	0.237084		1.22502	6.13655
TID_174574	n/a	n/a	0.299286	0.35013	0		0	1.56405	0		0	4.46705
TID_177970	n/a	n/a	2.69357	1.83818	2.50084		11.5227	12.0858	19.3665		4.27784	6.57488
TID_179246	n/a	n/a	0.0164514	0.740982	0.0769823		0.083972	1.00303	0.34171		5.10425	1.35365
TID_182943	n/a	n/a	0.482575	1.27988	0.0855359		0.470243	1.96959	0.227806		0.974447	1.53889
TID_184074	n/a	n/a	0.0622852	0.178523	0.349747		2.37167	1.90565	2.5725		38.0777	10.6745
TID_195725	n/a	n/a	0	0	0		35.7869	52.1844	45.7868		nd	nd
TID_201280	n/a	n/a	4.97488	1.09481	14.7676		1.11663	0.260472	1.33988		0.224454	0.237914
TID_202206	n/a	n/a	23.268	23.4081	16.9128		14.3462	23.5157	35.5188		0.616566	1.0046
TID_209924	n/a	n/a	13.6832	14.6915	8.59922		7.21491	11.6017	11.3644		0.527281	0.789687
TID_210672	n/a	n/a	0.566084	29.0346	0.534431		1.03411	0.363303	0.476034		1.82678	0.0125127
TID_211875	n/a	n/a	28.0135	0.261981	0.166331		119.049	0.614693	0.230012		4.24972	2.34633
TID_212618	n/a	n/a	0.143327	1.67257	0.11178		18.7868	8.61142	11.5646		131.077	5.14862
TID_215086	n/a	n/a	0.05825	0.0894415	0.0681434		0.163527	1.08158	0.0930694		2.80734	12.0926
TID_215129	n/a	n/a	0.201505	0.45838	0.0873073		0.0457126	1.93592	0.0536595		0.226855	4.22339
TID_35401	n/a	n/a	9.04736	0.346218	1.38482		1.29476	0.702988	0.30397		0.14311	2.03048
TID_35792	n/a	n/a	0.141012	0.0721736	0.0549874		5.47018	20.1648	9.68803		38.7923	279.394
TID_36150	n/a	n/a	0.187318	0.153399	0.233742		1.03261	0.706004	1.22708		5.51259	4.60241
TID_36153	n/a	n/a	0.945956	0.372434	0		1.33709	0.48398	0.348787		1.41348	1.29951
TID_36203	n/a	n/a	0.331914	0.135906	0.155315		1.0165	1.91328	0.954574		3.06255	14.078
TID_36846	n/a	n/a	0.577683	0.0591346	0.180213		1.71021	0.192114	0.599948		2.96046	3.24876
TID_36932	n/a	n/a	0	0.124946	0		0.996829	2.50317	0.682571		nd	20.034
TID_36979	n/a	n/a	0	0	0.0501584		0.656552	1.3546	1.38724		nd	nd
TID_37117	n/a	n/a	0.0970211	0.297947	0.1135		0.49522	2.79633	0.19377		5.10425	9.38532
TID_37167	n/a	n/a	0.437798	0.640217	0.243883		35.0517	42.0836	30.8777		80.0637	65.7333
TID_37185	n/a	n/a	0	0.0338281	0.0257728		1.55183	6.99693	0.712804		nd	206.838
TID_37229	n/a	n/a	0.0805069	0.082411	0.188361		1.1095	7.76428	2.31535		13.7815	94.2141
TID_37877	n/a	n/a	1.98811	0.196948	1.35045		1.11299	0.0710931	0.563576		0.55982	0.360974
TID_38196	n/a	n/a	3.84654	1.66916	0.945621		2.34751	1.71488	0.367414		0.61029	1.02739
TID_38842	n/a	n/a	0.265532	0.597985	0.124252		0.84031	1.03023	1.46368		3.16463	1.72283
TID_38881	n/a	n/a	0.0669703	0.15996	0.0696398		1.00271	1.06409	0.392342		14.9725	6.65223
TID_39103	n/a	n/a	0.381105	0.167193	0.424603		5.05765	0.603524	3.17504		13.271	3.60974
TID_39517	n/a	n/a	0.178362	0.208663	0.119232		2.15896	2.40089	2.30019		12.1044	11.506
TID_40075	n/a	n/a	0	0.260391	0.148789		1.49315	1.12793	0.508036		nd	4.33168
TID_40256	n/a	n/a	1.01106	0.21954	1.72041		0.281493	1.93592	0		0.278413	8.81807
TID_40281	n/a	n/a	0	0.315117	0.580194		0.0261879	12.6261	12.0913		nd	40.0681
TID_40384	n/a	n/a	0.0464273	0.190101	0.0724169		0.663534	2.16158	0.704706		14.2919	11.3707
TID_40385	n/a	n/a	0.0478965	0.147088	0.186771		0.586741	1.69904	0.727006		12.2502	11.5512
TID_40532	n/a	n/a	1.65463	12.6772	0.930224		2.06219	1.22656	0.352763		1.24631	0.0967528
TID_40909	n/a	n/a	0	0.0857561	0.043557		0.0570142	7.46032	0.223086		nd	86.9947
TID_41218	n/a	n/a	0.149484	0.401677	0.247737		3.6815	6.95975	1.61217		24.628	17.3267
TID_41547	n/a	n/a	0.0610294	0.0624728	0.0475966		1.93136	2.1649	1.4139		31.6463	34.6535
TID_42523	n/a	n/a	0.372179	0.444479	1.01591		6.37453	0.93975	4.9224		17.1276	2.11427
TID_42525	n/a	n/a	0.131611	0.202086	0.0513215		1.74662	1.45895	1.2617		13.271	7.21947
TID_42810	n/a	n/a	3.59272	3.32557	5.03755		3.35549	4.83002	2.35108		0.933968	1.45239
TID_42818	n/a	n/a	0	0	0		0.991778	1.36038	0.980373		nd	nd
TID_42843	n/a	n/a	0.21499	0.0440149	0.268272		6.38665	0.214491	0.807229		29.7067	4.87314
TID_43088	n/a	n/a	0.112113	0.114765	0		0.400578	1.55352	0.313477		3.57297	13.5365
TID_43335	n/a	n/a	0	0	0.0513215		1.8138	8.82668	1.20913		nd	nd
TID_43753	n/a	n/a	0.24059	1.32096	7.96596		0.468884	3.27316	14.3627		1.94889	2.47787
TID_44100	n/a	n/a	2.13982	1.86988	0.325626		1.49181	1.56209	0.62541		0.697165	0.835396
TID_44205	n/a	n/a	0.0506197	0.0518169	0.0789562		1.29188	1.40284	2.97227		25.5212	27.073
TID_44365	n/a	n/a	1.50885	3.48419	2.40823		59.6422	76.7845	161.354		39.5282	22.038
TID_44366	n/a	n/a	0.717313	0.770992	0.447543		3.33182	4.65171	3.52423		4.64486	6.03342
TID_44770	n/a	n/a	0.0687968	1.05636	0.804815		2.45809	0.915162	0.439682		35.7297	0.866337
TID_45173	n/a	n/a	0	0.589418	0.352836		4.24059	7.43155	1.34712		nd	12.6083
TID_45201	n/a	n/a	5.17336	3.58883	2.20074		11.2608	7.82024	0.307405		2.17669	2.17905
TID_45301	n/a	n/a	0.132766	1.96308	1.6682		0.617432	2.30575	2.4159		4.65053	1.17455
TID_45302	n/a	n/a	0.100902	0	0		1.23607	0.559266	0.685172		12.2502	nd
TID_45464	n/a	n/a	0.196562	0.0335352	0.076649		3.3109	0.108948	0.0785147		16.844	3.24876
TID_45519	n/a	n/a	0	0.0723984	0		0.0722003	6.82095	4.5766		nd	94.2141
TID_46024	n/a	n/a	0.767733	15.2126	0.513215		8.56515	22.3098	6.43991		11.1564	1.46654
TID_46152	n/a	n/a	1.09449	0.0640217	0.495896		2.05373	0.219547	1.0659		1.87642	3.42925
TID_50495	n/a	n/a	0.227941	0.863329	0.30221		1.02385	1.33921	0.473453		4.49174	1.55121
TID_51917	n/a	n/a	0.189507	2.98743	1.80311		1.47028	1.34448	0.999195		7.75845	0.450045
TID_52063	n/a	n/a	5.95584	2.75659	2.6214		13.9058	6.64582	4.30261		2.33481	2.41088
TID_52903	n/a	n/a	3.6388	21.8903	3.45482		1.10363	2.04609	0.421298		0.303296	0.0934704
TID_53655	n/a	n/a	2.73386	3.23114	0.679809		12.7409	11.9027	7.73377		4.6604	3.68374
TID_53668	n/a	n/a	4.01878	21.3014	4.93928		1.03101	2.47238	1.24387		0.256548	0.116066
TID_54374	n/a	n/a	0	0	0		6.09397	3.64739	2.59099		nd	nd
