# Supplementary material for: Uncovering the Genome-Wide Transcriptional Responses of the Filamentous Fungus Aspergillus niger to Lignocellulose Using RNA Sequencing
Source: PLoS Genet. 2012 Aug 9;8(8):e1002875. doi: 10.1371/journal.pgen.1002875 (PMC3415456; doi:10.1371/journal.pgen.1002875)
Supplement: Table S5 — Primers used in this study. (XLSX) [file pgen.1002875.s012.xlsx]

## Sheet: Sheet1
Oligonucleotides used in this study
Name	Sequence (5' - 3')	Function
yefCFw	CAACTGCACTTTCTCCCTGGCCTA	RT-PCR: TID_200308
yefCRv	ATGGCCTTGGCCTTGGTCTT	RT-PCR: TID_200308
xynAFw	ACTCGCAGCTCCCCTCCTGG	RT-PCR: xynA
xynARv	GCCCGAGCAGTCTCGAAGGC	RT-PCR: xynA
xynBFw	CACGACTCTGTCGCCCAGCG	RT-PCR: xynB
xynBRv	GGGGGTCAGTGGTCCAGCCA	RT-PCR: xynB
Gh61AFw	TGGCTCGAGCTGCGAGACTG	RT-PCR: GH61A
GH61ARv	CTCACTGCTGGCCCCATGCA	RT-PCR: GH61A
hsbAFw	GGGGCTGCTTCCGCATTCAC	RT-PCR: hsbA
HsbARv	AATGGTTGCCGCATCCGTCGT	RT-PCR: hsbA
coh1Fw	GGTCTTGCCAGTGCTGCACCA	RT-PCR: coh1
coh1Rv	TAGTCTCGCAGCAAGCGGCCT	RT-PCR: coh1
hyp1Fw	AGCAGGCCGAAGACAAGTGCG	RT-PCR: hyp1
hyp1Rv	GGGAGACGACTGGCAGCAAGC	RT-PCR: hyp1
GH5Fw	CAGCGACTTTGCAGCCTTC	RT-PCR: TID_205580
GH5Rv	GCGCCGGTGTAGGAATTGC	RT-PCR: TID_205580
abfBFw	ATCATCCTGGGTATCGGCGG	RT-PCR: abfB
abfBRv	TAACCGGGCGTAGTGACACG	RT-PCR: abfB
cbhBFw	CCAGCGATGGCAGCTGCAC	RT-PCR: cbhB
cbhBRv	CTGCCGGACGTGGTCACACC	RT-PCR: cbhB
cbhAFw	CCAGCAAGCCGGAACGCTCA	RT-PCR: cbhA
cbhARv	AACGCGCCGTTTAGCCCACA	RT-PCR: cbhA
eglAFw	CCTGGAGCGGTGGTGAGGGA	RT-PCR: eglA
eglARv	GCTGGCGGGAAAGCCTTGGT	RT-PCR: eglA
tflIFw	TGACTTGCGCTTCACGGTGC	RT-PCR: TID_173684
tflIRv	TGCCAGTGCCCCAGACTTGA	RT-PCR: TID_173684
cepHFw	TTCAATTATCGTGTTGGAGCCC	RT-PCR: TID_50877
cepHRv	AAGACGACTCGACGATGGCA	RT-PCR: TID_50877
pth11Fw	TACATTTGTCGCTGTCCTAGCATG	RT-PCR: TID_54125
pth11Rv	GACGACTGCATACCGGTTCACA	RT-PCR: TID_54125
TID_53176 Fwd	CCTCTGGGTCTCTGCGCTTTCG	RT-PCR: TID_53176
TID_53176 Rev	GGCGACAGTGGACCTCAAGGT	RT-PCR: TID_53176
TID_53176 Fwd + tag	TTAAGTTGGGTAACGCCAGGGCCTCTGGGTCTCTGCGCTTTCG	Strand specfic RT-PCR: TID_53176
TID_53176 Rev + tag	TTAAGTTGGGTAACGCCAGGGGGCGACAGTGGACCTCAAGGT	Strand specific RT-PCR: TID_53176
Tag primer	TTAAGTTGGGTAACGCCAGGG	Strand Specific RT-PCR: TID_53176
